# Supplementary material for: Cyclin A/Cdk1 modulates Plk1 activity in prometaphase to regulate kinetochore-microtubule attachment stability
Source: eLife. 2017 Nov 20;6:e29303. doi: 10.7554/eLife.29303 (PMC5706962; doi:10.7554/eLife.29303)
Supplement: Supplementary file 1. — Complete phosphoproteome dataset, along with dataset filtered by Cdk1 minimum consensus motif. Raw data were searched using COMET in high resolution mode against a target-decoy (reversed) version of the human proteome sequence database, filtered, and quantified, and phosphopeptide ratios were adjusted as described in the Methods section of the text. Significance of log2 phosphopeptide fold-change was determined by two-tailed Student’s t test assuming unequal variance. Dataset was also filtered by the Cdk1 minimum consensus motif (pS/pT-P; (Nigg, 1993; Moreno and Nurse, 1990; Songyang et al., 1994)), listed in the second tab of the file. [file elife-29303-supp1.xlsx]

## Sheet: all data
peptide sequence	phosphorylation site	protein reference	uniprot accession	charge state	xcor	dcn	ppm	localization probability	Phosphopeptide HL Log2 Ratio a	Phosphopeptide HL Log2 Ratio b	Phosphopeptide HL Log2 Ratio c	Phosphopeptide HL Log2 Ratio d	HL Log2 Ratio average	pvalue
K.CSGPGLS#PGM*VR.A	S1459	sp|P21333|FLNA_HUMAN	P21333	2,3	2.78	0.5985	0.01113	1	-1.96789	-1.99174	-1.99984	-2.00096	-1.99011	1.26923e-07
K.KAEAGAGS#ATEFQFR.G	S146,S146	sp|P46783|RS10_HUMAN,sp|Q9NQ39|RS10L_HUMAN	P46783	2,3	2.97	0.5798	0.02781	0.99999	0.887841	0.833156	0.841675	0.837886	0.85014	7.32454e-06
K.VDNLTYRTS#PDTLR.R	S26	sp|Q01130|SRSF2_HUMAN	Q01130	2,3	2.453	0.4806	0.071178	0.99639	-1.89337	-1.99145	-2.04263	-1.93174	-1.9648	1.03135e-05
K.VDNLTYRT#SPDTLR.R	T25	sp|Q01130|SRSF2_HUMAN	Q01130	2,3	2.935	0.5121	0.008886	0.9923	-1.99424	-2.02177	-1.97404	-1.86175	-1.96295	1.26186e-05
K.VDNLTYRTS#PDTLRR.V	S26	sp|Q01130|SRSF2_HUMAN	Q01130	3,4	2.474	0.465	0.027972	0.98219	-1.8738	-1.87844	-1.9345	-1.74147	-1.85705	2.35579e-05
K.LFIIRGS#PQQIDHAK.Q	S480	sp|Q92945|FUBP2_HUMAN	Q92945	2,3,4	3.001	0.5403	0.063362	1	-2.39258	-2.61735	-2.57524	-2.65003	-2.5588	2.49573e-05
R.AFHAALRNS#PVNTK.N	S64	sp|Q9BPX5|ARP5L_HUMAN	Q9BPX5	2,3,4	3.245	0.559	0.027164	1	-2.10908	-1.92734	-1.92823	-2.05243	-2.00427	2.60059e-05
K.EIS#PGS#GPGEIR.K	S715:S718	sp|O43491|E41L2_HUMAN	O43491	2	1.793	0.4032	0.104804	1			-2.5697	-2.56943	-2.56956	3.26935e-05
K.APLKPYPVS#PSDKVLIQEK.T	S1047	sp|P41252|SYIC_HUMAN	P41252	2,3,4	3.831	0.6393	0.053488	1	-2.19373	-2.13986	-2.16256		-2.16538	5.19918e-05
K.KNLS#PGAVESDVR.G	S173	sp|P53621|COPA_HUMAN	P53621	2,3	3.208	0.6052	0.020238	1	-2.30324	-2.19228	-2.29834	-2.02353	-2.20435	5.76265e-05
K.AATEALGEKS#PDSATVSGYDIM*K.S	S977	sp|Q6WCQ1|MPRIP_HUMAN	Q6WCQ1	2,3	5.066	0.675	0.021903	1	-1.42575	-1.62575	-1.61146	-1.59588	-1.56471	5.85193e-05
R.SDEGQLS#PATR.G	S720	sp|Q15149|PLEC_HUMAN	Q15149	2	2.384	0.5034	0.101877	1	-1.60164	-1.78773	-1.76478	-1.84552	-1.74992	5.85564e-05
K.VDNLTYRT#SPDTLRR.V	T25	sp|Q01130|SRSF2_HUMAN	Q01130	3,4	2.485	0.4047	0.044316	0.49999	-1.81379	-1.9384	-1.98935	-1.73322	-1.86869	6.67233e-05
K.SGGSGHAVAEPAS#PEQELDQNKGK.G	S308	sp|P46013|KI67_HUMAN	P46013	2,3,4	4.839	0.6514	0.000558	1	0.243674	0.249842	0.250025		0.247847	7.09084e-05
R.DKSDS#PAIQLR.L	S940	sp|Q96ST3|SIN3A_HUMAN	Q96ST3	2,3	2.145	0.5068	0.016325	1	-1.72175	-1.65439	-1.49496	-1.54335	-1.60361	7.32743e-05
R.RKS#EAGSGAASSSGEDKENDGFVFK.M	S178	sp|P30305|MPIP2_HUMAN	P30305	2,3,4	6.554	0.7563	0.076426	1	2.95568	3.38794	3.42165	3.25923	3.25612	7.59765e-05
R.LVHSGPGKGS#PQAGVDLSFATR.T	S389	sp|Q13884|SNTB1_HUMAN	Q13884	2,3,4	3.964	0.6385	0.040414	1	-0.769716	-0.898603	-0.869791	-0.838628	-0.844184	7.74346e-05
K.LTFDTTFS#PNTGKK.S	S115	sp|P45880|VDAC2_HUMAN	P45880	2,3	2.948	0.6401	0.005731	0.99999	-1.36185	-1.48918	-1.40759	-1.26841	-1.38176	8.13304e-05
R.ASPS#PQPSSQPLQIHR.Q	S146	sp|Q9HC35|EMAL4_HUMAN	Q9HC35	2,3	2.626	0.5804	0.028914	0.99769	-2.83661	-2.79924	-2.74937		-2.79508	8.17301e-05
K.YVS#GSSPDLVTRK.V	S591	sp|Q15678|PTN14_HUMAN	Q15678	3	2.221	0.4678	0.198854	0.49922	0.149451	0.150352	0.130016	0.149066	0.144721	8.57292e-05
R.ILGSAS#PEEEQEKPILDRPTR.I	S107	sp|Q7Z422|SZRD1_HUMAN	Q7Z422	2,3,4	3.323	0.6162	0.004245	0.99998	-0.926831	-0.990493	-0.834942	-0.935062	-0.921832	9.38286e-05
K.LSVPT#SDEEDEVPAPKPR.G	T108	sp|Q8NE71|ABCF1_HUMAN	Q8NE71	2,3,4	3.476	0.653	0.050158	0.5	-0.378465	-0.401869	-0.447941	-0.402601	-0.407719	9.93929e-05
R.SDKGS#PGEDGFVPSALGTR.E	S21	sp|Q5JPI9|MET10_HUMAN	Q5JPI9	2,3	3.628	0.6454	0.013358	1	-1.44814	-1.4773	-1.69599	-1.5629	-1.54608	0.000102018
R.NYSVGSRPLKPLS#PLR.A	S493	sp|O60825|F262_HUMAN	O60825	3	1.645	0.464	0.059346	1			0.213498	0.213574	0.213536	0.000114138
R.TPS#SEEIS#PTKFPGLYR.T	S29:S34	sp|Q15311|RBP1_HUMAN	Q15311	2,3	3.223	0.3919	0.043423	0.99748	2.06446		2.14634	2.102	2.10427	0.000126438
R.LRECELS#PGVNR.D	S493	sp|Q9BXP5|SRRT_HUMAN	Q9BXP5	2,3	2.441	0.4408	0.05843	1	-2.63742	-2.4197	-2.17302	-2.39965	-2.40745	0.0001343
R.SAAQPST#SPAEVQSLKK.A	T2871	sp|Q14789|GOGB1_HUMAN	Q14789	3	3.041	0.5938	0.141314	0.49898	-1.70649	-1.92986	-1.99899	-1.72954	-1.84122	0.000134837
K.SINHQIES#PSER.R	S973	sp|Q9UPQ0|LIMC1_HUMAN	Q9UPQ0	2,3	2.314	0.5398	0.052565	1	1.15268	1.32893	1.297	1.39661	1.2938	0.000137672
K.TIGGGDDS#FNTFFSETGAGK.H	S48,S48,S48,S48,S48	sp|Q71U36|TBA1A_HUMAN,sp|P68363|TBA1B_HUMAN,sp|Q9BQE3|TBA1C_HUMAN,sp|Q13748|TBA3C_HUMAN,sp|Q6PEY2|TBA3E_HUMAN	Q71U36	2,3	3.449	0.7036	0.004129	1	-2.10175	-1.97081	-2.14454	-1.77862	-1.99893	0.000152474
R.RSHS#GLKPFVCPR.C	S173	sp|Q6DD87|ZN787_HUMAN	Q6DD87	4	2.173	0.3737	0.207652	1	-0.390779		-0.390966		-0.390873	0.000152563
R.SSSS#GSDDYAYTQALLLHQR.A	S507	sp|Q8N5C8|TAB3_HUMAN	Q8N5C8	3	3.197	0.6109	0.023528	0.25	0.398331			0.398532	0.398431	0.00016015
K.ATLPS#PDKLPGFK.M	S835	sp|P22314|UBA1_HUMAN	P22314	2,3	2.265	0.5457	0.069282	1		-1.78379	-1.86149	-1.79976	-1.81501	0.000170312
R.DALGDSLQVPVS#PSSTTSSR.C	S152	sp|Q9Y2D5|AKAP2_HUMAN	Q9Y2D5	2,3	4.527	0.6543	0.002092	1	1.83115	1.52556	1.71004	1.86347	1.73255	0.000188465
R.AEEEHLSSS#GGLAK.N	S357	sp|Q52LW3|RHG29_HUMAN	Q52LW3	2,3	3.315	0.6029	0.051263	0.99757	1.50072	1.62428	1.67036	1.36644	1.54045	0.000189757
K.IGEEQS#AEDAEDGPPELLFIHGGHTAK.I	S354	sp|Q16576|RBBP7_HUMAN	Q16576	3,4	6.653	0.7763	0.038026	1	-1.08112		-1.11152	-1.05762	-1.08342	0.000207352
K.M*DM*S#LDDIIK.L	S8	sp|Q86V81|THOC4_HUMAN	Q86V81	2	2.213	0.4559	0.281901	1			-1.0695	-1.06879	-1.06914	0.000213172
K.RSS#RS#VEDDKEGHLVCR.I	S281:S283	sp|P49761|CLK3_HUMAN	P49761	3,4	3.954	0.6171	0.085565	0.99742	0.421489	0.477885	0.386183	0.457235	0.435698	0.000218134
K.HTGPNS#PDTANDGFVR.L	S104,S104	sp|P31943|HNRH1_HUMAN,sp|P55795|HNRH2_HUMAN	P31943	2,3	3.45	0.7228	0.001476	1	-1.89401	-2.00501	-1.61985	-2.00401	-1.88072	0.000245893
K.RKLS#DDPCPVESK.K	S617	sp|O60244|MED14_HUMAN	O60244	2,3	2.531	0.4093	0.531202	1	-0.980556		-1.00018	-1.03574	-1.00549	0.000257855
R.KPDAEVLTVES#PEEEAM*TK.Y	S5175	sp|Q8IVF2|AHNK2_HUMAN	Q8IVF2	2,3	5.63	0.7785	0.093962	1	-1.21467	-1.08745	-1.30054	-1.37241	-1.24377	0.000261394
R.LDIDS#PPITAR.N	S37	sp|P14618|KPYM_HUMAN	P14618	2,3	2.377	0.5254	0.024557	1	-1.33964	-1.37922	-1.54455	-1.21711	-1.37013	0.000262653
K.LITPPPPPPS#PER.V	S40	sp|Q96HE9|PRR11_HUMAN	Q96HE9	2,3	2.636	0.5782	0.04529	1			0.44655	0.446181	0.446365	0.000262855
K.DLLHPS#PEEEKRK.H	S11	sp|P42677|RS27_HUMAN	P42677	2,3,4	2.798	0.5959	0.008089	1	0.360604	0.382378	0.372845		0.371942	0.000286943
K.KAS#PEAASTPRDPIDVDLPEEAER.V	S403	sp|P29590|PML_HUMAN	P29590	2,3,4	4.273	0.6556	0.106017	1	-0.988536	-0.97417	-1.16441	-0.924013	-1.01278	0.000302544
K.LTFDSSFS#PNTGKK.N	S104	sp|P21796|VDAC1_HUMAN	P21796	2,3	2.867	0.6296	0.006601	0.99999	-1.01269	-1.2044	-1.2379	-1.29952	-1.18863	0.000307927
R.RQLAELETEDGM*QES#P.-	S548	sp|Q96QG7|MTMR9_HUMAN	Q96QG7	2,3	4.059	0.7411	0.027532	1		-0.607906	-0.637976	-0.602067	-0.615983	0.000326029
K.S#PLAQM*EEERR.E	S334	sp|Q16181|SEPT7_HUMAN	Q16181	2,3	1.985	0.3874	0.037369	1	-1.98092	-1.90272	-1.65691	-1.58585	-1.7816	0.000330808
R.LLS#PRPSLLTPTGDPR.A	S939	sp|Q9Y618|NCOR2_HUMAN	Q9Y618	3	2.547	0.4833	0.216829	0.99999	0.37484	0.426189	0.374157	0.327234	0.375605	0.000339981
K.KGNAEGSS#DEEGKLVIDEPAKEK.N	S133	sp|P51858|HDGF_HUMAN	P51858	3,4	5.16	0.7007	0.093372	0.5	-0.48605		-0.486576		-0.486313	0.000344578
K.TGS#PGPELLFHEGQQK.R	S464	sp|Q14202|ZMYM3_HUMAN	Q14202	2,3	3.893	0.624	0.123905	0.99782	-0.904175	-1.08649	-0.856232	-1.02848	-0.968845	0.000365936
R.FS#PVLGR.A	S495	sp|Q9NRG9|AAAS_HUMAN	Q9NRG9	2	1.408	0.3541	0.000439	1	-0.488442	-0.614989	-0.497961	-0.506508	-0.526975	0.000385222
R.DSAYQS#ITHYRPVSASR.S	S163	sp|P50402|EMD_HUMAN	P50402	2,3	2.453	0.5276	0.082075	0.99998	1.0207	0.843718	0.80831	0.818897	0.872905	0.000405222
K.SYSPY#DM*LESIRK.E	Y238,Y238	sp|P07355|ANXA2_HUMAN,sp|A6NMY6|AXA2L_HUMAN	P07355	2,3	2.384	0.5554	0.17236	1			1.01604	1.01735	1.0167	0.000409803
R.DGDGVPGGGPLS#PAR.T	S863	sp|Q92888|ARHG1_HUMAN	Q92888	2,3	2.307	0.595	0.036057	1	-1.93024	-1.99179	-1.90609	-2.40976	-2.05947	0.000411516
K.AAGARPLTS#PESLSR.D	S1081	sp|P46379|BAG6_HUMAN	P46379	2,3	2.675	0.5277	0.051093	0.99711	-0.428093	-0.501336	-0.437148	-0.545814	-0.478098	0.000430326
K.SVYRGS#LTQR.N	S574	sp|Q9BV36|MELPH_HUMAN	Q9BV36	2	1.575	0.2787	0.516039	0.99617		0.231142	0.231466		0.231304	0.000445616
R.LPNGEPS#PDPGGKGT#PR.N	S49:T57	sp|Q9Y3Q8|T22D4_HUMAN	Q9Y3Q8	2,3	2.273	0.4501	0.2242	1			-0.231642	-0.231978	-0.23181	0.000460674
K.AEAGAGS#ATEFQFR.G	S146,S157	sp|P46783|RS10_HUMAN,sp|Q9NQ39|RS10L_HUMAN	P46783	2,3	2.918	0.587	0.145843	1	0.679834	0.676034	0.72874	0.867429	0.738009	0.000486126
K.KSEAGHASS#PDSEVTSLCQK.E	S598	sp|Q6NZY4|ZCHC8_HUMAN	Q6NZY4	2,3	4.653	0.7202	0.002538	0.99769	-0.850321		-0.919367	-0.877162	-0.882283	0.000518383
R.SGKYDLDFKS#PDDPSR.Y	S263	sp|P06733|ENOA_HUMAN	P06733	3,4	3.52	0.619	0.045426	1	-1.11997	-1.07338	-1.00368	-1.33216	-1.1323	0.000531096
R.M*ETVSNASSS#SNPSS#PGR.I	S1161:S1166	sp|Q9NTI5|PDS5B_HUMAN	Q9NTI5	2,3	2.513	0.2459	0.559703	0.33053			-0.5148	-0.515749	-0.515274	0.000586258
K.NYDPKVT#PDPER.W	T571	sp|O76094|SRP72_HUMAN	O76094	2,3	2.396	0.5467	0.103015	1	-1.96674	-1.8172	-1.65741	-1.44531	-1.72167	0.000593043
R.RIHAESLLLDS#PAVAK.S	S410	sp|Q9H4L5|OSBL3_HUMAN	Q9H4L5	2,3,4	4.661	0.6241	0.129056	1	-1.53112	-1.27232	-1.12748	-1.25692	-1.29696	0.000601587
R.IHAESLLLDS#PAVAK.S	S410	sp|Q9H4L5|OSBL3_HUMAN	Q9H4L5	2,3	3.791	0.6293	0.038974	1	-1.61444	-1.24379	-1.26116	-1.27817	-1.34939	0.000615281
K.VRGPVSGS#PDSM*NASR.L	S672	sp|O14920|IKKB_HUMAN	O14920	2,3	3.247	0.6684	0.041232	0.99999	-0.841541	-1.07537	-0.989056	-1.1556	-1.01539	0.000629054
R.SDPLLKKPGAAS#PLASR.Q	S780	sp|Q9UN70|PCDGK_HUMAN	Q9UN70	3	2.547	0.4973	0.103258	1	-0.462856	-0.44684	-0.422871		-0.444189	0.00068345
R.LRS#PPEALVQGR.Y	S132	sp|Q9UHB6|LIMA1_HUMAN	Q9UHB6	2,3	3.042	0.537	0.007464	1	-0.585949	-0.50887	-0.559966	-0.698824	-0.588402	0.000688485
R.KS#PSDTEGLVK.S	S219	sp|O95297|MPZL1_HUMAN	O95297	2,3	2.708	0.5788	0.05222	1	-2.05871	-1.78478	-1.47732	-1.68797	-1.75219	0.000707935
R.SPSDSSTAST#PVAEQIER.A	T346	sp|Q16643|DREB_HUMAN	Q16643	2,3	4.714	0.7089	0.04028	1			2.35147	2.35688	2.35417	0.000732257
K.KVEPVPVTKQPT#PPSEAAASK.K	T153	sp|Q86UP2|KTN1_HUMAN	Q86UP2	3,4	4.852	0.636	0.031064	1	-1.58688	-1.25887	-1.21928	-1.19095	-1.314	0.000744317
R.KLS#QGILIIR.F	S40	sp|P13994|CC130_HUMAN	P13994	2,3	2.391	0.4889	0.02836	1	-0.166821	-0.185142	-0.211125	-0.22998	-0.198267	0.000753198
K.GNKS#PSPPDGS#PAATPEIR.V	S296:S303	sp|O00499|BIN1_HUMAN	O00499	2,3,4	3.083	0.6335	0.044841	0.9964	-1.41944	-1.469	-1.06376	-1.24468	-1.29922	0.00077056
R.VQEKPDS#PGGSTQIQR.Y	S1290	sp|Q13459|MYO9B_HUMAN	Q13459	2,3	3.48	0.651	0.017744	1	0.281938	0.312257	0.38848	0.360295	0.335743	0.000777198
K.GNGSGGSRENS#TVDFSK.V	S407	sp|Q9Y6M7|S4A7_HUMAN	Q9Y6M7	2	2.484	0.3482	0.92278	0.99557			-1.21416	-1.21713	-1.21565	0.000777295
R.S#PNRDFLTHVSAR.E	S569	sp|O15067|PUR4_HUMAN	O15067	2,3	2.649	0.4338	0.095193	1	-1.25076	-1.38594	-1.01668	-1.06827	-1.18041	0.000806577
K.EKDFS#PEALKK.A	S183	sp|O15372|EIF3H_HUMAN	O15372	2,3	2.677	0.3911	0.033403	1	-2.55986		-2.31939	-2.43623	-2.43849	0.000809624
K.GVNTS#VM*LENLR.Q	S353	sp|Q96R06|SPAG5_HUMAN	Q96R06	2	2.535	0.5152	0.126075	0.99999		-0.32504	-0.351054	-0.357092	-0.344395	0.000814262
K.SLS#IEIGHEVK.T	S50	sp|O15155|BET1_HUMAN	O15155	2,3	2.361	0.5214	0.04492	0.99999	0.532116	0.696117	0.611569	0.508236	0.587009	0.000824301
K.KLPS#DSGDLEALEGKDKEK.E	S831	sp|O60524|NEMF_HUMAN	O60524	3,4	4.141	0.6419	0.199726	1	-0.323435		-0.324279		-0.323857	0.000829774
R.KLES#TESRSSFSQHAR.T	S423	sp|P02545|LMNA_HUMAN	P02545	3,4	2.297	0.4488	0.186106	0.49892	1.97115	1.8951	1.7824		1.88288	0.00084682
K.TGFSVS#VEK.S	S1231	sp|Q15154|PCM1_HUMAN	Q15154	2	1.806	0.4358	0.347219	0.99999	0.655718	0.922062	0.827169	0.732954	0.784476	0.000861821
R.RGAQPGRHS#VTGYGDCAVGAR.Y	S263	sp|Q96IF1|AJUBA_HUMAN	Q96IF1	2,3,4	2.858	0.5546	0.128054	1			-0.417915	-0.41905	-0.418483	0.000862712
K.VDNLTY#RTSPDTLRR.V	Y23	sp|Q01130|SRSF2_HUMAN	Q01130	3	2.082	0.4385	0.118095	0.333	-1.86256		-1.83597	-1.68959	-1.79604	0.000895255
K.FALKVDS#PDVKR.C	S490	sp|Q7Z4V5|HDGR2_HUMAN	Q7Z4V5	2,3,4	3.088	0.6373	0.002488	1	-2.62546	-2.34236	-2.18544	-1.81773	-2.24275	0.000915006
K.LNLTS#PK.R	S1679	sp|Q8IWZ3|ANKH1_HUMAN	Q8IWZ3	2	1.644	0.2105	0.24362	0.99755	0.751328	0.788885	1.04502	0.857005	0.860559	0.000942221
R.GST#GDTVLLPLAQGGHRPLSR.A	T465	sp|Q8WUI4|HDAC7_HUMAN	Q8WUI4	3,4	2.47	0.4988	0.100182	0.99331	0.643529	0.511704	0.533031	0.70385	0.598029	0.000957187
R.S#LELNGAVEPSEGAPR.A	S206	sp|Q9NRL3|STRN4_HUMAN	Q9NRL3	2,3	3.316	0.6175	0.035191	1	-0.705829	-0.836819	-0.574525	-0.74981	-0.716746	0.000958165
R.ANSTSDS#VFTETPS#PVLK.N	S93:S100	sp|Q9UKI2|BORG2_HUMAN	Q9UKI2	2,3	3.386	0.3789	0.041809	0.99993	1.96129		1.87722	2.08956	1.97602	0.000974774
R.RRS#AEDELAM*R.G	S124	sp|Q13868|EXOS2_HUMAN	Q13868	2,3	2.976	0.5376	0.06182	1	-0.787101	-0.845344	-0.931622	-1.11053	-0.91865	0.000976573
K.LSLEGDHST#PPSAYGSVK.A	T19,T19	sp|P07355|ANXA2_HUMAN,sp|A6NMY6|AXA2L_HUMAN	P07355	2,3	4.458	0.7199	0.00292	1	-2.41992	-1.98821	-1.67877	-1.92866	-2.00389	0.000980537
K.KPM*KT#SPEM*DIQNPDDGAR.K	T3127	sp|P46013|KI67_HUMAN	P46013	3,4	4.183	0.6978	0.024702	0.5		-2.12584	-2.07101	-2.29675	-2.16453	0.000984758
R.RGS#S#PGSLEIPK.D	S860:S861	sp|Q6GYQ0|RGPA1_HUMAN	Q6GYQ0	2,3	2.452	0.4367	0.08991	1			-0.458812	-0.457383	-0.458098	0.00099287
R.ASEIQPLQGT#NENRENSPAGR.A	T726	sp|Q6ZSS7|MFSD6_HUMAN	Q6ZSS7	3	2.162	0.4607	0.153551	0.99999	-1.198	-0.872219	-0.889646	-0.948258	-0.977029	0.000993405
K.NSASVGIIQRDES#PM*EK.G	S77	sp|Q53EU6|GPAT3_HUMAN	Q53EU6	2,3	3.087	0.6077	0.024335	1	-2.43046	-2.66779	-2.75741	-1.91404	-2.44242	0.00100262
R.AGSS#TPGDAPPAVAEVQGR.S	S2888	sp|Q7Z6Z7|HUWE1_HUMAN	Q7Z6Z7	3	3.841	0.6165	0.276071	0.33333	-0.607685	-0.454722	-0.433884	-0.519489	-0.503945	0.00100726
K.SSS#PELVTHLK.W	S51	sp|Q07960|RHG01_HUMAN	Q07960	2,3	2.872	0.5336	0.006518	0.99999	-0.821347	-0.837746	-0.795015	-1.09171	-0.886453	0.00101697
K.SAESPT#SPVTSETGSTFK.K	T285	sp|Q02952|AKA12_HUMAN	Q02952	2,3	3.153	0.7085	0.173935	0.99719	0.62179	0.563592		0.620792	0.602058	0.00101919
K.NLS#PGAVESDVR.G	S173	sp|P53621|COPA_HUMAN	P53621	2,3	2.655	0.5884	0.010213	1	-2.13744	-2.37841	-1.62287	-1.98641	-2.03128	0.00102076
R.RRS#PSPYYSR.Y	S260,S260	sp|Q13595|TRA2A_HUMAN,sp|P62995|TRA2B_HUMAN	Q13595	2,3	2.545	0.4524	0.236189	1			0.381448	0.382678	0.382063	0.00102483
K.VVES#PDFSKDEDYLGK.V	S926	sp|Q9Y6Y8|S23IP_HUMAN	Q9Y6Y8	2,3	3.179	0.6359	0.047498	1	-1.86572	-1.83105	-1.30665	-1.59295	-1.64909	0.00103866
K.EKGGRS#PDEVTLTSIVPTR.D	S319	sp|Q9UKS6|PACN3_HUMAN	Q9UKS6	3	3.192	0.6447	0.018557	1	-0.718827	-0.806676	-0.956466	-1.02073	-0.875675	0.00104979
R.TQPDGT#SVPGEPAS#PISQR.L	T1749:S1757	sp|Q14980|NUMA1_HUMAN	Q14980	2,3	2.101	0.3879	0.191768	0.49998			0.747263	0.74974	0.748501	0.00105359
K.KGRS#PDELPSAGGDGGK.S	S22	sp|O60610|DIAP1_HUMAN	O60610	2,3	4.309	0.5598	0.070146	1	-2.20826	-1.77885	-1.50252	-1.85229	-1.83548	0.00106963
R.SEDRRS#SEEREAGEI.-	S383	sp|Q9Y383|LC7L2_HUMAN	Q9Y383	2,3	2.541	0.571	0.037917	0.99997	-0.639817	-0.910122	-0.838086	-0.925326	-0.828338	0.00107389
K.RM*S#PKPELTEEQKQEIR.E	S20	sp|P41208|CETN2_HUMAN	P41208	2,3,4	4.574	0.6449	0.124999	1	-0.803146	-1.15238	-0.875167	-0.979683	-0.952594	0.00108697
R.QVLQSTQS#PR.T	S748	sp|Q9Y2D5|AKAP2_HUMAN	Q9Y2D5	2	1.9	0.4512	0.208838	0.99999	1.66447	2.01674	1.82491	2.39899	1.97628	0.00110636
K.GQKS#PGALETPSAAGSQGNTASQGK.E	S393	sp|Q9Y2D5|AKAP2_HUMAN	Q9Y2D5	2,3,4	5.294	0.7598	0.030559	1	1.58133	1.89079	1.96139	2.3397	1.9433	0.00111046
K.GRYEAEGQALTEKVS#LLEK.A	S486	sp|Q8TD16|BICD2_HUMAN	Q8TD16	3,4	4.153	0.5572	0.388223	1			-1.78317	-1.78943	-1.7863	0.00111512
K.SDS#PAIQLR.L	S940	sp|Q96ST3|SIN3A_HUMAN	Q96ST3	2	1.684	0.3873	0.726325	0.99776			-1.63224	-1.63797	-1.6351	0.00111642
R.SY#EDLTESEDGAASGDSHK.E	Y57	sp|Q86VX9|MON1A_HUMAN	Q86VX9	2,3	3.785	0.6535	0.425636	0.5			-0.319538	-0.320662	-0.3201	0.00111709
-.AADS#DDGAVSAPAASDGGVSK.S	S5	sp|Q96GM8|TOE1_HUMAN	Q96GM8	2,3	3.878	0.6659	0.080783	1	-0.341461	-0.324175	-0.285923	-0.417153	-0.342178	0.00112513
K.LRS#PRGS#PDGSLQTGKPSAPKK.L	S477:S481	sp|Q8IZL8|PELP1_HUMAN	Q8IZL8	3,4	3.333	0.5899	0.167735	1	-0.695815	-0.767127	-0.885502	-0.602077	-0.73763	0.00114572
R.RS#PTVEPSTLPR.E	S1224	sp|Q9BY89|K1671_HUMAN	Q9BY89	2,3	2.819	0.571	0.110702	1	-2.68476	-2.24478	-1.99196	-2.8568	-2.44457	0.00115173
R.NAEAVLQS#PGLSGK.V	S856	sp|Q13045|FLII_HUMAN	Q13045	2,3	3.302	0.6663	0.006631	1	-1.2114	-0.928878	-0.909257	-0.856508	-0.97651	0.00117401
K.AKTS#PVKSNTPAAHLEIKPDELAK.K	S195	sp|Q9NUQ6|SPS2L_HUMAN	Q9NUQ6	3,4	5.615	0.7152	0.08716	0.99782	1.01789	0.996715	1.11343		1.04268	0.00118324
R.S#NYNLEGISVK.M	S207	sp|Q32P44|EMAL3_HUMAN	Q32P44	2	2.265	0.5421	0.233774	1		-0.416822	-0.448174	-0.47026	-0.445085	0.00121109
R.NHLLQFALESPAKS#PASSSSK.N	S103	sp|Q9NS91|RAD18_HUMAN	Q9NS91	3,4	5.644	0.6901	0.190237	0.99999			0.721956	0.724778	0.723367	0.00124205
K.EIS#PGSGPGEIR.K	S715	sp|O43491|E41L2_HUMAN	O43491	2	2.552	0.5296	0.087895	1	-1.95412		-1.76866	-1.98707	-1.90328	0.00127328
R.ANSTSDSVFT#ETPS#PVLK.N	T96:S100	sp|Q9UKI2|BORG2_HUMAN	Q9UKI2	3	1.627	0.3479	0.178536	0.49843	1.96129		1.80766	2.04621	1.93839	0.00129456
K.AFLAELEQNS#PK.I	S4521	sp|Q9UPN3|MACF1_HUMAN	Q9UPN3	2,3	2.972	0.5786	0.008846	1	-1.95035	-1.73911	-1.29639	-1.55892	-1.6362	0.00130831
R.RLS#SEVEALRR.Q	S1658	sp|P15924|DESP_HUMAN	P15924	3	1.92	0.2989	0.069226	0.99712	-1.95508	-1.96357	-1.33867	-1.65219	-1.72738	0.00136292
K.FGYS#VNR.K	S16	sp|Q9Y3C1|NOP16_HUMAN	Q9Y3C1	2	1.408	0.2884	0.074134	0.99756	-0.983506	-0.899215	-0.996599	-0.665956	-0.886319	0.00138397
R.HNGSLS#PGLEARDPLEAR.E	S1385	sp|Q9C0C2|TB182_HUMAN	Q9C0C2	2,3,4	3.255	0.6031	0.061111	1	0.500504	0.504103	0.446219	0.658131	0.527239	0.00138877
R.RSDS#VSASER.A	S387	sp|O43719|HTSF1_HUMAN	O43719	2,3	1.68	0.3919	0.561053	0.99999			-0.424666	-0.426548	-0.425607	0.00140733
-.SETAPAAPAAPAPAEKT#PVK.K	T18	sp|P10412|H14_HUMAN	P10412	2,3	3.423	0.6615	0.06419	1	1.09342	1.55083	1.0925	1.35542	1.27304	0.00143645
K.VQIS#PDSGGLPER.S	S181	sp|Q92945|FUBP2_HUMAN	Q92945	2,3	2.655	0.5831	0.013676	1	-1.07128	-1.3711	-1.65976	-1.38938	-1.37288	0.00144222
R.GS#PDGSLQTGKPSAPKK.L	S481	sp|Q8IZL8|PELP1_HUMAN	Q8IZL8	3	2.446	0.5274	0.139509	1	-0.699985		-0.763183	-0.671624	-0.711597	0.00144304
K.HAIFRVS#PDR.Q	S1035	sp|Q4L180|FIL1L_HUMAN	Q4L180	2,3	2.002	0.468	0.018202	1	0.489148	0.621827	0.739307	0.561484	0.602942	0.0014516
K.FLQEHGSDS#FLAEHK.L	S36	sp|Q00688|FKBP3_HUMAN	Q00688	2,3,4	3.092	0.5776	0.117613	1	-2.74133		-3.10742	-2.82571	-2.89148	0.001462
R.HYSPEDEPS#PEAQPIAAYK.I	S300	sp|Q6ZSR9|YJ005_HUMAN	Q6ZSR9	2,3	3.885	0.7	0.059476	1	-2.76764	-2.06189	-1.87436	-2.10809	-2.203	0.00148468
-.M*RKET#PPPLVPPAAR.E	T5	sp|Q9BQA1|MEP50_HUMAN	Q9BQA1	2,3,4	3.002	0.5417	0.032678	1	-0.361412	-0.4607	-0.334487	-0.481939	-0.409635	0.00149173
R.T#LPQLPNEEK.S	T644	sp|Q5SW79|CE170_HUMAN	Q5SW79	2	1.803	0.4268	0.064157	1	-0.409755	-0.431095	-0.283662	-0.416561	-0.385269	0.00149476
R.AS#PPPQGPLPGPPGALHR.W	S64	sp|Q96G74|OTUD5_HUMAN	Q96G74	2,3,4	3.171	0.5486	0.013352	1		-0.863709	-0.814537	-0.75468	-0.810976	0.00150762
K.GLSLVDKENT#PPALSGTR.V	T33	sp|P31350|RIR2_HUMAN	P31350	2,3	3.779	0.6692	0.044742	1	1.44897	1.80678	2.10846	2.19013	1.88858	0.00151274
K.APVQPQQS#PAAAPGGTDEKPSGK.E	S16	sp|Q13200|PSMD2_HUMAN	Q13200	3,4	4.72	0.6782	0.091981	1	-1.1758	-0.968232	-0.780165	-0.874604	-0.949701	0.00151448
K.FSAVQDIS#SHSHNK.Q	S479	sp|Q8IZT6|ASPM_HUMAN	Q8IZT6	3,4	1.717	0.318	0.14265	0.99413			-0.956982	-0.952425	-0.954704	0.00151927
K.NGGLEHVPS#SSSIHNGDM*EK.I	S62	sp|O60238|BNI3L_HUMAN	O60238	2,3	3.513	0.5198	0.160947	0.9951	-0.434568	-0.277486	-0.370809	-0.356238	-0.359775	0.00154708
R.ARSDEGQLS#PATR.G	S720	sp|Q15149|PLEC_HUMAN	Q15149	2,3	2.876	0.5063	0.014371	1		-1.44468	-1.63425	-1.62732	-1.56875	0.00156184
R.KPS#GLNGEAS#KSQEM*VHLVNK.E	S697:S704	sp|P16070|CD44_HUMAN	P16070	3,4	3.533	0.5692	0.283489	0.5	-0.354999	-0.361076	-0.317445		-0.344506	0.00156486
R.RLIS#PYKK.K	S361	sp|O14929|HAT1_HUMAN	O14929	3	1.558	0.2272	0.135885	0.99998	-1.354	-1.39936	-1.71304	-1.10089	-1.39182	0.00157441
K.DHTTPSENGDVPS#PK.S	S1395	sp|Q9HCM3|K1549_HUMAN	Q9HCM3	2,3	3.159	0.6328	0.553497	1			0.550183	0.552917	0.55155	0.00157777
R.RES#KPEEPPPPK.K	S492	sp|O00255|MEN1_HUMAN	O00255	2,3	2.654	0.4307	0.330466	1			0.0698684	0.0702182	0.0700433	0.00159003
K.DDKHGS#YEDAVHSGALND.-	S544	sp|P17987|TCPA_HUMAN	P17987	3	1.891	0.2683	0.015235	0.49823	-0.592427	-0.563961		-0.645912	-0.600767	0.001595
R.VPCNVEGIS#PELEK.V	S303	sp|Q86VQ1|GLCI1_HUMAN	Q86VQ1	2	2.836	0.4975	0.186055	1			-0.445169	-0.447459	-0.446314	0.00163295
K.GQLTKS#PLAQM*EEERR.E	S334	sp|Q16181|SEPT7_HUMAN	Q16181	2,3,4	3.028	0.4952	0.029773	1	-2.2608	-1.84927	-1.47725	-1.67794	-1.81631	0.00164949
R.GAGGQGKLDVTILS#PSRK.V	S983	sp|O75369|FLNB_HUMAN	O75369	2,3	3.282	0.5152	0.041642	1	-2.88204	-2.37688	-1.87153	-2.15352	-2.32099	0.00166995
K.KIESFGS#PK.G	S3207	sp|P49792|RBP2_HUMAN	P49792	2	1.821	0.4165	0.13764	1	-2.82623		-2.54509	-2.47331	-2.61488	0.00169173
R.SFS#ENGDRSQHLLHLQQQQK.G	S125	sp|P47974|TISD_HUMAN	P47974	3,4	2.869	0.4459	0.324684	0.99136	1.60104	1.80846		1.82771	1.74574	0.0017231
K.EADDDEEVDDNIPEM*PS#PKK.M	S714	sp|P26358|DNMT1_HUMAN	P26358	2,3,4	3.957	0.718	0.046696	1	0.442665		0.439342	0.387884	0.423297	0.00175025
R.RLAST#S#DIEEKENR.D	T508:S509	sp|O14974|MYPT1_HUMAN	O14974	3	2.412	0.4764	0.154364	0.33333	0.535513		0.532574		0.534044	0.00175182
K.GNKS#PS#PPDGS#PAATPEIR.V	S296:S298:S303	sp|O00499|BIN1_HUMAN	O00499	2,3	2.791	0.5904	0.000646	1			-0.884191	-0.889126	-0.886658	0.00177168
R.SSGHSSSELS#PDAVEK.A	S1387	sp|Q9UQ35|SRRM2_HUMAN	Q9UQ35	2,3	3.626	0.6571	0.114705	1	0.336813	0.420107	0.521446	0.385596	0.415991	0.0017725
K.LTFDTTFS#PNTGK.K	S115	sp|P45880|VDAC2_HUMAN	P45880	2	2.495	0.606	0.07014	1	-1.10161	-1.56775	-1.43336	-1.07856	-1.29532	0.00177319
R.IM*GPNYT#PGKKEDLYLKPIQR.T	T435	sp|P13639|EF2_HUMAN	P13639	3,4	3.972	0.6506	0.250899	0.99666	-1.07095		-1.18539	-1.23732	-1.16455	0.00177613
R.SRDAT#PPVS#PINM*EDQER.I	T255:S259	sp|P17275|JUNB_HUMAN	P17275	2,3	3.264	0.5806	0.011552	1	0.772938	0.486763	0.605718	0.635562	0.625245	0.00177674
R.SSSSS#QESLNRPFSSK.W	S327	sp|O75122|CLAP2_HUMAN	O75122	2,3	3.556	0.5595	0.042937	0.99999	-0.363701	-0.372308	-0.502159	-0.335987	-0.393539	0.00177983
K.IGLPHS#IK.L	S117	sp|Q14498|RBM39_HUMAN	Q14498	2	1.574	0.3807	0.080064	1	-0.896297	-0.609081	-0.875192	-0.971864	-0.838108	0.00179699
R.SHYLADS#DPLISK.S	S576	sp|O94929|ABLM3_HUMAN	O94929	2,3	2.574	0.6034	0.048909	1	0.538393	0.522407	0.45478	0.702587	0.554542	0.00181974
K.VDNLTY#RTSPDTLR.R	Y23	sp|Q01130|SRSF2_HUMAN	Q01130	3	2.595	0.4703	0.356757	0.33299	-1.99424		-1.94488	-1.72852	-1.88921	0.00186038
K.LGHVVM*GNNAVS#PYQQVIEK.T	S399	sp|P60228|EIF3E_HUMAN	P60228	2,3	5.292	0.6493	0.026054	1	-2.98121	-2.62625	-2.1976	-1.9221	-2.43179	0.00188954
R.DVDDGSGS#PHS#PHQLSSK.S	S2029:S2032	sp|Q9H4A3|WNK1_HUMAN	Q9H4A3	2,3,4	2.814	0.6234	0.029665	0.99998	-0.83459	-0.553926	-0.754295	-0.595823	-0.684659	0.00191347
R.SRQT#PS#PDVVLR.G	T215:S217	sp|Q9UPQ0|LIMC1_HUMAN	Q9UPQ0	2,3	2.277	0.5134	0.031524	0.99999	0.740246	0.870349	0.952278	1.1694	0.933069	0.00191866
R.AS#ADFGAAGSPRPLGR.L	S276	sp|Q86UD0|SAPC2_HUMAN	Q86UD0	3	2.555	0.5847	0.193046	1	0.602146	0.453354	0.385565	0.450176	0.47281	0.0019454
K.NYDPYKPLDIT#PPPDQK.A	T101	sp|Q9UKK3|PARP4_HUMAN	Q9UKK3	2,3	2.582	0.5816	0.002105	1	-1.04126	-1.34852	-1.13028	-0.837504	-1.08939	0.00195907
R.RLS#QRPTTEELEQR.N	S522	sp|O75167|PHAR2_HUMAN	O75167	2,3	2.58	0.4772	0.035825	1	0.33537	0.314109	0.411339	0.256357	0.329294	0.00196421
K.ASS#FSGISVLTR.G	S381	sp|Q15032|R3HD1_HUMAN	Q15032	2	2.67	0.5356	0.036317	0.99999	0.294888	0.462407	0.336177	0.391319	0.371198	0.00198641
K.AVTIANS#PSKPSEK.D	S203	sp|Q8NEF9|SRFB1_HUMAN	Q8NEF9	2,3	3.061	0.5178	0.494909	1			1.16224	1.15492	1.15858	0.0020106
K.VLDAS#GHHETLIGEEQRPVFK.Q	S104	sp|Q969R8|ITFG2_HUMAN	Q969R8	3,4	5.226	0.6721	0.006298	1	1.82212		1.94094	1.66004	1.8077	0.00202195
R.CM*M*AQY#NRHDSPEDVKR.R	Y476	sp|P31948|STIP1_HUMAN	P31948	4	2.331	0.3395	0.171471	0.5			-2.02736	-2.04037	-2.03386	0.00203503
R.DSTGAGNSLVHKRS#PLRR.N	S16	sp|Q9Y483|MTF2_HUMAN	Q9Y483	3,4	2.396	0.4936	0.033648	1	1.05283	0.643651	0.933279	0.960419	0.897546	0.00203664
K.S#FEEKVENLK.S	S176	sp|P55327|TPD52_HUMAN	P55327	2	2.125	0.1995	0.101909	1			-0.630638	-0.63471	-0.632674	0.00204895
R.KM*S#PQNIGAARPIKR.S	S1002	sp|Q14865|ARI5B_HUMAN	Q14865	3,4	2.415	0.5048	0.014533	1	0.818938	1.03964	0.685872	1.05311	0.89939	0.00207379
K.S#PGASNFSTLPK.I	S229	sp|Q9Y4E8|UBP15_HUMAN	Q9Y4E8	2	2.579	0.5019	0.099243	1		0.363349	0.421652	0.41347	0.399491	0.00207464
R.NLGFS#PGDREENIRR.I	S92	sp|O95340|PAPS2_HUMAN	O95340	3	1.895	0.304	0.190026	1	-1.27889		-1.48055	-1.3142	-1.35788	0.00208999
R.AS#PS#PPAHAEHGGVLAR.K	S477:S479	sp|O75385|ULK1_HUMAN	O75385	2,3	3.375	0.5881	0.03201	1	0.401241		0.417994	0.357197	0.392144	0.00213075
R.YGRAES#PDLR.R	S304	sp|Q6UN15|FIP1_HUMAN	Q6UN15	2,3	1.717	0.4055	0.064405	1	-0.137119	-0.193907	-0.180063	-0.226089	-0.184295	0.00213367
R.RGS#LPDTQPSQGPSTPK.G	S674	sp|Q86Y91|KI18B_HUMAN	Q86Y91	2,3	3.313	0.6386	0.167837	1	1.36178	0.885342	1.02143	1.31769	1.14656	0.00216299
R.VLLLEANRHS#PGPER.D	S923	sp|Q9UDT6|CLIP2_HUMAN	Q9UDT6	2,3,4	2.168	0.4061	0.023279	1	-1.12096	-0.867525	-0.689234	-0.858979	-0.884174	0.00216737
K.GHYEVTGS#DDETGKLQGSGVSLASKK.S	S5841	sp|Q09666|AHNK_HUMAN	Q09666	3,4	5.598	0.7521	0.010761	0.99999	0.232141	0.301879	0.220608	0.334537	0.272291	0.00217624
K.TPTS#PLK.M	S116	sp|O60264|SMCA5_HUMAN	O60264	2	1.567	0.3452	0.166729	0.9977			0.221808	0.223338	0.222573	0.00218819
R.QRS#LGPSLATDKS.-	S270	sp|Q9H3N1|TMX1_HUMAN	Q9H3N1	2,3	2.554	0.454	0.013295	1	0.334498	0.24195	0.271965	0.38004	0.307113	0.00219253
K.ELS#PAALEKR.R	S138	sp|O75683|SURF6_HUMAN	O75683	2,3	2.304	0.4403	0.008898	1	0.594162	0.69022	0.740301	0.455374	0.620014	0.00219921
K.LSHS#DEKPYQCPVCQQR.F	S302	sp|P56270|MAZ_HUMAN	P56270	2,3,4	3.89	0.6125	0.095796	1			0.970804	0.977547	0.974176	0.0022032
R.ARQS#PEDVYFSK.S	S570	sp|P29317|EPHA2_HUMAN	P29317	2,3	2.913	0.5582	0.093173	1	-0.710772	-0.893819	-1.13534	-0.811954	-0.887972	0.00225424
K.VIS#PSEDRKQPSNNLDR.V	S319	sp|P17252|KPCA_HUMAN	P17252	3,4	2.862	0.4988	0.021317	1	-1.62561	-1.37085	-0.968081	-1.40459	-1.34228	0.00225635
R.SAASREDLVGPEVGAS#PQSGRK.S	S308	sp|Q86X27|RGPS2_HUMAN	Q86X27	3,4	3.887	0.6061	0.10434	1			0.710231	0.715296	0.712764	0.002262
K.LSLEGDHST#PPSAYGS#VK.A	T19:S26,T19:S26	sp|P07355|ANXA2_HUMAN,sp|A6NMY6|AXA2L_HUMAN	P07355	2,3	3.177	0.3736	0.002185	0.99691	-3.30362	-2.58537	-1.98166	-2.74707	-2.65443	0.00228459
K.TQS#PEFEAQSSK.F	S160	sp|Q9H5H4|ZN768_HUMAN	Q9H5H4	2	2.609	0.5929	0.531769	1			1.28502	1.27581	1.28041	0.00228893
K.GKNS#IDASEEKPVM*R.K	S115	sp|Q9NRZ9|HELLS_HUMAN	Q9NRZ9	2,3	3.304	0.625	0.047598	1	0.241259	0.342677	0.31896	0.223816	0.281678	0.00231798
R.S#M*GGAAIAPPTSLVEK.D	S169	sp|Q96I25|SPF45_HUMAN	Q96I25	2,3	2.823	0.6192	0.045089	1		-0.426622	-0.392052	-0.464072	-0.427582	0.0023571
K.QEKPAEKPAETPVATS#PTATDSTSGDSSR.S	S160	sp|P54727|RD23B_HUMAN	P54727	3,4	4.92	0.6192	0.061355	0.5	-0.827499	-0.794821	-0.717188	-1.12912	-0.867157	0.00239888
R.S#LGSAGPSGTLPR.S	S332	sp|Q8WUF5|IASPP_HUMAN	Q8WUF5	2	2.406	0.5487	0.010561	1	-0.700254	-0.446222	-0.477192	-0.550613	-0.54357	0.00239941
K.KRSST#LSQLPGDKSK.A	T595	sp|O60271|JIP4_HUMAN	O60271	3,4	3.221	0.5136	0.005373	0.33333	0.314477	0.316872			0.315674	0.00241526
K.SVPVNNLPERS#PTDSPR.E	S3175	sp|P49454|CENPF_HUMAN	P49454	2,3	2.318	0.459	0.012916	1	1.77805	1.36816	2.10902	1.40877	1.666	0.00242091
K.LPDLS#PVENK.E	S2105	sp|Q9Y520|PRC2C_HUMAN	Q9Y520	2	1.988	0.5162	0.08638	1	-1.2889	-1.21531	-1.67767	-1.02942	-1.30283	0.00243192
K.TVS#PDEITTRPM*DK.T	S956	sp|Q8NG31|CASC5_HUMAN	Q8NG31	2,3	3.372	0.574	0.072146	0.99999		-1.37587	-1.289	-1.52664	-1.39717	0.00245975
K.ILCKS#PQSDPADTPTNTK.Q	S1861	sp|P46013|KI67_HUMAN	P46013	2,3	3.582	0.6978	0.00566	1	1.28124		1.07906	1.21219	1.19083	0.00247336
R.TGS#FHGPGHISLR.R	S842	sp|Q96QB1|RHG07_HUMAN	Q96QB1	2,3	2.767	0.5059	0.040105	0.99801	2.10615	1.57307	1.26175	1.84165	1.69566	0.00257597
K.ATNES#EDEIPQLVPIGK.K	S361	sp|O76021|RL1D1_HUMAN	O76021	2,3	3.453	0.6832	0.004865	1	-0.292191	-0.405321	-0.331979	-0.474048	-0.375885	0.00259879
R.KSS#IFSYR.D	S661	sp|Q8IYD8|FANCM_HUMAN	Q8IYD8	2	1.838	0.3406	0.168234	0.99802	1.34322		1.58033	1.5638	1.49578	0.00260076
K.NELRDST#EQFQEYYR.Q	T423	sp|O94967|WDR47_HUMAN	O94967	3	2.864	0.528	0.081631	0.5	0.437484	0.399517		0.366297	0.401099	0.00261845
R.KVPSFT#FTPTVTYQR.G	T942	sp|Q9Y6N7|ROBO1_HUMAN	Q9Y6N7	3	2.863	0.5152	0.18501	0.99747	1.62764		1.48758	1.77814	1.63112	0.00263499
R.SAS#PSVPGPTKPKPK.T	S3527	sp|Q03164|MLL1_HUMAN	Q03164	3	2.814	0.5836	0.14832	0.99719	0.217214	0.216567	0.180407	0.296474	0.227665	0.00263652
K.LSLEGDHS#TPPSAYGSVK.A	S18,S18	sp|P07355|ANXA2_HUMAN,sp|A6NMY6|AXA2L_HUMAN	P07355	2,3	3.532	0.6077	0.002275	0.99665	-2.41992	-2.08654	-1.42355	-1.84641	-1.9441	0.00265232
R.HSARFS#PEVPGQK.I	S91	sp|P46821|MAP1B_HUMAN	P46821	3	2.297	0.3718	0.349464	0.99997			-0.990561	-0.982312	-0.986437	0.00266181
R.HSPEEDFRQS#PQEHFR.R	S718	sp|Q8IXT5|RB12B_HUMAN	Q8IXT5	2,3,4	2.978	0.4747	0.115211	1	0.410452	0.591194	0.49697	0.683379	0.545499	0.00266952
K.TSEIEPKNS#PEDLGLS#LTGDSCK.L	S500:S507	sp|Q12888|TP53B_HUMAN	Q12888	2,3	3.402	0.4909	0.144591	0.99998			1.70037	1.71477	1.70757	0.00268339
K.GRS#PDELPSAGGDGGK.S	S22	sp|O60610|DIAP1_HUMAN	O60610	2,3	4.28	0.7298	0.021916	1		-1.49118	-1.38944	-1.65912	-1.51325	0.00268887
R.S#SEEREAGEI.-	S383	sp|Q9Y383|LC7L2_HUMAN	Q9Y383	2	1.697	0.5197	0.323129	0.99657			-1.17847	-1.18856	-1.18352	0.0027137
K.RLSLT#M*GGVQAR.E	T292	sp|O75815|BCAR3_HUMAN	O75815	3	2.351	0.496	0.16944	0.5	0.794267	0.667756	0.785349	0.47638	0.680938	0.00271752
K.KREEEEEEEGSIM*NGS#TAEDEEQTR.S	S569	sp|Q0ZGT2|NEXN_HUMAN	Q0ZGT2	3,4	6.47	0.7232	0.009676	0.99874	0.393109	0.37505	0.230751	0.360762	0.339918	0.00272424
R.LGAGGGS#PEKS#PSAQELKEQGNR.L	S19:S23	sp|Q9UNE7|CHIP_HUMAN	Q9UNE7	2,3,4	4.569	0.6501	0.066184	1	-2.06178	-1.88126	-1.7184		-1.88715	0.00275009
R.SM*S#AAFCSLLAPER.Q	S351	sp|Q13671|RIN1_HUMAN	Q13671	2,3	3.054	0.6952	0.028966	1	-0.19813	-0.191812	-0.302304	-0.237334	-0.232395	0.00275531
R.TVS#PGSVS#PIHGQGQVVENLK.A	S884:S889	sp|Q9NZM3|ITSN2_HUMAN	Q9NZM3	3	3.649	0.6094	0.101009	0.99524	-0.901922		-0.754615	-0.868453	-0.841663	0.00279415
K.AFGPGLQGGSAGS#PAR.F	S1084	sp|P21333|FLNA_HUMAN	P21333	2,3	3.1	0.6471	0.005047	1	-3.29292	-3.0324	-1.93454	-2.57483	-2.70867	0.00280457
K.GFEEEHKDS#DDDS#S#DDEQEKKPEAPK.L	S431:S435:S436	sp|Q13435|SF3B2_HUMAN	Q13435	3,4	4.324	0.704	0.224186	1			0.365203	0.368457	0.36683	0.00282313
R.DVDDGS#GSPHS#PHQLSSK.S	S2027:S2032	sp|Q9H4A3|WNK1_HUMAN	Q9H4A3	2,3	2.437	0.4255	0.257898	0.5	-0.83459	-0.504177	-0.596341	-0.744916	-0.670006	0.00284017
K.KPM*KTS#PEM*DIQNPDDGAR.K	S3128	sp|P46013|KI67_HUMAN	P46013	2,3,4	4.272	0.688	0.042204	0.99999			-2.30348	-2.32419	-2.31383	0.00284885
R.ELILGSETPS#SPR.A	S110	sp|Q96AP0|ACD_HUMAN	Q96AP0	2	2.057	0.5216	0.037784	0.99693	-1.69433	-1.70965			-1.70199	0.00286565
K.VS#PSFSAELK.Q	S280	sp|Q13416|ORC2_HUMAN	Q13416	2	1.916	0.476	0.032869	1		-2.28964	-1.98043	-2.37042	-2.2135	0.00287025
R.KET#PPPLVPPAAR.E	T5	sp|Q9BQA1|MEP50_HUMAN	Q9BQA1	2,3	2.916	0.5755	0.055331	1	-0.394308	-0.549421	-0.693512	-0.564941	-0.550545	0.00291034
R.ALS#RQLS#SGVSEIR.H	S78:S82	sp|P04792|HSPB1_HUMAN	P04792	2,3	1.973	0.3229	0.397331	0.99546	1.83437	1.43653	1.1738	1.94076	1.59636	0.00291621
R.LIS#PYKK.K	S361	sp|O14929|HAT1_HUMAN	O14929	2	1.617	0.2657	0.247343	1	-1.495		-1.24884	-1.31392	-1.35259	0.00295126
K.TSTDRHS#LSLDDIR.L	S542	sp|Q96NE9|FRMD6_HUMAN	Q96NE9	2,3,4	3.022	0.5451	0.216589	1	1.29733	1.09048	1.13938	0.73306	1.06506	0.00295344
R.REEQTDT#S#DGESVTHHIR.R	T50:S51	sp|P36915|GNL1_HUMAN	P36915	2,3,4	4.265	0.5026	0.148709	0.99999	-0.543879	-0.310047	-0.491213	-0.497909	-0.460762	0.00296021
R.SST#PLHS#PSPIR.V	T285:S289	sp|O95817|BAG3_HUMAN	O95817	2,3	2.604	0.5549	0.011386	0.99668	-0.66312	-0.532314	-0.517608	-0.376999	-0.52251	0.00296048
K.S#NPDFLKK.D	S993	sp|Q6WCQ1|MPRIP_HUMAN	Q6WCQ1	2	1.342	0.3687	0.390978	1	0.755819	0.504194	0.46767	0.650296	0.594495	0.00297825
K.NDKS#EEEQSSSSVKKDETNVK.M	S233	sp|P07910|HNRPC_HUMAN	P07910	2,3,4	4.945	0.7226	0.001381	1	-0.239208	-0.374837	-0.378223	-0.272352	-0.316155	0.0029896
R.S#FSSQRPVDR.Q	S1542	sp|Q9Y520|PRC2C_HUMAN	Q9Y520	2,3	1.787	0.3759	0.0871	0.99997	-0.560902	-0.379329	-0.427127	-0.617423	-0.496195	0.00299296
R.EQTLS#PTITSGLHNIAR.S	S1163	sp|O94979|SC31A_HUMAN	O94979	2,3	3.526	0.5248	0.022097	0.99784	-0.71825	-0.834366	-1.13862	-0.743324	-0.858639	0.00300296
R.ERDFTS#LENTVEER.L	S232	sp|Q07065|CKAP4_HUMAN	Q07065	2,3	2.754	0.5461	0.356488	0.99999	-0.893526	-0.699597	-1.21294	-1.00044	-0.951625	0.00300332
R.M*HLPS#PT#DSNFYR.A	S991:T993	sp|P00533|EGFR_HUMAN	P00533	2,3	1.958	0.4927	0.027794	0.99571			-1.43927	-1.45295	-1.44611	0.00301116
R.RRS#VSQDLIK.K	S377	sp|Q9UPQ0|LIMC1_HUMAN	Q9UPQ0	2,3	3.051	0.4347	0.027605	1	0.942224	0.875617	0.674706	1.17634	0.917222	0.00302104
K.IGEGTY#GVVYK.G	Y15,Y15,Y15	sp|P06493|CDK1_HUMAN,sp|P24941|CDK2_HUMAN,sp|Q00526|CDK3_HUMAN	P06493	2,3	2.739	0.3102	0.042101	0.99861	2.3661	1.52808	1.79538	2.50079	2.04759	0.0030272
R.KPS#ASERLPDEKVELFSK.M	S384	sp|Q15154|PCM1_HUMAN	Q15154	2,3,4	3.897	0.6448	0.001692	1	0.200362	0.208073	0.320184	0.240786	0.242351	0.00304093
R.GGS#DDSSKDPIDVNYEK.L	S782	sp|P09874|PARP1_HUMAN	P09874	2,3	3.012	0.5813	0.157862	1	-2.03573		-2.10965	-2.4314	-2.19226	0.00305551
K.LGILEKQPS#PEEIRER.E	S500	sp|Q9Y520|PRC2C_HUMAN	Q9Y520	2,3	2.765	0.5089	0.049453	1	-2.65478		-2.35548	-2.19745	-2.40257	0.0031009
R.VLS#PEELEDR.Q	S636	sp|Q86WJ1|CHD1L_HUMAN	Q86WJ1	2	2.244	0.5222	0.008319	1		-1.56727	-1.3572	-1.30999	-1.41149	0.00312368
K.DKLNTQST#YSEA.-	T919	sp|O14786|NRP1_HUMAN	O14786	2	1.932	0.4638	0.287538	0.49769	-1.29424		-1.28136		-1.2878	0.00318425
R.EEQTDT#SDGESVTHHIR.R	T50	sp|P36915|GNL1_HUMAN	P36915	3,4	3.603	0.6431	0.001664	0.5	-0.363611	-0.468675	-0.633278	-0.55937	-0.506233	0.00320604
K.IACRS#PQPDPVGTPTIFKPQSK.R	S2223	sp|P46013|KI67_HUMAN	P46013	3,4	4.888	0.7051	0.158683	1	0.8633		0.947059	0.776896	0.862418	0.00322879
R.VTRS#PPTQVAISSDSAR.K	S201	sp|Q6ZUT6|CO052_HUMAN	Q6ZUT6	2,3	3.848	0.6726	0.097943	1	-0.204193	-0.238272	-0.339031	-0.235087	-0.254146	0.00323059
K.GEAVLRPGLDAEPELS#PEEQR.V	S59	sp|Q9BRJ6|CG050_HUMAN	Q9BRJ6	2,3	3.862	0.5866	0.029421	1			-1.88257	-1.86339	-1.87298	0.0032595
R.HLT#PEPDIVASTK.K	T219	sp|Q5JSH3|WDR44_HUMAN	Q5JSH3	2,3	3.059	0.6821	0.07262	1	-0.972139	-0.863872	-0.541763	-0.889491	-0.816816	0.00326221
K.HYGITS#PISLAAPK.E	S24	sp|P51003|PAPOA_HUMAN	P51003	2,3	3.475	0.6931	0.012132	0.99999	-2.03017	-1.59217	-1.16891	-1.43623	-1.55687	0.00326957
K.RKPS#PEPEGEVGPPK.I	S360	sp|Q7Z5L9|I2BP2_HUMAN	Q7Z5L9	2,3,4	3.141	0.6081	0.007966	1	0.334174	0.347523	0.253661	0.449367	0.346181	0.00328298
R.AEGEWEDQEALDYFS#DKESGK.Q	S385	sp|Q9NYF8|BCLF1_HUMAN	Q9NYF8	3	4.052	0.4637	0.288102	0.99532			-0.241214	-0.243731	-0.242472	0.0033034
K.SQEEPKDTFEHDPSES#IDEFNK.S	S198	sp|Q9NYF8|BCLF1_HUMAN	Q9NYF8	3,4	3.617	0.632	0.002818	0.99997	-0.667329	-0.508794	-0.841604	-0.547223	-0.641238	0.00334097
R.GRKVS#IVSKPVLYR.T	S1150	sp|Q9NRY4|RHG35_HUMAN	Q9NRY4	3,4	2.478	0.4853	0.087767	0.99999	0.451261	0.308137	0.339014	0.507649	0.401515	0.00334369
R.RLS#GKDTEQIR.E	S301	sp|Q9UMX1|SUFU_HUMAN	Q9UMX1	2,3	2.146	0.5452	0.013029	1	0.692794	0.728951	0.479639	0.872038	0.693355	0.0033591
R.ILEQQNSSRT#LEK.N	T426	sp|Q16181|SEPT7_HUMAN	Q16181	2	2.769	0.468	0.000849	0.99998		-0.723348	-0.599338	-0.624489	-0.649058	0.00338302
R.M*S#PKPELTEEQKQEIR.E	S20	sp|P41208|CETN2_HUMAN	P41208	2,3	4.705	0.6803	0.047387	1	-1.03986	-1.16107	-1.06075	-1.65377	-1.22886	0.00338632
R.RFS#LS#PSLGPQASR.F	S232:S234	sp|Q9NYF3|FA53C_HUMAN	Q9NYF3	2,3	3	0.4744	0.169227	0.99998	0.361071		0.29483	0.336365	0.330756	0.00339695
K.HCSQVDS#VRGFGGK.F	S117	sp|Q14247|SRC8_HUMAN	Q14247	2,3	2.145	0.5399	0.059827	1			-0.534176	-0.539926	-0.537051	0.00340848
K.VETVKS#DNKDDDIDIDAI.-	S419	sp|P55010|IF5_HUMAN	P55010	2,3	3.292	0.6197	0.136309	1	-0.863209	-0.674168	-0.490152	-0.614248	-0.660444	0.00341895
K.DLS#LEEIQK.K	S46,S46	sp|P16949|STMN1_HUMAN,sp|Q93045|STMN2_HUMAN	P16949	2	2.047	0.4038	0.070001	1	-1.74049	-1.53784	-0.949762	-1.52658	-1.43867	0.00347645
K.TPGDFSYAYQKPEETTRS#PDEEDYDYESYEK.T	S1881	sp|P46821|MAP1B_HUMAN	P46821	4	4.48	0.4922	0.064568	0.33333	-0.577559		-0.66975	-0.70739	-0.651567	0.00348513
R.RFS#DFLGLHSK.L	S185	sp|O60749|SNX2_HUMAN	O60749	2,3	2.486	0.5167	0.103573	1	-0.746866	-1.00576	-1.31254	-1.23519	-1.07509	0.00348667
R.RYS#EGDRAVLR.G	S974	sp|Q92794|KAT6A_HUMAN	Q92794	2,3	1.676	0.3371	0.161679	0.99724	0.645643	0.4221	0.526706	0.383871	0.49458	0.00350982
R.AGS#ISTLDSLDFAR.Y	S180	sp|Q9P260|K1468_HUMAN	Q9P260	2	2.612	0.6295	0.000402	1	-0.896152	-0.864087	-0.602282	-1.10472	-0.86681	0.00352563
K.TNNNQILEVKS#PIKQSK.S	S483	sp|P42568|AF9_HUMAN	P42568	2,3,4	3.976	0.6299	0.072428	1	0.332709	0.355085	0.289011		0.325602	0.00353199
K.IKNENTEGS#PQEDGVELEGLK.Q	S1247	sp|P11388|TOP2A_HUMAN	P11388	2,3,4	4.626	0.6752	0.044658	1	-1.76671	-1.32118	-1.14206	-1.06173	-1.32292	0.00354334
K.RGLS#VDSAQEVKR.F	S2051	sp|Q9Y4A5|TRRAP_HUMAN	Q9Y4A5	3	3.335	0.4483	0.290945	1	0.652339	0.720238	0.584887		0.652488	0.00356674
R.LLSVKGS#PK.V	S1287	sp|Q96T58|MINT_HUMAN	Q96T58	2	1.864	0.4555	0.330554	1			0.0870071	0.0860361	0.0865216	0.00357242
K.VQSLEGEKLS#PKSDISPLT#PR.E	S1779:T1788	sp|P46821|MAP1B_HUMAN	P46821	3	2.841	0.4542	0.005018	0.99502	1.39163	1.42528	0.872751	1.61379	1.32586	0.00359875
R.WKEPGSGGPQNLS#GPGGR.E	S32	sp|Q9H0W8|SMG9_HUMAN	Q9H0W8	2,3	2.562	0.5308	1.00955	1			-0.243902	-0.246676	-0.245289	0.00359956
R.HGS#LGFLPR.K	S13	sp|P39023|RL3_HUMAN	P39023	2,3	2.339	0.5673	0.014327	1	-1.29713	-1.65877	-1.13159	-1.93601	-1.50588	0.00362478
R.GAGS#IREAGGAFGKR.E	S39	sp|Q9UII2|ATIF1_HUMAN	Q9UII2	3	3.185	0.5488	0.12857	1	-0.412683	-0.396134	-0.625315	-0.606961	-0.510273	0.00363848
R.GPST#PKS#PGASNFSTLPK.I	T226:S229	sp|Q9Y4E8|UBP15_HUMAN	Q9Y4E8	2,3	3.691	0.6467	0.004977	0.5	-2.1509	-1.71391	-1.21168	-1.49717	-1.64342	0.0036625
R.DAPTHLPS#VDLSNPFTK.E	S1237	sp|Q5VT52|RPRD2_HUMAN	Q5VT52	3	2.046	0.4634	0.951391	1			-0.657248	-0.664896	-0.661072	0.00368239
R.LFVLLPEQS#PVSYSKR.T	S832	sp|Q96K76|UBP47_HUMAN	Q96K76	2,3	2.456	0.5648	0.00071	1	-1.97347		-1.95069		-1.96208	0.00369541
R.SAAQPSTS#PAEVQSLKK.A	S2872	sp|Q14789|GOGB1_HUMAN	Q14789	2,3	3.404	0.5768	0.046648	0.99999	-1.70649	-1.92986	-1.05677	-1.47714	-1.54257	0.00369849
R.RRDS#SHNELYYEEAEHER.R	S338	sp|Q8TAA9|VANG1_HUMAN	Q8TAA9	3,4	4.839	0.6495	0.105505	0.99819	-0.0332341		-0.0401184	-0.033958	-0.0357702	0.00370762
R.DLLPSGSRDEPPPASQSTSQDCSQALKQS#P.-	S1906	sp|Q5JRA6|MIA3_HUMAN	Q5JRA6	3,4	3.483	0.5601	0.573742	1			0.220807	0.218234	0.21952	0.00373158
K.IRRS#PSKPLPEVTDEYKNDVK.N	S92	sp|P05455|LA_HUMAN	P05455	3,4	6.77	0.6453	0.197304	0.99999	-1.73896	-1.9525	-1.58091		-1.75746	0.00373229
R.ISTKNEEPVRS#PERR.D	S310	sp|Q92922|SMRC1_HUMAN	Q92922	3,4	2.342	0.4044	0.331228	1	0.38354	0.223113	0.261955	0.269703	0.284578	0.00373898
R.ERLGS#FGSITR.Q	S2233	sp|Q14315|FLNC_HUMAN	Q14315	2,3	1.935	0.4656	0.029648	1	-0.135043	-0.178492	-0.238798	-0.165421	-0.179438	0.00374344
R.M*HLPS#PTDSNFYR.A	S991	sp|P00533|EGFR_HUMAN	P00533	2,3	2.427	0.5427	0.029133	0.99999	-1.31831	-1.40979	-0.776988	-1.36124	-1.21658	0.00374766
R.S#RSSSVGSSSSYPISPAVSR.T	S4382	sp|Q15149|PLEC_HUMAN	Q15149	3	2.172	0.5355	1.07961	0.24919	0.463755	0.458218			0.460987	0.00382285
R.LLQQKLS#LDGNPKPIHGTTER.S	S159	sp|Q9NUQ6|SPS2L_HUMAN	Q9NUQ6	3,4	3.921	0.638	0.040977	1	0.903174		0.731424	0.793294	0.809297	0.00382883
K.EYIPGQPPLSQSSDSS#PTR.N	S886	sp|P07814|SYEP_HUMAN	P07814	2,3	3.273	0.6538	0.028402	0.99244	-0.585877	-0.335466	-0.540942	-0.62058	-0.520716	0.00385861
R.RALVEFESNPEETREPGS#PPSVQR.A	S47	sp|Q9H6F5|CCD86_HUMAN	Q9H6F5	3,4	3.867	0.5935	0.107261	1	1.27809	1.19735	1.39526	0.746231	1.15423	0.00388814
K.GESDDFHM*DFDS#AVAPR.A	S1504	sp|P11388|TOP2A_HUMAN	P11388	2,3	3.433	0.6545	0.08956	1	-0.537172	-0.510278	-0.321078	-0.604143	-0.493168	0.00389123
K.VDS#PTVTTTLK.N	S460	sp|Q07866|KLC1_HUMAN	Q07866	2	2.454	0.5255	0.003721	1	-2.47263	-2.16429	-1.35251	-1.81749	-1.95173	0.00390729
R.DTS#SSPTTGSTVQSVDLIFTR.L	S171	sp|P57060|RWD2B_HUMAN	P57060	2,3	2.911	0.5486	0.034241	0.25		-1.11957	-0.906543	-0.970653	-0.998923	0.00396647
K.TS#PKPAVVETVTTAKPQQIQALM*DEVTK.Q	S825	sp|P56192|SYMC_HUMAN	P56192	3,4	5.645	0.6438	0.017904	0.5	-1.8925		-1.53582	-1.6265	-1.68494	0.00401082
R.KRM*S#PKPELTEEQKQEIR.E	S20	sp|P41208|CETN2_HUMAN	P41208	2,3,4	4.648	0.6224	0.014041	1	-0.741393	-0.852863	-0.687998		-0.760751	0.00405084
K.LEVTEIVKPS#PK.R	S1179	sp|Q7Z6E9|RBBP6_HUMAN	Q7Z6E9	2,3	2.918	0.5761	0.114488	1	-0.247811	-0.220618	-0.297446	-0.158824	-0.231175	0.00407331
R.SLPS#SSQLKGS#PQAISR.A	S1153:S1160	sp|Q8WYP5|ELYS_HUMAN	Q8WYP5	3	2.326	0.3454	0.302786	0.9945		0.992679	1.00547		0.999076	0.00407609
K.RRFS#DFLGLYEK.L	S188	sp|Q13596|SNX1_HUMAN	Q13596	2,3	2.914	0.4708	0.164376	1	-0.680338		-0.626938	-0.77915	-0.695475	0.00408491
R.DLRDS#RDFRDQR.D	S96	sp|Q9HCD5|NCOA5_HUMAN	Q9HCD5	2,3,4	2.201	0.3267	0.006861	1	2.81922		3.2306	2.59901	2.88294	0.00409651
K.NKGQLTKS#PLAQM*EEERR.E	S334	sp|Q16181|SEPT7_HUMAN	Q16181	2,3,4	3.447	0.639	0.028213	1	-1.98988	-1.79641	-1.5895		-1.79193	0.00413606
K.LLQTTNNS#PM*NSKPQQIK.M	S580	sp|O00178|GTPB1_HUMAN	O00178	2,3	4.298	0.6664	0.018531	1	-1.86187	-1.1688	-1.17691	-1.20005	-1.35191	0.00415584
R.YDDYRDYDS#PERER.E	S59	sp|P52756|RBM5_HUMAN	P52756	2,3	2.09	0.5179	0.01551	1	0.448521	0.434542	0.416362	0.681577	0.49525	0.00418223
K.S#FSEDVFQSVK.S	S18	sp|Q9UKA4|AKA11_HUMAN	Q9UKA4	2	2.52	0.5576	0.021594	0.99999	0.70663	0.479795	0.49905	0.799315	0.621197	0.00420633
K.LGNS#LLR.R	S2062	sp|Q14980|NUMA1_HUMAN	Q14980	2	1.458	0.249	0.112031	1			-0.2842	-0.280439	-0.282319	0.00423997
R.SRDPGM*VRS#PQNQYPAELM*R.R	S121	sp|P33993|MCM7_HUMAN	P33993	2,3,4	3.124	0.5246	0.018158	1		-2.98151	-2.37597	-2.756	-2.70449	0.00424123
R.SDKLGFKS#PTSK.D	S912	sp|Q6KC79|NIPBL_HUMAN	Q6KC79	3	3.573	0.585	0.48566	0.99999	0.620278	0.523077	0.653766		0.599041	0.00425325
R.LS#LGLSR.A	S78	sp|Q9NR12|PDLI7_HUMAN	Q9NR12	2	1.421	0.3338	0.041651	1	-2.69684	-2.38324	-1.41493	-2.1104	-2.15135	0.0042647
K.LDVTILS#PSRK.V	S983	sp|O75369|FLNB_HUMAN	O75369	2,3	2.625	0.5425	0.0127	0.99999	-2.4063	-2.37388	-1.28811	-2.10089	-2.0423	0.00432458
R.KLEST#ES#RSSFSQHAR.T	T424:S426	sp|P02545|LMNA_HUMAN	P02545	3	2.332	0.2466	0.007665	0.49832	1.1753	1.4589		1.42411	1.35277	0.00432959
R.DVM*SDETNNEETES#PSQEFVNITK.Y	S1154	sp|P46821|MAP1B_HUMAN	P46821	2,3	5.217	0.7223	0.01008	0.99999	-1.37113	-0.875354	-1.56047	-1.6605	-1.36686	0.00433112
K.VQTT#PSKPGGDRYIPHR.S	T70	sp|Q12834|CDC20_HUMAN	Q12834	3,4	2.965	0.4766	0.015395	0.99534	1.97115	1.75055		1.56825	1.76331	0.00433554
K.RAS#PNSDDTVLSPQELQK.V	S110	sp|Q9UH62|ARMX3_HUMAN	Q9UH62	2,3	3.967	0.6265	0.046306	1		-1.09899	-1.01464	-1.26816	-1.12726	0.00434385
K.VATLNS#EEESDPPTYK.D	S31	sp|Q00341|VIGLN_HUMAN	Q00341	2,3	3.358	0.6234	0.024831	1		0.409478	0.342982	0.333149	0.361869	0.00436002
K.EKT#PS#PKEEDEEPES#PPEK.K	T202:S204:S214	sp|Q9H1E3|NUCKS_HUMAN	Q9H1E3	2,3,4	2.454	0.5	0.012544	1			-0.977745	-0.964409	-0.971077	0.00437139
K.IGEGT#Y#GVVYK.G	T14:Y15,T14:Y15,T14:Y15	sp|P06493|CDK1_HUMAN,sp|P24941|CDK2_HUMAN,sp|Q00526|CDK3_HUMAN	P06493	2	2.299	0.3399	0.01745	1	3.7828	2.3601	2.17383	2.93904	2.81394	0.00441951
R.S#SLQQENLVEQAGSSSLVNGR.L	S323	sp|Q8N3F8|MILK1_HUMAN	Q8N3F8	2,3	3.598	0.6309	0.276217	0.99715	0.197482		0.16885	0.21279	0.193041	0.00442055
K.KETS#PESSLIQDEIAVK.L	S1155	sp|P11137|MAP2_HUMAN	P11137	3	3.69	0.5821	0.49017	0.5			-0.690396	-0.700184	-0.69529	0.00448122
R.LNVLEKS#SPGHR.A	S118	sp|P29692|EF1D_HUMAN	P29692	2,3,4	2.731	0.5504	0.03926	0.99766	-2.63805	-2.43258	-2.08617		-2.3856	0.00452574
R.RRS#VSQDLIKK.E	S377	sp|Q9UPQ0|LIMC1_HUMAN	Q9UPQ0	3,4	3.127	0.3432	0.049536	1	0.98974	1.13088	0.83643	1.51346	1.11763	0.00453874
R.NQIHVKS#PPREGSQGELTPANSQSR.M	S468	sp|Q13098|CSN1_HUMAN	Q13098	3,4	4.059	0.6634	0.018096	1	-0.869675	-1.04148	-0.582663	-0.67134	-0.79129	0.00454854
K.STLS#QTVPSKGELSR.E	S339	sp|Q9NQW6|ANLN_HUMAN	Q9NQW6	2,3	3.18	0.4921	0.33393	0.99998	0.68546	0.862773	1.16683	0.703705	0.854693	0.00460062
R.TNSS#DSERS#PDLGHSTQIPR.K	S529:S534	sp|Q6VY07|PACS1_HUMAN	Q6VY07	3,4	3.734	0.2167	0.132946	0.33213	-0.32855		-0.315344	-0.261386	-0.30176	0.00460295
R.ELDEEGS#DPPLPGR.A	S175	sp|Q9BRJ6|CG050_HUMAN	Q9BRJ6	2	2.514	0.5398	0.01663	1			0.341801	0.346833	0.344317	0.00465143
R.M*APTPIPTRS#PS#DSSTASTPVAEQIER.A	S337:S339	sp|Q16643|DREB_HUMAN	Q16643	3	4.271	0.1913	0.438534	0.5			-2.02301	-1.99366	-2.00833	0.00465243
R.NQGGYGGSSSSSSYGS#GR.R	S368	sp|P09651|ROA1_HUMAN	P09651	2,3	3.22	0.7047	0.003032	0.99999	-1.4603	-0.926949	-0.84053	-0.998382	-1.05654	0.00466703
K.GGRS#PDEVTLTSIVPTR.D	S319	sp|Q9UKS6|PACN3_HUMAN	Q9UKS6	2,3	3.559	0.6847	0.028623	1	-0.929696	-0.929868	-0.913293	-0.494687	-0.816886	0.0047253
R.YGS#IIDRDDRDERESR.S	S18	sp|P52756|RBM5_HUMAN	P52756	3,4	2.146	0.3397	0.547369	0.9943		0.407643	0.324826	0.346093	0.359521	0.0047368
K.LDVTILS#PSR.K	S983	sp|O75369|FLNB_HUMAN	O75369	2	2.286	0.5499	0.051144	1	-2.95592	-2.67216	-1.56631	-2.12085	-2.32881	0.00478214
R.YGS#KNTDQGVYLGLSK.T	S9	sp|Q13190|STX5_HUMAN	Q13190	2,3	2.883	0.5678	0.055524	0.99777	0.521744		0.529669		0.525706	0.00479861
K.AIT#PPQQPYK.K	T692	sp|Q9NYV4|CDK12_HUMAN	Q9NYV4	2	1.895	0.4126	0.151629	1	-0.21567	-0.223888	-0.273533	-0.371992	-0.271271	0.00481571
R.YHGHSM*S#DPGVS#YR.T	S293:S298,S293:S298	sp|P08559|ODPA_HUMAN,sp|P29803|ODPAT_HUMAN	P08559	2,3	1.575	0.5067	0.074284	0.49821	-1.06868	-1.45704	-1.94103	-1.2364	-1.42578	0.00484863
R.KRS#LSESSVIM*DR.A	S859	sp|Q9H2Y7|ZN106_HUMAN	Q9H2Y7	2,3	3.461	0.5839	0.007719	1	0.268974		0.343263	0.308811	0.307016	0.00485218
R.HPS#REQLIDYLM*LK.V	S1286	sp|Q96RT1|LAP2_HUMAN	Q96RT1	2,3	3.385	0.5774	0.178162	1			0.399074	0.405232	0.402153	0.00487436
K.VETVNREPLTM*HS#DREDDTASVSTATR.V	S552	sp|Q96J84|KIRR1_HUMAN	Q96J84	4	4.797	0.5693	0.171031	0.99989			0.674253	0.684689	0.679471	0.00488902
K.SVGQS#PLRS#PLKR.Q	S1301:S1305	sp|Q2LD37|K1109_HUMAN	Q2LD37	3	1.35	0.3538	0.780948	1	1.38663		1.36544		1.37604	0.00490161
R.LSS#LRAS#TSKSESSQK.-	S236:S240	sp|P62753|RS6_HUMAN	P62753	2,3	2.833	0.3524	0.009767	0.49812	-0.860916	-1.08733	-0.925381		-0.957877	0.00490741
R.NPLPPILGS#PTK.A	S623	sp|O75385|ULK1_HUMAN	O75385	2	2.24	0.5406	0.046145	0.99758	0.403145	0.539094	0.538256	0.294307	0.443701	0.00491181
R.RFS#S#GGEEDDFDR.S	S503:S504	sp|O94929|ABLM3_HUMAN	O94929	2,3	2.552	0.5613	0.006191	1	0.505208	0.456393	0.321025	0.629625	0.478063	0.00492291
R.AASDPLLSSVS#PAVSK.A	S556	sp|P19532|TFE3_HUMAN	P19532	2,3	3.371	0.5971	0.0893	1		-0.176064	-0.138342	-0.152806	-0.155737	0.00494058
K.ESKEEET#SIDVAGKPNEVTK.A	T466	sp|P53985|MOT1_HUMAN	P53985	2,3,4	2.706	0.5837	0.027628	0.5	-0.659709	-0.371875	-0.412941	-0.462895	-0.476855	0.00494393
R.ASEIQPLQGTNENRENS#PAGR.A	S733	sp|Q6ZSS7|MFSD6_HUMAN	Q6ZSS7	2,3	2.943	0.6103	0.121964	1	-1.198	-0.872219	-1.04766	-0.616721	-0.93365	0.00495404
R.SPQTLAPVGEDAM*KT#PS#PAAEDAREPEAK.G	T1257:S1259	sp|Q92797|SYMPK_HUMAN	Q92797	4	4.714	0.5431	0.616405	1			-0.858929	-0.872458	-0.865694	0.00497424
R.DTPTSAGPNS#FNK.G	S147	sp|Q8WW12|PCNP_HUMAN	Q8WW12	2	2.455	0.6115	0.017294	1	-1.16309	-0.641531	-0.778666	-0.774251	-0.839384	0.00498409
K.GPSS#VEDIK.A	S243	sp|P06748|NPM_HUMAN	P06748	2	1.931	0.4296	0.472218	1	-2.80462		-2.21993	-2.72657	-2.58371	0.00499436
K.KPFKLS#GLSFK.R	S101	sp|P49006|MRP_HUMAN	P49006	2,3	2.318	0.4186	0.220999	1	-1.30217		-1.42351	-1.11155	-1.27908	0.00500075
K.LAEVGS#HEK.V	S160	sp|Q99640|PMYT1_HUMAN	Q99640	2	1.575	0.3389	0.599179	1			-0.243542	-0.247418	-0.24548	0.00502537
R.SDGHVYHT#VHKDSGLYK.D	T346	sp|Q08357|S20A2_HUMAN	Q08357	3,4	2.432	0.5333	0.17815	0.99999			-0.645474	-0.655764	-0.650619	0.00503384
R.RAS#DPVRRPDALSLPR.V	S970	sp|P10070|GLI2_HUMAN	P10070	3,4	2.207	0.4367	0.301902	1	1.03886	0.781175	0.865757	1.4018	1.0219	0.00504346
R.TVS#DNSLSNSRGEGKPDLK.F	S296	sp|Q96RU3|FNBP1_HUMAN	Q96RU3	3,4	2.624	0.5721	0.096748	0.99998	0.451264	0.433026	0.234926	0.455068	0.393571	0.00508079
K.AVPVES#PVQKV.-	S427	sp|Q8TB61|S35B2_HUMAN	Q8TB61	2	1.518	0.429	0.072706	1	-1.82863	-1.61104	-0.906201	-1.49564	-1.46038	0.00509345
R.AHTLLS#PPSANNATFAR.V	S15	sp|P49005|DPOD2_HUMAN	P49005	2,3	3.219	0.5736	0.136708	1			-0.938457	-0.953663	-0.94606	0.00511592
K.ELS#DLEEENR.V	S241	sp|Q5M775|CYTSB_HUMAN	Q5M775	2	1.867	0.3584	0.165179	1			-1.35263	-1.37456	-1.36359	0.00511937
R.YIDTHNRVS#KEDEDIYK.L	S389	sp|Q9NYY3|PLK2_HUMAN	Q9NYY3	3,4	2.898	0.5079	0.246802	0.99997			1.66047	1.63395	1.64721	0.00512533
R.KPVTVSPTTPTS#PTEGEAS.-	S516	sp|Q9Y6G9|DC1L1_HUMAN	Q9Y6G9	2,3	4.139	0.7113	0.015576	0.99755	0.68715	1.12223	1.38116	1.0432	1.05844	0.00512849
K.ETVVKEDEGRRES#INDR.A	S189	sp|Q9UIG0|BAZ1B_HUMAN	Q9UIG0	2,3,4	2.904	0.5459	0.063268	1	0.252551	0.352113	0.466292	0.295509	0.341616	0.00514421
R.SDKS#PDLAPTPAPQSTPR.N	S506	sp|Q9BY44|EIF2A_HUMAN	Q9BY44	2,3,4	3.353	0.6475	0.006307	1	-0.38306	-0.72536	-0.624154	-0.753698	-0.621568	0.00514429
K.GS#PTSAYPER.K	S870	sp|Q6ZRV2|FA83H_HUMAN	Q6ZRV2	2	1.813	0.497	0.498599	1			-0.200727	-0.197502	-0.199115	0.00515561
K.SNVGGLLS#PQRK.E	S438	sp|Q99504|EYA3_HUMAN	Q99504	2	2.414	0.5381	0.329705	1			-1.22768	-1.24777	-1.23773	0.00516523
R.KPVTVS#PTTPTS#PTEGEAS.-	S510:S516	sp|Q9Y6G9|DC1L1_HUMAN	Q9Y6G9	2,3	3.615	0.2147	0.053255	0.4987	-1.90501		-1.59214	-2.04369	-1.84695	0.00518737
R.SS#LQQENLVEQAGSSSLVNGR.L	S324	sp|Q8N3F8|MILK1_HUMAN	Q8N3F8	2,3	3.422	0.6261	0.545391	0.5	0.197482		0.180998	0.231034	0.203171	0.0052094
K.YKDNPFSLGES#FGSR.W	S368	sp|Q8N6H7|ARFG2_HUMAN	Q8N6H7	2,3	3.022	0.635	0.013109	1	1.0874	0.882747	0.585979	0.690918	0.811762	0.00521618
R.RGS#PSAAFTFPDTDDFGK.L	S51	sp|Q9ULT0|TTC7A_HUMAN	Q9ULT0	2,3	3.567	0.6829	0.028369	0.99999	-0.293218		-0.34335	-0.26893	-0.301832	0.00522837
R.TS#PQVLGSILK.S	S572	sp|Q7Z417|NUFP2_HUMAN	Q7Z417	2	2.056	0.5289	0.016669	0.99728	-0.859938	-0.709558	-0.499128	-0.500221	-0.642211	0.00528328
R.GGNFGFGDS#RGGGGNFGPGPGSNFR.G	S212	sp|P22626|ROA2_HUMAN	P22626	2,3	4.421	0.6168	0.088842	1	1.43865	1.427	0.958081	0.822397	1.16153	0.00530436
K.GSVLIPGLVEGS#TK.R	S628	sp|Q86WJ1|CHD1L_HUMAN	Q86WJ1	2	1.822	0.3804	0.797797	0.5			-0.558894	-0.568327	-0.563611	0.00532697
K.RTIQEVLEEQS#EDEDREAKR.K	S141	sp|P18858|DNLI1_HUMAN	P18858	3,4	3.855	0.5582	0.089062	1	0.275061	0.220129	0.139002	0.192304	0.206624	0.00533149
R.NQS#PVLEPVGR.S	S715	sp|P51812|KS6A3_HUMAN	P51812	2,3	2.3	0.5317	0.013813	1	-1.43508	-1.15396	-0.702921	-1.09667	-1.09716	0.00535782
K.AEDGATPS#PSNET#PKKK.K	S145:T150	sp|P29966|MARCS_HUMAN	P29966	2,3	2.764	0.5533	0.111842	0.99996			0.970131	0.953812	0.961971	0.00539955
K.RQHS#SQDVHVVLK.L	S176	sp|Q9UNZ2|NSF1C_HUMAN	Q9UNZ2	4	2.755	0.4784	0.055567	0.5	0.449514		0.384218	0.350004	0.394579	0.00542798
R.DLRDS#RDFR.D	S96	sp|Q9HCD5|NCOA5_HUMAN	Q9HCD5	2,3	1.866	0.4073	0.02431	1			2.3026	2.34239	2.3225	0.00545392
R.AEEEHLSS#SGGLAK.N	S356	sp|Q52LW3|RHG29_HUMAN	Q52LW3	2,3	2.942	0.5602	0.149453	0.49936		1.80363	1.64051	1.39224	1.61213	0.00545923
K.TALSSTESCTM*KGEEKS#PK.T	S570	sp|Q96T23|RSF1_HUMAN	Q96T23	2,3,4	3.517	0.676	0.01215	1	0.371209	0.258473	0.400472	0.220635	0.312697	0.00549057
R.GGNFGFGDS#R.G	S212	sp|P22626|ROA2_HUMAN	P22626	2	1.607	0.3891	0.458231	1	1.32004	1.28864	1.5326	0.739107	1.2201	0.00550156
K.AGM*SSNQSISS#PVLDAVPRT#PSR.E	S1404:T1413	sp|Q9UQ35|SRRM2_HUMAN	Q9UQ35	2,3	4.004	0.4056	0.041369	0.49999	0.964632		0.771772	0.782001	0.839468	0.00552387
R.M*GLAM*GGGGGAS#FDR.A	S618	sp|P52272|HNRPM_HUMAN	P52272	2,3	2.942	0.6229	0.007559	1	-0.921037	-0.517334	-1.05509	-0.802858	-0.824079	0.0055276
K.RVALS#DDETKETENM*R.K	S307	sp|Q15054|DPOD3_HUMAN	Q15054	2,3,4	2.961	0.6047	0.038962	1	0.258525	0.348188	0.374345	0.196448	0.294377	0.00556416
R.GSSSANPVNS#VR.R	S187	sp|Q99661|KIF2C_HUMAN	Q99661	2	2.723	0.5527	0.358392	1	-0.687889		-0.822638	-0.643659	-0.718062	0.00557175
R.TES#PATAAETASEELDNR.S	S41	sp|Q9NTJ3|SMC4_HUMAN	Q9NTJ3	2,3	4.177	0.7482	0.0099	0.99999	-0.636566		-0.502059	-0.524817	-0.554481	0.00557243
K.SM*GSQEDDSGNKPSSYS#.-	S423	sp|Q9UNS2|CSN3_HUMAN	Q9UNS2	2,3	4.552	0.7979	0.024908	0.99726			-1.57082	-1.54339	-1.5571	0.00560815
K.GQLTKS#PLAQMEEERR.E	S334	sp|Q16181|SEPT7_HUMAN	Q16181	3,4	3.359	0.4942	0.36285	0.99641			-1.72843	-1.75935	-1.74389	0.00564272
R.FKIPGS#PPESM*GR.G	S61	sp|P50395|GDIB_HUMAN	P50395	2,3	2.24	0.508	0.031615	1	-0.910233	-0.850657	-1.22775	-1.53665	-1.13132	0.00565553
R.NDARS#PGSISYLPSFFTK.L	S2184	sp|O75376|NCOR1_HUMAN	O75376	2,3	3.3	0.6352	0.013247	1	0.220554		0.276791	0.224157	0.240501	0.00566262
K.SES#PKEPEQLRK.L	S6	sp|P09651|ROA1_HUMAN	P09651	2,3,4	3.487	0.5607	0.004391	0.99999	-0.407819	-0.638257	-0.813244	-0.554171	-0.603373	0.00567799
R.RLGGLRPES#PESLTSVSR.T	S18	sp|Q9H6F5|CCD86_HUMAN	Q9H6F5	2,3,4	2.323	0.5157	0.052261	1	0.719327	0.647699	0.360093	0.727793	0.613728	0.00574644
R.RGFS#DSGGGPPAK.Q	S66	sp|Q9H307|PININ_HUMAN	Q9H307	2,3	3.103	0.5027	0.071111	1	0.596582	0.511858	0.58839	0.927887	0.656179	0.00577247
K.S#LEFTK.E	S1566,S1566	sp|Q14974|IMB1_HUMAN,sp|O60309|L37A3_HUMAN	Q14974	2	1.373	0.2261	0.059203	1			0.819032	0.804291	0.811662	0.00578069
R.ARRS#QVEQQQLITVEK.A	S1302	sp|Q6PL18|ATAD2_HUMAN	Q6PL18	2,3	4.656	0.5825	0.015151	1	1.36807		1.1923	1.55641	1.37226	0.00581817
R.S#PGDTAKDALFASQEK.F	S54	sp|P40855|PEX19_HUMAN	P40855	2,3	3.338	0.5825	0.030732	1	-1.51882	-1.25118	-1.18927		-1.31976	0.00581971
R.DLISNS#PR.V	S124	sp|P19387|RPB3_HUMAN	P19387	2	1.454	0.3303	0.270937	1	-1.86393	-1.61945	-0.928545	-1.30067	-1.42815	0.00586425
K.ALLQSS#ASR.K	S361	sp|Q9UQ80|PA2G4_HUMAN	Q9UQ80	2	1.616	0.3465	0.829269	0.9977			-2.2408	-2.28256	-2.26168	0.00587747
R.RRDS#DGVDGFEAEGKK.D	S1054	sp|Q96KR1|ZFR_HUMAN	Q96KR1	2,3,4	4.542	0.6832	0.007379	1	0.461266	0.520316	0.252703	0.50087	0.433789	0.00588444
K.TGS#PGPELLFHEGQQKR.F	S464	sp|Q14202|ZMYM3_HUMAN	Q14202	2,3,4	3.617	0.6523	0.22113	0.99821	-0.853957	-0.98193	-0.751068		-0.862318	0.00594308
R.NTSAS#DEDERM*SVGSR.G	S68	sp|Q32MZ4|LRRF1_HUMAN	Q32MZ4	3	1.963	0.324	0.295478	0.5		-0.233391	-0.21451	-0.178279	-0.208727	0.00594816
R.HGARTSDS#DQQAYLVQR.G	S528	sp|Q96CV9|OPTN_HUMAN	Q96CV9	3,4	2.468	0.4947	0.272071	0.33333	0.766308	0.780802			0.773555	0.00596408
R.VS#EGGPAEIAGLQIGDK.I	S61	sp|O14907|TX1B3_HUMAN	O14907	2,3	2.894	0.6015	0.08797	1			-2.79552	-2.84856	-2.82204	0.00598206
R.HYEDGYPGGSDNYGS#LSR.V	S230	sp|O60716|CTND1_HUMAN	O60716	2,3	3.145	0.6371	0.012474	0.99998	-0.46881	-0.443304	-0.666878	-0.338974	-0.479492	0.00598284
K.KAS#LVALPEQTASEEETPPPLLTK.E	S400	sp|Q9UKV3|ACINU_HUMAN	Q9UKV3	3	4.116	0.6404	0.104064	1			0.199606	0.195879	0.197743	0.00599994
R.LGAGGGS#PEKS#PSAQELK.E	S19:S23	sp|Q9UNE7|CHIP_HUMAN	Q9UNE7	2,3	2.956	0.5496	0.050395	1	-2.10065		-1.61712	-1.77277	-1.83018	0.0060082
K.KTEAPAAPAAQETKS#DGAPASDSKPGSSEAAPSSK.E	S164	sp|P80723|BASP1_HUMAN	P80723	3,4	5.696	0.69	0.013685	0.99999	-0.750464		-0.898599	-0.694479	-0.781181	0.00602135
R.THAGLGTGKPSS#FEDVHLLQNK.N	S667	sp|Q8N302|AGGF1_HUMAN	Q8N302	4	4.946	0.5301	0.523813	0.5			-0.161308	-0.164393	-0.162851	0.00602969
K.KGDVEGSQS#QDEGEGSGESER.G	S1067	sp|Q9UQE7|SMC3_HUMAN	Q9UQE7	2,3	4.587	0.7432	0.005172	1	-0.192705	-0.133574	-0.26191	-0.168596	-0.189196	0.00603668
K.FAFS#TEKEPERER.R	S497	sp|Q8IVF2|AHNK2_HUMAN	Q8IVF2	2,3	2.107	0.4575	0.104716	0.99999	-0.754958	-0.503826	-1.02713	-0.709549	-0.748866	0.00609375
R.SAS#S#PRLSSSLDNKEK.E	S472:S473	sp|O14974|MYPT1_HUMAN	O14974	2,3	3.049	0.3919	0.016947	0.99614	1.28466	1.227	1.57255		1.3614	0.00610664
R.RLST#S#PDVIQGHQPR.D	T267:S268	sp|Q9Y385|UB2J1_HUMAN	Q9Y385	2,3,4	3.855	0.5728	0.395703	0.49923	-2.187	-2.57932	-1.35013	-1.60838	-1.93121	0.00611783
R.YRDS#FDGRGPPGPESQSR.A	S151	sp|Q9HCD5|NCOA5_HUMAN	Q9HCD5	2,3,4	3.621	0.6504	0.051286	1	1.03214	0.947709	1.69691	1.08173	1.18962	0.00612811
K.DLDRPESQS#PK.R	S167	sp|Q8WUA4|TF3C2_HUMAN	Q8WUA4	2,3	1.76	0.3302	0.255824	1			-0.236033	-0.240684	-0.238359	0.00621061
K.IGPLGLS#PK.K	S38	sp|P30050|RL12_HUMAN	P30050	2	2.078	0.3689	0.000645	1	-1.35955	-1.07714	-0.69203	-1.41095	-1.13492	0.00627869
K.QVAEQGGDLS#PAANR.S	S438	sp|O94804|STK10_HUMAN	O94804	2,3	2.956	0.5887	0.081349	1	-0.344256	-0.369963	-0.342408	-0.175019	-0.307912	0.00628437
R.TSPSS#PAPLPHQEATPR.A	S173	sp|P04920|B3A2_HUMAN	P04920	2,3	3.138	0.6021	0.02786	0.5	0.833707	1.02931	1.10997	1.61696	1.14749	0.00630106
K.SSEFASIPANSSRPLS#NISK.S	S349	sp|Q9NYZ3|GTSE1_HUMAN	Q9NYZ3	2,3	2.086	0.4005	1.02513	0.99983	-0.872832			-0.890313	-0.881572	0.00631164
K.KTPSKPPAQLS#PSVPK.R	S266	sp|P18887|XRCC1_HUMAN	P18887	2,3	2.595	0.4113	0.01564	0.99999	0.767295	0.362781	0.714621	0.620785	0.61637	0.00633114
K.GGIDNPAITS#DQELDDK.K	S1218	sp|Q13017|RHG05_HUMAN	Q13017	2	3.447	0.6272	0.127081	0.99999			0.721082	0.706793	0.713938	0.00637062
R.RVGM*ADANS#PPKPLSKPRT#PRR.S	S127:T137	sp|P26358|DNMT1_HUMAN	P26358	4	2.85	0.4316	0.007817	0.99037	0.685457	0.991457	1.02636	1.41989	1.03079	0.00638482
K.TQS#LPVTEK.V	S485	sp|Q9NQW6|ANLN_HUMAN	Q9NQW6	2	1.965	0.466	0.025327	1	0.962533	1.11686	1.46172	0.717386	1.06463	0.0064172
R.RVGM*ADANSPPKPLS#KPRT#PR.R	S133:T137	sp|P26358|DNMT1_HUMAN	P26358	4	2.008	0.1926	0.440858	0.99295		0.535312		0.546223	0.540768	0.00642207
K.NES#VPEVEALLAR.L	S1179	sp|Q9NSV4|DIAP3_HUMAN	Q9NSV4	2,3	2.289	0.6129	0.069637	1			0.970045	0.950603	0.960324	0.00644432
K.ASYHFSPEELDENTS#PLLGDAR.F	S276	sp|O75410|TACC1_HUMAN	O75410	2,3	4.696	0.7293	0.01409	0.99765	2.3099		2.71122	3.06227	2.69446	0.00644434
R.YHGHS#M*SDPGVS#YR.T	S291:S298,S291:S298	sp|P08559|ODPA_HUMAN,sp|P29803|ODPAT_HUMAN	P08559	2,3	1.917	0.4881	0.130825	0.99026	-1.19711	-1.47066	-2.08668	-1.14363	-1.47452	0.00645309
K.SAES#PTS#PVTSETGSTFKK.F	S283:S286	sp|Q02952|AKA12_HUMAN	Q02952	2,3	4.112	0.3975	0.046466	0.99384			-0.341347	-0.348445	-0.344896	0.00655109
K.RVS#ISEGDDKIEYR.A	S124	sp|P22087|FBRL_HUMAN	P22087	2,3,4	3.709	0.6371	0.017529	1	-0.45456	-0.383684	-0.742675	-0.62366	-0.551145	0.00656014
R.GSSM*GVRNS#PQALRR.T	S965	sp|Q7L7X3|TAOK1_HUMAN	Q7L7X3	3	1.512	0.2672	0.512687	0.99987		0.176003	0.132416	0.159002	0.155807	0.00656178
K.DEILPT#TPISEQK.G	T220	sp|P23396|RS3_HUMAN	P23396	2,3	2.069	0.4817	0.092614	0.5	-0.60092	-0.457395	-0.89696	-0.577056	-0.633083	0.00656198
R.NDS#PTQIPVSSDVCR.L	S675	sp|Q8TC07|TBC15_HUMAN	Q8TC07	2,3	2.958	0.6326	0.022009	1	-0.868171	-0.792534	-0.410896	-0.652211	-0.680953	0.00657428
K.AGM*SSNQSIS#SPVLDAVPRT#PSR.E	S1403:T1413	sp|Q9UQ35|SRRM2_HUMAN	Q9UQ35	2,3	3.812	0.3748	0.029853	0.49871	0.746264		0.574207	0.737298	0.685923	0.00658028
R.ERPSGPES#PVQGPR.I	S861	sp|Q9UMN6|MLL4_HUMAN	Q9UMN6	2,3	2.711	0.519	0.250902	1	0.440435		0.406277	0.331817	0.392843	0.00659717
K.KKS#PVPVETLK.D	S581	sp|Q32MZ4|LRRF1_HUMAN	Q32MZ4	2,3	2.975	0.5368	0.053319	1	-2.27993	-1.80705	-1.05193	-1.68207	-1.70524	0.00666773
K.KHVSGITLLS#PK.H	S218	sp|Q9P2B7|K1430_HUMAN	Q9P2B7	2,3	2.886	0.5263	0.013517	1	0.693213		0.533088	0.563739	0.59668	0.00669555
K.ATIS#DEEIER.Q	S199	sp|Q9UQN3|CHM2B_HUMAN	Q9UQN3	2	1.892	0.3254	0.005328	0.99999	-0.266585	-0.415978	-0.562089	-0.38803	-0.40817	0.00671172
K.S#AVTTVVNPK.Y	S785	sp|P05556|ITB1_HUMAN	P05556	2	2.122	0.6089	0.386675	1	-0.983661		-1.31236	-1.15777	-1.15126	0.00673256
R.GVGS#PEPGPTAPYLGR.S	S621	sp|Q9C0B5|ZDHC5_HUMAN	Q9C0B5	2,3	2.594	0.6453	0.044614	1	0.878218	1.32299	0.690976	0.810669	0.925712	0.00675596
R.RQHRDS#PEILSR.S	S1335	sp|Q96Q42|ALS2_HUMAN	Q96Q42	2,3,4	2.548	0.5683	0.026446	1	-0.779981	-0.790531	-0.523128	-1.10598	-0.799905	0.00676835
R.TRLST#ASEETVQNR.V	T50	sp|O43379|WDR62_HUMAN	O43379	3	2.908	0.5657	0.150511	0.33333	0.21956		0.280859	0.22267	0.24103	0.00677095
K.DFQHLISS#PLKK.S	S65	sp|Q15361|TTF1_HUMAN	Q15361	2,3	2.929	0.5893	0.110274	0.99835	1.01061		1.29909	1.0346	1.11477	0.00680349
R.AISAPTS#PTR.L	S59	sp|Q9NQG6|MID51_HUMAN	Q9NQG6	2	1.713	0.3339	0.753923	0.99695			0.376358	0.384529	0.380443	0.006837
R.S#PSKPLPEVTDEYKNDVK.N	S92	sp|P05455|LA_HUMAN	P05455	2,3	4.359	0.6267	0.003471	1	-2.15287		-1.6959	-1.6885	-1.84576	0.00685147
K.GKGS#PRPQAPK.A	S538	sp|Q14978|NOLC1_HUMAN	Q14978	2,3	2.12	0.5024	0.002132	1	0.322651		0.272082	0.364075	0.319603	0.0068556
R.LRLCDDGPQLPTS#PR.L	S530	sp|O60504|VINEX_HUMAN	O60504	2,3	3.033	0.6026	0.052426	0.99751	0.209763	0.119215	0.118236	0.191651	0.159716	0.00687785
R.REEQTDTS#DGESVTHHIR.R	S51	sp|P36915|GNL1_HUMAN	P36915	2,3,4	4.897	0.6445	0.002558	0.99999	-0.5272	-0.938859	-0.53283	-0.603791	-0.65067	0.00688692
R.GIS#PIVFDR.S	S308	sp|Q96MU7|YTDC1_HUMAN	Q96MU7	2	1.734	0.5106	0.048564	1	-0.401797	-0.712737	-0.879565	-0.645798	-0.659974	0.0069023
K.VSHS#PALSSDVR.S	S1496	sp|Q68CP9|ARID2_HUMAN	Q68CP9	2,3	2.259	0.5337	0.105184	1			-0.708755	-0.724297	-0.716526	0.00690407
K.DQEPKPS#PEPAAVSR.G	S252	sp|Q9H7S9|ZN703_HUMAN	Q9H7S9	2,3	2.736	0.5548	0.435938	1	1.30413		1.0723	1.43589	1.27077	0.00692175
R.RTPHVQAVQGPLGS#PPKR.G	S125	sp|Q15149|PLEC_HUMAN	Q15149	3,4	4.626	0.6422	0.005715	1	0.333903	0.353726	0.181647	0.22923	0.274627	0.00693528
K.GGPGSAVS#PYPTFNPSSDVAALHK.A	S37	sp|P04083|ANXA1_HUMAN	P04083	3	4.169	0.6648	0.10285	0.99037	-1.21448			-1.18828	-1.20138	0.00694164
R.QGM*S#PTFS#RSPHHYYR.S	S388:S392	sp|O94929|ABLM3_HUMAN	O94929	2,3,4	2.69	0.4529	0.118956	0.4956	0.664741	0.663825		0.509426	0.612664	0.00702409
R.S#PGKCDQEKPAPSFACLK.E	S145	sp|Q01850|CDR2_HUMAN	Q01850	2,3	3.668	0.6998	0.174023	1			0.635504	0.649774	0.642639	0.00706764
R.SY#DVPPPPM*EPDHPFYSNISK.D	Y119,Y119	sp|P18669|PGAM1_HUMAN,sp|Q8N0Y7|PGAM4_HUMAN	P18669	2,3,4	3.434	0.6532	0.021665	0.5	-0.447809	-0.368404	-0.651366	-0.350546	-0.454532	0.00709916
R.ITAAQHS#VTGSAVSK.T	S16	sp|Q13492|PICAL_HUMAN	Q13492	2,3	3.989	0.6799	0.008662	1	-0.796388		-0.875321	-1.05853	-0.91008	0.00720023
K.VKPET#PPRQSHSGSIS#PYPK.V	T983:S994	sp|Q9UQ35|SRRM2_HUMAN	Q9UQ35	2,3,4	2.554	0.3702	0.001001	0.99511	0.308556	0.325048	0.163536	0.368479	0.291405	0.00722024
K.AVLFCLS#EDKK.N	S41	sp|P23528|COF1_HUMAN	P23528	2	1.831	0.4238	1.08921	1			-1.40318	-1.37167	-1.38743	0.00722904
R.SS#PKEELHPAAPSQLAPSFSSSSSSSSGPR.S	S1443	sp|O43166|SI1L1_HUMAN	O43166	3,4	5.088	0.6246	0.018848	0.5			0.256976	0.262903	0.259939	0.00725812
K.T#SPLKDNPS#PEPQLDDIKR.E	T157:S165	sp|Q96JC9|EAF1_HUMAN	Q96JC9	3,4	3.32	0.4506	0.111991	0.49999	-0.139509	-0.300629	-0.297472	-0.246122	-0.245933	0.00726966
K.IILDLISES#PIK.G	S216	sp|P61978|HNRPK_HUMAN	P61978	2	2.733	0.6163	0.045227	1			-2.97085	-2.90371	-2.93728	0.00727524
K.NLNNS#NLFSPVNR.D	S608	sp|P52948|NUP98_HUMAN	P52948	2,3	2.755	0.5845	0.071969	1	0.274217	0.327689	0.519357	0.506953	0.407054	0.00727775
K.HSQAQS#KPTT#PEKTDLTNGEHAR.S	S240:T244	sp|Q9Y6D5|BIG2_HUMAN	Q9Y6D5	3,4	4.204	0.4081	0.047297	0.5		0.42714	0.462368	0.343472	0.410993	0.00727956
R.SEEKIS#DSEGFK.A	S273	sp|P23246|SFPQ_HUMAN	P23246	2,3	2.497	0.4974	0.067136	1			-0.213728	-0.208873	-0.2113	0.0073135
K.HLFKS#PSQQEK.I	S1151	sp|Q8NAP3|ZBT38_HUMAN	Q8NAP3	2,3	2.202	0.5687	0.224596	1		0.472058	0.547007	0.63626	0.551775	0.00731748
R.M*NS#YPYLADR.H	S204	sp|Q9Y580|RBM7_HUMAN	Q9Y580	2	2.24	0.5913	0.071202	1		0.345221	0.428601	0.325792	0.366538	0.00732052
R.SSGGS#YRDSYDSYATHNE.-	S159	sp|Q14011|CIRBP_HUMAN	Q14011	2,3	2.965	0.6416	0.053515	0.99595	-0.93318	-0.424646	-0.882951	-0.896838	-0.784404	0.00734387
R.ST#FHAGQLR.Q	T596	sp|Q7KZI7|MARK2_HUMAN	Q7KZI7	2,3	1.997	0.3345	0.085296	0.5	-0.405046	-0.477966	-0.78012	-0.49165	-0.538695	0.0073471
K.IDGATQSS#PAEPK.S	S714	sp|Q32MZ4|LRRF1_HUMAN	Q32MZ4	2	2.84	0.6263	0.019108	0.99999	-1.61995	-1.24031	-0.736997	-1.13256	-1.18246	0.00735622
R.GPVS#PSVSFQPLAR.S	S222	sp|Q7Z434|MAVS_HUMAN	Q7Z434	2	2.239	0.5998	0.019337	1	0.424574	0.62555	0.831476	0.895251	0.694213	0.00737898
K.TPVQYSQQQNS#PQK.H	S357	sp|P46013|KI67_HUMAN	P46013	2,3	3.571	0.69	0.02593	1	0.999225	0.605357	0.924731	0.521535	0.762712	0.00738756
K.SPGST#PTT#PTSSQAPQK.L	T434:T437	sp|P35658|NU214_HUMAN	P35658	2	2.804	0.1937	0.060259	0.49829	0.262347		0.222811	0.301386	0.262181	0.00740207
R.GRM*S#M*KEVDEQM*LNVQNK.N	S322,S322,S322,S322	sp|Q13885|TBB2A_HUMAN,sp|Q9BVA1|TBB2B_HUMAN,sp|P68371|TBB4B_HUMAN,sp|P07437|TBB5_HUMAN	Q13885	2,3,4	4.689	0.6684	0.028866	1	-0.967009	-0.811765	-1.413	-1.59759	-1.19734	0.00742673
R.YDEGS#GGS#GDEGRDEAHKR.E	S488:S491	sp|O94762|RECQ5_HUMAN	O94762	3,4	2.568	0.5152	0.047235	1			-0.0628237	-0.061373	-0.0620984	0.00743567
K.S#NQIPTEVR.S	S151	sp|Q9BWH2|FUND2_HUMAN	Q9BWH2	2	2.043	0.417	0.034741	1	2.34417	2.02439	1.02663	1.98398	1.84479	0.00743578
R.AS#FHTIR.Y	S29	sp|Q96JC9|EAF1_HUMAN	Q96JC9	2	1.169	0.222	0.219639	1	-1.53465	-1.1357		-1.31168	-1.32734	0.00747814
K.ACKVDS#PTVTTTLK.N	S460	sp|Q07866|KLC1_HUMAN	Q07866	2,3	3.125	0.7066	0.010233	1	-2.32118	-2.13977	-1.0785	-1.65211	-1.79789	0.00752532
R.EVAPVTNFS#DSDDTM*VAK.R	S86	sp|Q9NWQ4|GPT2L_HUMAN	Q9NWQ4	2,3	3.244	0.6353	0.158578	0.99999			-0.994392	-0.971143	-0.982768	0.00752994
R.M*FGGPGT#ASRPS#SSR.S	T20:S25	sp|P08670|VIME_HUMAN	P08670	2	1.638	0.4389	0.105576	0.98902	-1.07177	-1.05938	-0.558155	-1.2858	-0.993777	0.00757974
K.RLS#LTM*GGVQAR.E	S290	sp|O75815|BCAR3_HUMAN	O75815	2,3	2.961	0.4979	0.05389	1	0.794267	0.575426	0.879143	0.423231	0.668017	0.00758253
R.RVGM*ADANS#PPKPLS#KPRTPRR.S	S127:S133	sp|P26358|DNMT1_HUMAN	P26358	3,4	2.359	0.3493	0.222309	0.99587		0.991457	1.07693	0.794268	0.954218	0.00760548
R.HYEDGYPGGSDNY#GSLSR.V	Y228	sp|O60716|CTND1_HUMAN	O60716	3	2.481	0.5475	0.03682	0.99482		-0.413401	-0.560944	-0.515892	-0.496745	0.00763476
R.NLQS#PTQFQTPR.S	S450	sp|O75385|ULK1_HUMAN	O75385	2,3	2.459	0.5771	0.097312	1	0.380655	0.325481	0.65229	0.493809	0.463059	0.00766668
R.FGGS#RAGPLSGKK.F	S24	sp|P17844|DDX5_HUMAN	P17844	3	2.22	0.5284	0.134985	1	-1.24503	-0.833863	-0.570379	-1.01948	-0.917188	0.00766986
R.STS#PVTDPSIPIR.K	S188	sp|Q99607|ELF4_HUMAN	Q99607	2	2.024	0.4711	0.329779	0.99509	1.04548	0.701765	0.587644	0.551368	0.721563	0.00770396
R.LIKRES#GYHENGVVK.A	S346	sp|Q15035|TRAM2_HUMAN	Q15035	3,4	2.062	0.321	0.117508	0.99371	0.784108	0.752017	1.05196	0.4679	0.763997	0.00773626
R.RAVSEGCAS#EDEVEGEA.-	S920	sp|Q9BYX2|TBD2A_HUMAN	Q9BYX2	2	2.879	0.6112	0.03747	1	-0.616083		-0.528854	-0.452336	-0.532424	0.00780115
K.IDTHPS#PSHSSTVK.D	S1417	sp|Q8NI27|THOC2_HUMAN	Q8NI27	2,3	3.296	0.5485	0.068277	1			-0.153313	-0.149597	-0.151455	0.00781057
K.SPTS#PLNM*K.L	S119	sp|P28370|SMCA1_HUMAN	P28370	2	1.937	0.5446	0.35183	0.99714	0.406822	0.508063	0.796821	0.477341	0.547262	0.00781289
K.STEDLS#PQKSGPVGSVVK.S	S857	sp|Q96RT1|LAP2_HUMAN	Q96RT1	2,3	3.761	0.6394	0.044805	1	1.07957	0.814218	1.07759		0.99046	0.00782316
K.DFQHLIS#SPLKK.S	S64	sp|Q15361|TTF1_HUMAN	Q15361	3	2.018	0.4182	0.320536	0.5	1.01061		1.35901	1.11299	1.16087	0.00783813
R.NGDLGAM*KHS#PGLSR.D	S141	sp|Q6P2H3|CEP85_HUMAN	Q6P2H3	2,3,4	2.951	0.5496	0.050564	1	1.13283	1.89458	2.4399	1.55953	1.75671	0.0078455
R.M*FGGPGT#AS#RPSSSR.S	T20:S22	sp|P08670|VIME_HUMAN	P08670	2,3	1.838	0.3108	0.055375	0.99994	-1.03211	-1.02781	-0.539521	-1.2585	-0.964484	0.00785173
R.SLDSESIS#PGDFHR.K	S559	sp|Q52LW3|RHG29_HUMAN	Q52LW3	2,3	2.727	0.5937	0.052777	1	0.931116		1.11045	0.818385	0.953317	0.00786356
K.FLES#PSR.S	S118	sp|Q9ULM3|YETS2_HUMAN	Q9ULM3	2	1.376	0.3285	0.081716	1			0.586992	0.601678	0.594335	0.007865
R.ARGDS#EALDEES.-	S664	sp|Q7Z4V5|HDGR2_HUMAN	Q7Z4V5	2	1.87	0.4824	0.000278	1	0.655418	0.442466	0.819253	0.434309	0.587861	0.00789853
R.LM*DIS#PFLPEK.G	S1399	sp|Q9Y4B5|SOGA2_HUMAN	Q9Y4B5	2	2.241	0.5549	0.048627	1			0.456122	0.444938	0.45053	0.00790141
R.YVASYLLAALGGNS#SPSAK.D	S16	sp|P05387|RLA2_HUMAN	P05387	2,3	4.054	0.7277	0.002371	0.99698			-2.08544	-2.13815	-2.11179	0.00794488
R.YVASYLLAALGGNSS#PSAK.D	S17	sp|P05387|RLA2_HUMAN	P05387	2,3	4.137	0.7199	0.002361	0.99655			-2.08544	-2.13815	-2.11179	0.00794488
R.HQYSDYDYHS#SSEKLK.E	S430	sp|Q9UDY2|ZO2_HUMAN	Q9UDY2	4	2.515	0.5054	0.106286	0.98991	-0.119696		-0.122726		-0.121211	0.00795629
R.RM*Y#SFDDVLEEGK.R	Y804	sp|Q8WWI1|LMO7_HUMAN	Q8WWI1	2,3	1.818	0.3881	0.062694	0.5			-0.444034	-0.455358	-0.449696	0.00801533
K.NENTEGS#PQEDGVELEGLK.Q	S1247	sp|P11388|TOP2A_HUMAN	P11388	2,3	4.111	0.6341	0.009086	1	-2.0466	-1.2676	-0.995776	-1.33957	-1.41239	0.0080595
K.YGS#QEHPIGDK.S	S809	sp|Q14644|RASA3_HUMAN	Q14644	2,3	2.126	0.5287	0.111956	0.99719	0.274915		0.356416	0.372808	0.334713	0.00808031
-.SETAPAAPAAPAPAEKT#PVKK.K	T18	sp|P10412|H14_HUMAN	P10412	2,3,4	3.8	0.6701	0.04622	1	1.10273		1.41967	1.50131	1.34123	0.00811435
R.M*HLPS#PTDS#NFYR.A	S991:S995	sp|P00533|EGFR_HUMAN	P00533	2,3	1.91	0.4339	0.269396	0.99605	-1.60288		-1.18268	-1.53949	-1.44168	0.00812981
R.KRSLS#ESSVIM*DR.A	S861	sp|Q9H2Y7|ZN106_HUMAN	Q9H2Y7	3	2.902	0.54	0.179178	0.5	0.234886	0.277896		0.322368	0.278384	0.00812993
R.LGS#VTHVTSFSHAPPSSR.G	S523	sp|P53814|SMTN_HUMAN	P53814	2,3	4.209	0.6173	0.049504	1	-0.241839	-0.477402	-0.571177	-0.46563	-0.439012	0.00813005
K.KIS#ITER.S	S406	sp|Q63ZY3|KANK2_HUMAN	Q63ZY3	2	1.528	0.203	0.028184	1	0.59549		0.657894	0.80604	0.686475	0.00817141
R.AVVGGAAAVSTQAM*HNGS#PK.S	S457	sp|O75427|LRCH4_HUMAN	O75427	3	3.424	0.6069	0.686092	1			0.926664	0.903057	0.914861	0.00821297
R.SDKS#PDLAPTPAPQS#TPR.N	S506:S517	sp|Q9BY44|EIF2A_HUMAN	Q9BY44	2,3	2.788	0.6037	0.122289	0.49814	-1.6909	-1.2469	-0.73575	-1.20822	-1.22044	0.0082521
R.YVGFGNT#PPPQK.K	T189	sp|Q8N6T3|ARFG1_HUMAN	Q8N6T3	2	2.209	0.5627	0.163668	1			-0.410513	-0.399988	-0.405251	0.0082665
K.LVLAES#PQPK.G	S1144	sp|P78312|F193A_HUMAN	P78312	2	1.888	0.4894	0.203497	1	0.203977	0.363161	0.422674	0.254518	0.311082	0.00830622
K.ASLS#LIEK.Y	S490	sp|P52292|IMA2_HUMAN	P52292	2	1.586	0.2298	0.127191	1	-2.94395		-2.17072	-2.39584	-2.5035	0.00830708
K.S#LSLDPGQSLEPHPEGPQR.L	S114	sp|P98174|FGD1_HUMAN	P98174	2,3	3.061	0.608	0.000759	0.99683	-0.10805	-0.175269	-0.0817381	-0.14262	-0.126919	0.00834211
R.AAPSTAPAEAT#PPKPGEAEAPPKHPGVLK.V	T406	sp|O95817|BAG3_HUMAN	O95817	3,4	4.796	0.6269	0.054915	1	-1.13073	-0.797881	-0.521926	-0.71445	-0.791247	0.00834889
R.DYYSS#RSQSGGYSDR.S	S144	sp|Q14011|CIRBP_HUMAN	Q14011	3	1.794	0.5021	0.518684	0.49898	0.621856	0.638393			0.630124	0.00835316
K.KET#ES#EAEDNLDDLEK.H	T872:S874	sp|Q8IYB3|SRRM1_HUMAN	Q8IYB3	2,3	3.787	0.6649	0.023894	1	-0.348689	-0.320368	-0.509682	-0.238041	-0.354195	0.0083559
R.AGS#STPGDAPPAVAEVQGR.S	S2887	sp|Q7Z6Z7|HUWE1_HUMAN	Q7Z6Z7	2,3	3.404	0.6203	0.31547	0.99999	-0.474946	-0.349558	-0.31231	-0.62562	-0.440608	0.00836606
R.RTPHVQAVQGPLGS#PPKRGPLPTEEQR.V	S125	sp|Q15149|PLEC_HUMAN	Q15149	4	5.125	0.5658	0.028644	1		0.648914	0.483297	0.644729	0.592314	0.00836672
R.FFSSQIPS#SVNK.S	S1081	sp|Q2NKX8|ERC6L_HUMAN	Q2NKX8	2	1.908	0.5562	0.334312	0.5	0.734809		0.802055	0.582053	0.706306	0.00838564
R.REEQTDT#SDGESVTHHIR.R	T50	sp|P36915|GNL1_HUMAN	P36915	3,4	3.74	0.5938	0.320618	0.5	-0.447321		-0.459264		-0.453292	0.00838623
R.SAGGRPGSGPQLGTGRGT#LR.L	T242	sp|O14908|GIPC1_HUMAN	O14908	3	2.416	0.4211	0.005713	0.99997	0.569682	0.554859			0.562271	0.00839089
R.ERSPS#PLRGNVVPS#PLPTR.R	S32:S41	sp|Q9Y2V2|CHSP1_HUMAN	Q9Y2V2	3	2.977	0.4483	0.305254	0.99998			0.789297	0.810398	0.799848	0.00839717
K.HLS#PYATLTVGDSSHK.T	S820	sp|Q9BSJ8|ESYT1_HUMAN	Q9BSJ8	3	4.215	0.6542	0.198223	0.9981	-0.36774	-0.753509	-0.838252	-0.602245	-0.640437	0.00842547
K.TKPIVKPQT#SPEYGQGINPISR.L	T277	sp|O95793|STAU1_HUMAN	O95793	2,3,4	3.736	0.6662	0.09452	0.99695	-2.05243		-1.49013	-1.73865	-1.7604	0.00843241
R.LLQS#PLCAGCSSDK.Q	S218	sp|Q9UJX6|ANC2_HUMAN	Q9UJX6	2	2.356	0.5395	0.320372	1			-1.3867	-1.35038	-1.36854	0.00844855
-.GVQVETIS#PGDGR.T	S9	sp|P62942|FKB1A_HUMAN	P62942	2	2.463	0.5753	0.416325	0.99999			-2.47927	-2.41428	-2.44678	0.00845462
R.EEQTDTS#DGESVTHHIR.R	S51	sp|P36915|GNL1_HUMAN	P36915	2,3,4	3.533	0.6187	0.021466	0.99997	-0.646441		-0.467144	-0.569142	-0.560909	0.00846015
R.NFIGNSNHGS#QSPR.N	S858	sp|Q03112|EVI1_HUMAN	Q03112	2,3	1.538	0.3768	0.200426	0.99572	0.285685	0.477515	0.378274	0.617325	0.4397	0.00847746
R.ISDVHFSVKPSASASS#PK.L	S107	sp|O95503|CBX6_HUMAN	O95503	2,3	4.316	0.6816	0.008119	0.99999	0.221777	0.405068	0.530028	0.418643	0.393879	0.00856806
K.LSVPTS#DEEDEVPAPKPR.G	S109	sp|Q8NE71|ABCF1_HUMAN	Q8NE71	2,3,4	3.639	0.6678	0.013383	0.997	-0.239937	-0.342458	-0.534526	-0.389535	-0.376614	0.00863548
K.AGM*SSNQSIS#SPVLDAVPRT#PSRER.S	S1403:T1413	sp|Q9UQ35|SRRM2_HUMAN	Q9UQ35	3,4	3.64	0.3399	0.681846	0.33331	1.45277		1.13245	1.56463	1.38329	0.00865189
K.VQSLEGEKLS#PKS#DISPLTPR.E	S1779:S1782	sp|P46821|MAP1B_HUMAN	P46821	2,3,4	3.636	0.5854	0.023603	1	0.594239		0.824309	0.747322	0.721957	0.00865772
R.DRS#PSRLDTFLK.G	S439	sp|Q66GS9|CP135_HUMAN	Q66GS9	2,3	2.885	0.4795	0.028118	0.99999	0.594704	0.360868	0.275643	0.477215	0.427107	0.00866014
K.NSKS#PEEHLEEM*M*K.M	S361	sp|Q9UIG0|BAZ1B_HUMAN	Q9UIG0	2,3,4	3.428	0.627	0.009148	1	-0.715482	-1.65457	-1.53906	-1.2393	-1.2871	0.00869455
R.S#AGGRPGSGPQLGTGR.G	S225	sp|O14908|GIPC1_HUMAN	O14908	2,3	2.47	0.5409	0.139687	1	-0.545312	-0.483946	-0.634992	-0.965022	-0.657318	0.00871177
K.SGKQGS#PDQVS#PVSEM*TSTSLYQDK.Q	S1438:S1443	sp|P46821|MAP1B_HUMAN	P46821	3	4.527	0.4285	0.163345	1	-0.656618		-0.899327	-0.86522	-0.807055	0.00871991
K.VNGDAS#PAAAESGAK.E	S46	sp|P29966|MARCS_HUMAN	P29966	2,3	3.127	0.678	0.014393	1	-1.52657	-1.29587	-0.65739	-1.06367	-1.13588	0.00874058
K.GQSINVHT#PNSQKVDSQK.A	T336	sp|Q86Y07|VRK2_HUMAN	Q86Y07	3,4	2.746	0.4648	0.008056	1			0.825431	0.803015	0.814223	0.0087627
R.RGFSDS#GGGPPAK.Q	S68	sp|Q9H307|PININ_HUMAN	Q9H307	3	2.214	0.3462	0.312177	0.5	0.64843	0.488872		0.499717	0.545673	0.00878121
K.NNCPFS#ADENYRPLAK.T	S960	sp|Q15154|PCM1_HUMAN	Q15154	2,3	2.944	0.6038	0.049341	1	1.65798		1.31275	1.22473	1.39848	0.00881949
K.VGDGDLS#AEEIPENEVSLRR.A	S245	sp|Q14684|RRP1B_HUMAN	Q14684	2,3	3.51	0.5529	0.048743	1	0.704016	1.094	1.51855	0.910823	1.05685	0.00885645
R.GPVRS#EDESVEAKR.E	S844	sp|Q9UMN6|MLL4_HUMAN	Q9UMN6	3	3.001	0.3509	0.020979	1	0.449933		0.345161	0.47699	0.424028	0.00886847
R.IRQEIQELKAS#PK.I	S813	sp|Q9H270|VPS11_HUMAN	Q9H270	2,3	2.964	0.5486	0.149779	1	-1.11855		-1.56139	-1.37882	-1.35292	0.00889964
K.VTKNEEPS#EEEIDAPKPKK.M	S121	sp|Q9NR30|DDX21_HUMAN	Q9NR30	3,4	3.72	0.4833	0.173758	1	0.3607	0.259551		0.303937	0.308063	0.00890814
K.SKGES#DDFHM*DFDS#AVAPR.A	S1495:S1504	sp|P11388|TOP2A_HUMAN	P11388	2,3	3.411	0.6247	0.07844	1	-1.05667	-0.97583	-0.438456	-0.940622	-0.852895	0.00893076
R.RFS#DFLGLYEK.L	S188	sp|Q13596|SNX1_HUMAN	Q13596	2,3	2.756	0.529	0.028261	1	-0.680323		-0.704685	-0.909947	-0.764985	0.00894038
R.LRTDNVSDFSESS#DSENSNKR.I	S379	sp|Q15652|JHD2C_HUMAN	Q15652	3	4.94	0.6968	0.102354	0.99712	-0.106168		-0.103208		-0.104688	0.00899919
R.RVTQGAAS#PGHGIQEK.L	S380	sp|Q9HB58|SP110_HUMAN	Q9HB58	2,3	3.189	0.5146	0.059048	1		1.28694	1.27916	1.68981	1.41864	0.0090139
R.LS#PGESAYQK.L	S224	sp|Q6NYC8|PPR18_HUMAN	Q6NYC8	2	1.913	0.5662	0.090228	1	-0.467328	-0.353224	-0.27459	-0.216968	-0.328027	0.00904131
K.DTIIDVVGAPLT#PNSR.K	T445	sp|Q9NPF5|DMAP1_HUMAN	Q9NPF5	2,3	2.979	0.5787	0.024814	0.99999	-0.313053		-0.262956	-0.224763	-0.266924	0.00904832
K.YGGPQHIVGS#PFK.A	S2586	sp|Q14315|FLNC_HUMAN	Q14315	2,3	2.467	0.5164	0.048403	1		-1.31722	-1.83959	-1.67785	-1.61155	0.00905426
R.FSDSTSKT#PPQEELPTR.V	T315	sp|Q99708|COM1_HUMAN	Q99708	3	3.229	0.6414	1.27887	0.49926			0.506161	0.520798	0.513479	0.00907281
R.DKAPVQPQQS#PAAAPGGTDEKPSGK.E	S16	sp|Q13200|PSMD2_HUMAN	Q13200	2,3,4	4.855	0.6982	0.034385	1	-1.36695	-0.890543	-0.648718	-0.813459	-0.929919	0.00913433
R.RSDS#LLSFR.L	S192	sp|Q00587|BORG5_HUMAN	Q00587	2,3	2.223	0.4548	0.022549	1	0.538219	0.720879	0.310437	0.694805	0.566085	0.00925379
R.TNSSDS#ERS#PDLGHSTQIPR.K	S531:S534	sp|Q6VY07|PACS1_HUMAN	Q6VY07	4	2.929	0.1748	0.269467	0.16639	-0.343541	-0.36731		-0.263208	-0.324686	0.00927893
R.GAES#PFEEK.S	S1427	sp|P46821|MAP1B_HUMAN	P46821	2	1.759	0.3125	0.17327	1	-0.780061	-0.590956	-0.393621	-0.409245	-0.543471	0.00930555
K.NQKPSQVNGAPGS#PTEPAGQKQHQK.A	S1267	sp|Q9BQG0|MBB1A_HUMAN	Q9BQG0	4	3.435	0.5502	0.349101	1	0.24044	0.329223	0.325612		0.298425	0.00931884
K.GSKS#PSPRPNM*PVR.Y	S1279	sp|Q9H6S0|YTDC2_HUMAN	Q9H6S0	3	1.185	0.2081	0.612559	0.99996			0.488804	0.474628	0.481716	0.00936666
K.NGSLDS#PGKQDT#EEDEEEDEKDK.G	S139:T145	sp|Q9Y266|NUDC_HUMAN	Q9Y266	3,4	4.959	0.6538	0.352627	1			-1.19391	-1.15914	-1.17653	0.00940753
K.LDDLHTLYHKKS#Y.-	S461	sp|Q9HD26|GOPC_HUMAN	Q9HD26	3,4	1.863	0.3674	0.447582	0.5	-0.74179		-0.764076		-0.752933	0.0094209
K.VSVT#PPEESQNSDT#PPRPDRLPLDEK.G	T509:T519	sp|Q05209|PTN12_HUMAN	Q05209	3,4	2.757	0.3947	0.041986	0.9911			-1.27452	-1.31285	-1.29368	0.00942959
R.NVFHIAS#QK.N	S19	sp|Q8N0T1|CH059_HUMAN	Q8N0T1	2	1.729	0.4077	0.093117	1	-0.988292		-1.10276	-1.36943	-1.15349	0.00944612
R.CDS#ADLRHDIDR.R	S690	sp|Q9NYF8|BCLF1_HUMAN	Q9NYF8	2,3	2.126	0.5343	0.117466	1		0.229671	0.284321	0.324024	0.279339	0.00945143
K.TYGGDTGS#PEISFTK.I	S2272	sp|O94915|FRYL_HUMAN	O94915	2	2.725	0.6639	0.107106	1	-0.436602	-0.605477	-0.254811	-0.552135	-0.462256	0.00946649
K.ESSKFPFGIS#PAQSHR.N	S1944	sp|O14497|ARI1A_HUMAN	O14497	3	2.878	0.3819	0.331907	1			-1.57977	-1.53328	-1.55652	0.00950495
K.EADDDEEVDDNIPEM*PS#PK.K	S714	sp|P26358|DNMT1_HUMAN	P26358	2,3	4.531	0.7347	0.025071	1	0.299312	0.307372	0.221828	0.133887	0.2406	0.00950974
K.ASLGS#LEGEAEAEASS#PKGK.F	S5752:S5763	sp|Q09666|AHNK_HUMAN	Q09666	2,3,4	4.742	0.6645	0.02322	0.99605	0.570747	1.08093	0.681661	1.1744	0.876934	0.0095611
K.TPS#SNTLDDYM*SCFR.T	S455	sp|P33981|TTK_HUMAN	P33981	2,3	3.608	0.6888	0.188123	0.99999			0.828948	0.804274	0.816611	0.00961711
R.TLNAET#PKSS#PLPAK.G	T213:S217	sp|Q7L2J0|MEPCE_HUMAN	Q7L2J0	2,3	2.496	0.5726	0.017143	0.99686	-0.0951552	-0.151237	-0.153522	-0.223772	-0.155921	0.00962881
R.YTFAPSVS#LNK.T	S111	sp|Q9NR12|PDLI7_HUMAN	Q9NR12	2	1.688	0.5357	0.095377	0.99728	-0.839056		-0.768466	-0.594743	-0.734088	0.00963744
R.HSGGFLSS#PADFSQENK.A	S779	sp|Q7LBC6|KDM3B_HUMAN	Q7LBC6	2,3	3.271	0.6535	0.025628	0.99757			0.348834	0.359582	0.354208	0.00965797
R.LTIFGNSAVSQPAS#SSNHSSR.R	S737	sp|P46934|NEDD4_HUMAN	P46934	2,3	2.312	0.4823	0.357151	0.99989			-0.572735	-0.555489	-0.564112	0.00973038
R.ERSPALKS#PLQSVVVR.R	S253	sp|Q9Y2W1|TR150_HUMAN	Q9Y2W1	2,3,4	3.092	0.5948	0.028484	1	0.939936	0.625368	0.916419	0.425401	0.726781	0.00975313
R.LDNVPHT#PSS#YIETLPK.A	T51:S54	sp|Q99733|NP1L4_HUMAN	Q99733	2,3	3.016	0.4215	0.034101	0.99336			-1.95133	-2.01209	-1.98171	0.00976004
K.IDASKNEEDEGHSNS#SPR.H	S82	sp|Q14103|HNRPD_HUMAN	Q14103	2,3,4	4.418	0.6947	0.00658	0.99998	-0.643262		-0.855453	-0.64114	-0.713285	0.00978672
R.LNQS#DSIEDPNS#PAGRR.H	S230:S238	sp|Q86VS8|HOOK3_HUMAN	Q86VS8	2,3	2.586	0.4735	0.060604	1			-2.53525	-2.45847	-2.49686	0.00978736
R.VITEEM*NGKEIS#PGSGPGEIR.K	S715	sp|O43491|E41L2_HUMAN	O43491	3	3.356	0.6141	0.010536	1	-1.34938		-1.16749	-1.64216	-1.38634	0.00980089
K.GLLSGQTS#PTNAK.L	S75	sp|Q969J3|L12R1_HUMAN	Q969J3	2	2.779	0.6119	0.1303	0.99744	-1.67939	-1.08009	-0.713669	-1.2241	-1.17431	0.00981542
R.S#VSQDLIKKEEER.K	S377	sp|Q9UPQ0|LIMC1_HUMAN	Q9UPQ0	2,3	3.019	0.5681	0.044259	1	0.665586	1.12228	0.961257	1.54135	1.07262	0.00984684
K.QKFNDS#EGDDTEETEDYRQFRK.S	S397	sp|Q9NYF8|BCLF1_HUMAN	Q9NYF8	3,4	3.519	0.5812	0.0237	1	0.439321	0.236834	0.586719	0.421721	0.421149	0.00984946
K.SES#PKEPEQLR.K	S6	sp|P09651|ROA1_HUMAN	P09651	2,3	2.8	0.502	0.000272	0.99999	-0.523726	-0.630185	-1.01675	-0.53997	-0.677659	0.00985841
R.RINS#LLEYSR.Q	S847	sp|Q6P4F7|RHGBA_HUMAN	Q6P4F7	2	2.188	0.5023	0.444429	1	1.43298		1.06104	1.08966	1.19456	0.00985874
K.S#FDHLISDTKAPK.R	S2543	sp|P21359|NF1_HUMAN	P21359	3	2.027	0.4494	0.552898	1	0.234105	0.227181	0.307397		0.256228	0.00988274
R.SKS#ETGDSSIFRK.L	S288	sp|O43166|SI1L1_HUMAN	O43166	2,3	3.43	0.5521	0.147558	0.99785	0.375883	0.491343	0.31324	0.672909	0.463344	0.00988284
K.RYS#GNM*EYVISR.I	S278	sp|O95835|LATS1_HUMAN	O95835	2,3	2.754	0.6052	0.066399	0.99998	0.349094	0.595265	0.50251	0.271099	0.429492	0.00988809
K.SDGAPAS#DSKPGSSEAAPSSK.E	S170	sp|P80723|BASP1_HUMAN	P80723	2,3	2.652	0.5941	0.069309	0.99412			-0.176958	-0.171535	-0.174246	0.00990672
K.TANS#PGSGARPDPVR.S	S7	sp|Q13206|DDX10_HUMAN	Q13206	2,3	1.544	0.2876	0.309396	1	1.37614		1.92881	1.55728	1.62074	0.00992378
R.LGS#LSARS#DSEATISR.S	S1160:S1165	sp|Q5SW79|CE170_HUMAN	Q5SW79	2,3	2.592	0.5185	0.086541	0.99997	-0.204293	-0.0936382	-0.227084	-0.161864	-0.17172	0.00992983
K.SLS#SPTDNLELSLR.S	S361	sp|Q9Y2X7|GIT1_HUMAN	Q9Y2X7	2	2.366	0.5411	0.122323	0.49927	-0.315388	-0.445233		-0.366494	-0.375705	0.00995323
R.SPRGS#PDGSLQTGKPSAPK.K	S481	sp|Q8IZL8|PELP1_HUMAN	Q8IZL8	2,3,4	4.871	0.684	0.08969	0.99998	-1.01991	-0.624039	-0.484408	-0.599214	-0.681892	0.00999034
K.RKRS#S#SEDAESLAPR.S	S298:S299	sp|Q4G0J3|LARP7_HUMAN	Q4G0J3	3	2.243	0.4788	0.743931	0.99291			-0.419251	-0.40619	-0.412721	0.0100727
K.RRS#PPADAIPK.S	S11	sp|P18754|RCC1_HUMAN	P18754	2,3	3.467	0.6077	0.001072	1	-0.512132	-0.686174	-1.03976	-1.11941	-0.839369	0.0100746
R.EGPYSISVLYGDEEVPRS#PFK.V	S1533	sp|P21333|FLNA_HUMAN	P21333	2,3	3.91	0.6214	0.00383	1	-2.80912		-1.97651	-2.34131	-2.37565	0.0101325
R.HSS#LELGR.G	S677	sp|Q8TF72|SHRM3_HUMAN	Q8TF72	2	1.701	0.357	0.065375	0.9966	0.522922	0.651566	0.325999	0.333201	0.458422	0.010145
R.NFVFHTLS#PVKAEAAK.E	S1289	sp|Q9HAW4|CLSPN_HUMAN	Q9HAW4	2,3	3.523	0.7091	0.274196	1	3.28839		3.39497		3.34168	0.010152
R.S#GGQLPSLQEETTRR.T	S824	sp|Q5VUB5|F1711_HUMAN	Q5VUB5	2,3	2.167	0.4075	0.368075	1	0.30615	0.29573	0.349	0.135688	0.271642	0.0101539
R.REVS#PAPAVAGQSK.G	S1364	sp|O60292|SI1L3_HUMAN	O60292	2,3	3.386	0.6202	0.05795	1	0.22932		0.205784	0.288207	0.241104	0.0101785
R.RIPVS#PEQAR.S	S132	sp|Q9H981|ARP8_HUMAN	Q9H981	2,3	1.977	0.3907	0.015106	1		-0.962655	-1.18334	-0.837049	-0.994348	0.0102027
R.KLS#SGDLR.V	S563	sp|Q86UU1|PHLB1_HUMAN	Q86UU1	2	1.834	0.3599	0.028656	0.99769	0.268999	0.170544	0.113993	0.224833	0.194592	0.010218
R.GFAFVTFES#PADAK.D	S58,S58,S58,S58	sp|P38159|RBMX_HUMAN,sp|Q96E39|RMXL1_HUMAN,sp|O75526|RMXL2_HUMAN,sp|Q8N7X1|RMXL3_HUMAN	P38159	2	2.566	0.6483	0.234648	1			-3.06196	-3.162	-3.11198	0.0102322
K.ILLVDS#PGM*GNADDEQQEEGTSSK.Q	S611	sp|Q9UKN8|TF3C4_HUMAN	Q9UKN8	2,3	4.275	0.7317	0.038725	1	-0.182921	-0.328072	-0.312633	-0.452528	-0.319039	0.0102625
R.VAAAAGS#GPSPPGS#PGHDR.E	S44:S51	sp|Q9BTU6|P4K2A_HUMAN	Q9BTU6	2,3,4	2.538	0.5027	0.177308	0.5	-0.416154		-0.411753	-0.29895	-0.375619	0.0102668
R.RLS#S#LRASTSK.S	S235:S236	sp|P62753|RS6_HUMAN	P62753	2,3	2.201	0.5567	0.007044	1	-0.809085	-1.26696	-0.534542	-1.07169	-0.920568	0.0102922
R.LTQTSGQSTHTHKEPAS#GDEGIK.V	S2638	sp|P46013|KI67_HUMAN	P46013	3,4	3.691	0.4758	0.031383	1	0.251712	0.398426	0.604382	0.417243	0.41794	0.0103056
R.RPSSTS#VPLGDK.G	S309	sp|Q9NXR1|NDE1_HUMAN	Q9NXR1	3	2.057	0.3869	0.006425	0.99996	-0.271269		-0.382349	-0.30679	-0.320136	0.0103057
R.KSVLADQGKS#FATASHR.N	S422	sp|Q9NYF8|BCLF1_HUMAN	Q9NYF8	2,3,4	4.241	0.6509	0.021977	1	-1.39418	-1.39367	-1.87135		-1.55307	0.0103375
K.DSPSKSS#AEAQTPEDTPNKSGAEAK.T	S71	sp|O43493|TGON2_HUMAN	O43493	2,3,4	5.096	0.7067	0.003938	0.99774	0.477984	0.468582	0.34123		0.429265	0.0103906
R.DVAAEAVARS#PK.R	S41	sp|Q9UKY4|POMT2_HUMAN	Q9UKY4	2,3	3.057	0.5901	0.319738	1	-0.575136		-0.799537	-0.621495	-0.665389	0.0104014
K.LM*EVCKEKDFS#PEALKK.A	S183	sp|O15372|EIF3H_HUMAN	O15372	3,4	3.329	0.6167	0.131573	1	-2.53285		-2.45107		-2.49196	0.0104452
K.NHGSS#PEQVVRPK.V	S309	sp|O43164|PJA2_HUMAN	O43164	2,3	2.398	0.648	0.084914	0.99669			0.913858	0.944416	0.929137	0.0104677
K.LNLGTDSDS#SPQK.S	S561	sp|Q16512|PKN1_HUMAN	Q16512	2	2.28	0.6348	0.134089	0.5	0.80236	0.700186	0.993139		0.831895	0.0104821
R.ASAPS#PNAQVACDHCLK.E	S100	sp|Q14258|TRI25_HUMAN	Q14258	2,3,4	3.974	0.6325	0.000721	0.99999	-0.929734	-0.507355	-0.428949	-0.717188	-0.645807	0.0105008
R.S#LYASS#PGGVYATR.S	S51:S56	sp|P08670|VIME_HUMAN	P08670	2,3	2.672	0.657	0.01235	0.5	-1.94392	-1.56258	-0.77055	-1.34585	-1.40572	0.0105327
R.VPKS#PEHSAEPIR.T	S1555	sp|Q9ULH0|KDIS_HUMAN	Q9ULH0	2,3,4	2.718	0.5522	0.094914	1	0.270737	0.296476	0.232195	0.484204	0.320903	0.0105566
R.NS#LTGEEGQLAR.V	S112	sp|Q9BX95|SGPP1_HUMAN	Q9BX95	2	2.417	0.5062	0.059516	1	-0.156681	-0.218006	-0.362999	-0.250862	-0.247137	0.0106485
R.LS#GGHSLHETSTVLVETVTK.S	S2598	sp|Q14315|FLNC_HUMAN	Q14315	2,3	3.804	0.5717	0.034071	0.99598	-2.35708		-1.68288	-1.83154	-1.95717	0.0107433
R.GGS#LLQHVGGDHR.G	S125	sp|Q96EX2|RNFT2_HUMAN	Q96EX2	2,3	2.415	0.5182	0.280195	1	0.703695	1.48862	0.863961	0.8788	0.983769	0.0107597
R.RS#GHTFTVNPR.R	S468	sp|Q6NYC8|PPR18_HUMAN	Q6NYC8	2,3	2.519	0.49	0.143072	1	-0.72102		-1.03488	-0.962629	-0.906176	0.0107899
K.AEDGATPS#PSNET#PK.K	S145:T150	sp|P29966|MARCS_HUMAN	P29966	2	2.823	0.6272	0.019643	0.99999			0.816864	0.789413	0.803138	0.0108789
R.HNGS#LS#PGLEARDPLEAR.E	S1383:S1385	sp|Q9C0C2|TB182_HUMAN	Q9C0C2	2,3	2.33	0.5541	0.003184	1	-1.96429		-1.84345	-1.36762	-1.72512	0.0109624
K.SM*GSQEDDSGNKPSSY#S.-	Y422	sp|Q9UNS2|CSN3_HUMAN	Q9UNS2	2	3.403	0.7758	0.162091	0.5			-1.43796	-1.4884	-1.46318	0.0109733
R.SLDSES#ISPGDFHR.K	S557	sp|Q52LW3|RHG29_HUMAN	Q52LW3	2,3	1.865	0.4239	0.508016	0.49912	0.931116	0.953824	1.27577		1.05357	0.0109752
R.SAS#VSSISLTK.G	S1134	sp|Q07889|SOS1_HUMAN	Q07889	2	2.093	0.4859	0.787633	0.99999		0.225903	0.157345	0.183698	0.188982	0.0109789
R.SFS#M*QDLR.S	S152	sp|Q9H6H4|REEP4_HUMAN	Q9H6H4	2	1.559	0.3667	0.011364	1	-0.249104	-0.273896	-0.528365	-0.398275	-0.36241	0.0110144
R.LPS#SPVYEDAASFK.A	S417	sp|Q14247|SRC8_HUMAN	Q14247	2,3	2.379	0.5747	0.005419	0.5	-0.0593207	-0.146301	-0.151679	-0.119918	-0.119305	0.0110458
K.LNRS#NSELEDEILCLEK.D	S138,S138,S138,S138	sp|Q8IX94|CTGE4_HUMAN,sp|O15320|CTGE5_HUMAN,sp|Q86UF2|CTGE6_HUMAN,sp|P0CG41|CTGE8_HUMAN	Q8IX94	2,3	4.414	0.6304	0.096817	1			-1.80586	-1.86978	-1.83782	0.0110701
R.GNLELRPGGAHPGT#CSPSRPGS.-	T1885	sp|Q96SN8|CK5P2_HUMAN	Q96SN8	3	3.207	0.5609	0.092109	0.99617	1.63911		1.69723		1.66817	0.0110896
R.NQGGYGGSSSSSSYGS#GRRF.-	S368	sp|P09651|ROA1_HUMAN	P09651	2,3	2.581	0.5429	0.057935	0.99993	-1.19231	-0.618899	-0.559567	-0.866495	-0.809316	0.0111222
K.QTELFAHFIQPSAQKS#PTS#PLNM*K.L	S116:S119	sp|P28370|SMCA1_HUMAN	P28370	3	3.602	0.3956	0.595075	0.99388			0.244048	0.252753	0.248401	0.0111537
K.IDRT#DAISEEKLR.E	T139	sp|Q9NR31|SAR1A_HUMAN	Q9NR31	3,4	2.958	0.477	0.007	1	-3.25659	-2.9576	-2.24295		-2.81905	0.0111874
R.NKSSS#PEDPGAEV.-	S321	sp|Q9Y5U2|TSSC4_HUMAN	Q9Y5U2	2	1.895	0.5243	0.031768	0.99998	-0.714256	-0.697328	-0.95844		-0.790008	0.0112107
R.S#AFLSQR.Y	S970	sp|P35658|NU214_HUMAN	P35658	2	1.692	0.3475	0.009328	1	-1.42403	-0.963023	-0.561837	-1.0021	-0.987748	0.0112179
R.ARQPLSEASNQQPLS#GGEEK.S	S54	sp|Q9NQW6|ANLN_HUMAN	Q9NQW6	2,3	4.609	0.6261	0.040625	1	0.805025	0.82033	1.4668	0.734361	0.956629	0.0112979
K.AFLAELEQNS#PKIQK.V	S4521	sp|Q9UPN3|MACF1_HUMAN	Q9UPN3	2,3	2.172	0.465	0.418943	1	-1.8911	-1.82511			-1.85811	0.0113027
R.TNFHQRFES#PESQASAEQPEM*.-	S315	sp|O75436|VP26A_HUMAN	O75436	3	3.302	0.5929	0.003291	0.99998	-1.78322	-1.24296		-1.42001	-1.48206	0.0113168
R.NLGS#INTELQDVQR.I	S137	sp|O75396|SC22B_HUMAN	O75396	2,3	2.818	0.6561	0.002772	1	-0.0992276	-0.217209	-0.266399	-0.237844	-0.20517	0.0113262
K.S#PGALETPSAAGSQGNTASQGK.E	S393	sp|Q9Y2D5|AKAP2_HUMAN	Q9Y2D5	2,3	4.34	0.7158	0.041646	1	1.64965		1.67124	2.25923	1.86004	0.0113303
K.SAS#LSNLHSLDR.S	S20	sp|Q9Y3M2|CBY1_HUMAN	Q9Y3M2	2,3	2.875	0.4917	0.061161	0.99803	1.14258		1.26435	1.62383	1.34358	0.0113642
R.LAIQGPEDS#PSR.Q	S238	sp|Q15773|MLF2_HUMAN	Q15773	2	2.524	0.512	0.070888	1	0.398294	0.648953	0.932224	0.54132	0.630198	0.0113828
R.VGGSS#VDLHR.F	S269	sp|O60716|CTND1_HUMAN	O60716	2	2.258	0.5066	0.060208	0.99742	-0.344356	-0.20716	-0.502011	-0.309705	-0.340808	0.0113859
K.VKAFGPGLQGGSAGS#PAR.F	S1084	sp|P21333|FLNA_HUMAN	P21333	2,3	3.23	0.4954	0.075205	1	-3.38262	-2.97258	-2.31142		-2.88887	0.0114675
K.IDLPEVQIEHDPELEKES#PGLK.N	S1100	sp|Q14966|ZN638_HUMAN	Q14966	3,4	3.756	0.5177	0.391998	1			-1.33457	-1.38354	-1.35906	0.0114678
R.KGS#FSALVGR.T	S10	sp|Q13619|CUL4A_HUMAN	Q13619	2,3	2.394	0.5697	0.120922	1	-0.0688044	-0.0975541	-0.165126	-0.128539	-0.115006	0.0114779
K.SLS#SSLDDTEVKK.V	S158	sp|O95292|VAPB_HUMAN	O95292	2,3	3.058	0.6039	0.046268	0.99999	0.716878	0.873107	0.713297	0.320074	0.655839	0.0114781
K.LPS#PAPAR.K	S143	sp|Q8IY33|MILK2_HUMAN	Q8IY33	2	1.8	0.4606	0.215239	1	-0.453637	-0.299013	-0.647659	-0.338281	-0.434647	0.0114958
R.LSGGHS#LHETSTVLVETVTK.S	S2602	sp|Q14315|FLNC_HUMAN	Q14315	2,3	3.559	0.5708	0.048559	0.99999	-2.35708		-1.65805	-1.82489	-1.94668	0.0115216
R.S#AEDELAM*R.G	S124	sp|Q13868|EXOS2_HUMAN	Q13868	2	1.636	0.4131	0.405952	1		-0.988619	-1.02512		-1.00687	0.0115376
K.KPYCNAHYPKQSFT#M*VADTPENLR.L	T63	sp|Q14847|LASP1_HUMAN	Q14847	4	4.162	0.6018	0.097397	0.5			0.197892	0.205239	0.201566	0.0116006
R.TLSSS#AQEDIIR.W	S317	sp|Q9H788|SH24A_HUMAN	Q9H788	3	2	0.3106	0.315411	0.99397	0.862901	0.740423	0.318581	0.790631	0.678134	0.0116069
K.IDASKNEEDEGHSNSS#PR.H	S83	sp|Q14103|HNRPD_HUMAN	Q14103	2,3,4	4.744	0.736	0.003109	0.99811	-0.669181		-0.855453	-0.597455	-0.707363	0.0116089
R.GLSSAGGGS#PHREDAQPEHSASAR.K	S553	sp|Q92994|TF3B_HUMAN	Q92994	3,4	4.684	0.6847	0.100923	1	0.32042		0.248642	0.364787	0.311283	0.0116113
K.FNFS#KPK.G	S5720	sp|Q09666|AHNK_HUMAN	Q09666	2	1.288	0.2557	0.109625	1	-0.960345	-0.652681	-1.59642	-1.1896	-1.09976	0.0116334
K.SHTPS#PT#SPKSYPSQK.H	S309:T311	sp|P40123|CAP2_HUMAN	P40123	3	2.292	0.3595	0.18407	0.49797	-0.548879	-0.739706	-0.800408		-0.696331	0.0116371
R.TLS#M*IEEEIR.A	S720	sp|Q9Y2D5|AKAP2_HUMAN	Q9Y2D5	2	2.155	0.3268	0.026097	0.99999	1.6396		1.29378	1.89912	1.61084	0.0116418
K.RPAS#VSSSAAVEHEQR.E	S240	sp|Q7Z5L9|I2BP2_HUMAN	Q7Z5L9	2,3,4	4.709	0.6606	0.090908	0.99999	1.17533	1.00668	0.439139	0.858056	0.869801	0.0116966
R.LVS#PGSANETSSILVESVTR.S	S2478	sp|O75369|FLNB_HUMAN	O75369	2,3	3.91	0.6919	0.033104	1	-0.847614		-1.23566	-1.15095	-1.07807	0.0117293
K.NSDLLT#SPDVGLLK.L	T62	sp|P05412|JUN_HUMAN	P05412	2,3	2.283	0.5861	0.032466	0.5		-0.241875		-0.25097	-0.246423	0.011747
K.ACEVALEEIKAETEKQS#PPHGEAK.A	S52	sp|Q9Y6D6|BIG1_HUMAN	Q9Y6D6	3,4	4.572	0.6155	0.392353	1			-0.973703	-0.938378	-0.956041	0.0117602
K.SVLADQGKS#FATASHR.N	S422	sp|Q9NYF8|BCLF1_HUMAN	Q9NYF8	2,3,4	3.51	0.6564	0.021871	1	-1.41633	-1.48391	-1.98166		-1.6273	0.0117867
R.SLGPSLATDKS#.-	S280	sp|Q9H3N1|TMX1_HUMAN	Q9H3N1	2	2.413	0.506	0.363141	1	-2.47682	-2.2129		-1.68385	-2.12453	0.0118286
K.SM*DAM*S#SPTKTETVK.A	S4495	sp|Q9UPN3|MACF1_HUMAN	Q9UPN3	2,3	2.845	0.6439	0.037908	0.5			-0.16671	-0.173025	-0.169867	0.0118326
K.DQS#PSRAPGLR.Q	S229	sp|P09601|HMOX1_HUMAN	P09601	2,3	2.075	0.4217	0.000301	1		0.428863	0.29804	0.335177	0.354026	0.0118731
R.KKDAS#DDLDDLNFFNQK.K	S67	sp|P20042|IF2B_HUMAN	P20042	2,3	4.019	0.687	0.039954	1	-1.39194		-0.944329	-1.2107	-1.18233	0.0118732
K.FNGSHVVGS#PFK.V	S2369	sp|O75369|FLNB_HUMAN	O75369	2,3	2.655	0.635	0.079211	1			-1.24051	-1.19497	-1.21774	0.0119015
K.RPDYAPM*ES#S#DEEDEEFQFIK.K	S52:S53	sp|P55081|MFAP1_HUMAN	P55081	3	4.398	0.6547	0.236893	1			0.140555	0.145912	0.143234	0.0119052
K.RIDFTPVS#PAPS#PTR.G	S115:S119	sp|Q7Z309|F122B_HUMAN	Q7Z309	2,3	2.485	0.5181	0.006319	0.99998	0.254554	0.349258	0.1482	0.196569	0.237145	0.0119188
R.KWS#LNTYK.C	S132	sp|P53367|ARFP1_HUMAN	P53367	2,3	2.041	0.4806	0.006592	1			-0.227924	-0.21952	-0.223722	0.0119557
R.HGGPGPGGPEPELS#PITEGSEAR.A	S567	sp|Q8WUF5|IASPP_HUMAN	Q8WUF5	2,3	4.479	0.7141	0.03266	1	-1.40333	-1.15343	-0.519004	-1.00437	-1.02004	0.011959
R.S#RPTSFADELAAR.I	S284,S284,S284	sp|Q641Q2|FA21A_HUMAN,sp|Q5SNT6|FA21B_HUMAN,sp|Q9Y4E1|FA21C_HUMAN	Q641Q2	2,3	2.807	0.6249	0.074379	1	1.55911	0.937461	0.650907	1.00772	1.0388	0.0119969
R.ISS#KS#PGHM*VILDQTK.G	S551:S553	sp|Q9NWH9|SLTM_HUMAN	Q9NWH9	2,3	3.221	0.633	0.00072	0.99756	0.552012	0.410022	0.202485	0.410771	0.393822	0.0120058
R.KDPSGASNPSADS#PLHR.G	S307	sp|P55317|FOXA1_HUMAN	P55317	3	2.949	0.4384	0.415187	1			0.709214	0.736614	0.722914	0.0120629
-.VGRLS#LQDVPELVDAK.K	S6	sp|Q8N5W9|F101B_HUMAN	Q8N5W9	2,3	3.275	0.5713	0.814052	1			0.212415	0.220663	0.216539	0.0121226
K.HRS#LS#PVPR.N	S15:S17	sp|A2AJT9|CX023_HUMAN	A2AJT9	3	1.722	0.251	0.050971	1	0.578034		0.390512	0.506935	0.491827	0.012126
K.DSSSTDS#ANEKPALIPR.E	S120	sp|Q9NUQ6|SPS2L_HUMAN	Q9NUQ6	2,3	3.446	0.6338	0.033525	0.99995	-0.597618	-0.46931	-0.740335	-0.287738	-0.52375	0.0121652
R.GTDDS#PKDSQEDLQER.H	S121,S121,S121	sp|Q969E4|TCAL3_HUMAN,sp|Q5H9L2|TCAL5_HUMAN,sp|Q6IPX3|TCAL6_HUMAN	Q969E4	2,3	3.99	0.6665	0.018448	1	-0.718235		-0.615437	-0.898958	-0.74421	0.0121734
R.VRVS#PQDANPLM*ANGT#LTRR.H	S47:T59	sp|O60716|CTND1_HUMAN	O60716	3	2.747	0.4525	0.195768	1	-0.577988	-0.8453		-0.677141	-0.700143	0.0121906
K.KIKNENTEGS#PQEDGVELEGLK.Q	S1247	sp|P11388|TOP2A_HUMAN	P11388	2,3,4	4.772	0.6645	0.136069	1	-1.89065	-1.22988	-0.93049	-0.915025	-1.24151	0.0121914
K.VYYTAGYNS#PVK.L	S181	sp|Q9Y5Z4|HEBP2_HUMAN	Q9Y5Z4	2	2.537	0.5254	0.078647	0.99999			-2.57064	-2.47402	-2.52233	0.0121916
R.AGDLLEDS#PKRPK.E	S165	sp|P51858|HDGF_HUMAN	P51858	2,3,4	2.953	0.5608	0.000412	1	0.275185	0.104931	0.277498	0.278532	0.234036	0.0122113
R.SRS#PLGFYVHLK.N	S280	sp|Q8IXT5|RB12B_HUMAN	Q8IXT5	2,3	3.218	0.6271	0.004248	0.99802	-0.21793	-0.532477	-0.393036	-0.309366	-0.363202	0.0122134
R.ELEQHIQTS#DPENFQSEER.S	S933	sp|Q96K76|UBP47_HUMAN	Q96K76	3	3.628	0.5491	0.16929	0.99998			-1.30935	-1.36075	-1.33505	0.0122549
R.DFS#ASYFSGEQEVTPSR.S	S242	sp|P49454|CENPF_HUMAN	P49454	2,3	3.158	0.6504	0.013398	1			0.852827	0.820573	0.8367	0.012269
R.YRS#DVHTEAVQAALAK.H	S89	sp|Q9Y2E4|DIP2C_HUMAN	Q9Y2E4	2,3	5.029	0.682	0.208486	0.99845	-0.71056	-0.453884	-0.456843	-0.283593	-0.47622	0.0123684
R.ILRLS#TFEK.R	S13	sp|O94804|STK10_HUMAN	O94804	2	1.708	0.2262	0.272794	0.9971			-0.415629	-0.4322	-0.423914	0.0124416
K.ESVNS#PVFGK.A	S630	sp|Q9UPS8|ANR26_HUMAN	Q9UPS8	2	2.006	0.4743	0.106147	1	1.0244		0.704627	0.99738	0.908804	0.0124557
K.LNSSGSSEDS#FVEIR.M	S177	sp|Q96CV9|OPTN_HUMAN	Q96CV9	2	3.088	0.5632	0.023521	1	2.94913		3.09804	4.16724	3.4048	0.0124587
R.KPSGLNGEASKS#QEM*VHLVNK.E	S706	sp|P16070|CD44_HUMAN	P16070	2,3,4	6.174	0.7304	0.000582	1	-0.421679	-0.272751	-0.33425	-0.623865	-0.413136	0.0124905
K.RNSHT#DNVSYEHSFNK.S	T1191	sp|Q86SQ4|GP126_HUMAN	Q86SQ4	3,4	4.529	0.6498	0.264348	0.9976	0.785937		0.662719	0.528382	0.659013	0.0124979
K.KESKEEETS#IDVAGKPNEVTK.A	S467	sp|P53985|MOT1_HUMAN	P53985	2,3,4	5.185	0.7512	0.035544	0.99998	-0.681891	-0.487394	-0.975946	-0.449894	-0.648781	0.0125
R.EVRS#PTKAPHLQLIEGKK.N	S598	sp|O43491|E41L2_HUMAN	O43491	2,3,4	4.212	0.6688	0.154125	0.99999	0.738439	0.713141	1.00258		0.818055	0.0125597
K.KES#KEEETSIDVAGKPNEVTK.A	S461	sp|P53985|MOT1_HUMAN	P53985	2,3,4	5.098	0.7379	0.026179	1	-0.569975	-0.649776	-1.13588	-0.570798	-0.731606	0.0125934
R.HVSPVT#PPREVPIYANR.F	T761	sp|Q13443|ADAM9_HUMAN	Q13443	2,3,4	2.28	0.527	0.03623	1	0.370537	0.817593	0.42796	0.710152	0.58156	0.012596
K.ESKEEETS#IDVAGKPNEVTK.A	S467	sp|P53985|MOT1_HUMAN	P53985	2,3,4	4.487	0.685	0.015963	0.99684	-0.556473	-0.36529	-0.85983	-0.484774	-0.566592	0.0126052
R.GNLELRPGGAHPGTCS#PSRPGS.-	S1887	sp|Q96SN8|CK5P2_HUMAN	Q96SN8	2,3	3.136	0.536	0.162161	0.99466			1.82042	1.74962	1.78502	0.0126235
R.SDS#LLSFR.L	S192	sp|Q00587|BORG5_HUMAN	Q00587	2	1.836	0.402	0.101927	0.99999	0.500072	0.619662	0.216304	0.514315	0.462588	0.0127134
K.KLNSPEETAFQT#PK.S	T414	sp|Q9BTX1|NDC1_HUMAN	Q9BTX1	2,3	3.677	0.5804	0.037596	1			3.34292	3.21178	3.27735	0.0127353
R.YM*NSDT#TSPELREHLAQKPVFLPR.N	T1110	sp|Q96ST3|SIN3A_HUMAN	Q96ST3	4	4.055	0.707	0.340255	0.33333			-1.09588	-1.05276	-1.07432	0.0127734
R.REEQTDTS#DGESVTHHIRR.L	S51	sp|P36915|GNL1_HUMAN	P36915	3,4	3.213	0.5664	0.057702	0.99725	-0.370042	-0.446491		-0.299436	-0.37199	0.0127808
R.HSGSDRSS#FSHYSGLKHEDKR.G	S203	sp|Q8NC51|PAIRB_HUMAN	Q8NC51	3,4	3.763	0.628	0.327016	0.49824	0.541095		0.519732		0.530413	0.0128184
R.ARHDT#PDPS#PLRGAR.H	T159:S163	sp|Q9BRD0|BUD13_HUMAN	Q9BRD0	3,4	2.159	0.3188	0.350592	1	0.221076	0.439873	0.325512	0.1976	0.296015	0.0128361
K.SVSDPVEDKKEQES#DEEEEEEEEDEPSGATTR.S	S2986	sp|Q8NFC6|BD1L1_HUMAN	Q8NFC6	3,4	5.44	0.709	0.528939	1			-0.0713233	-0.0742595	-0.0727914	0.0128379
R.NLS#FNELYPSGTLK.L	S1541	sp|Q8WYP5|ELYS_HUMAN	Q8WYP5	2,3	2.578	0.6061	0.029555	1	0.292691	0.449063	0.526549	0.222458	0.37269	0.0128472
R.M*FGGPGTAS#RPSSSRSYVTTSTR.T	S22	sp|P08670|VIME_HUMAN	P08670	3	3.244	0.3616	0.071445	0.98612	0.138032	0.257374	0.379281	0.290417	0.266276	0.0128645
K.HTVVEHLVSHHS#PQRTES#PGIPVR.I	S404:S410	sp|Q5T0B9|ZN362_HUMAN	Q5T0B9	4	3.623	0.4488	0.040702	0.33214			0.874345	0.839654	0.857	0.0128833
R.FVAFSGEGQS#LR.K	S299	sp|Q92890|UFD1_HUMAN	Q92890	2,3	2.029	0.5796	0.004598	1	-0.826593	-0.287769	-0.733134	-0.71002	-0.639379	0.0128839
R.RDS#ELGPGVK.A	S624	sp|O95466|FMNL_HUMAN	O95466	2,3	2.42	0.3454	0.389961	1		-0.206407	-0.28711	-0.306306	-0.266607	0.0129238
R.GRTSST#NEDEDLNPEQK.I	T560	sp|Q99081|HTF4_HUMAN	Q99081	3	3.048	0.4944	0.233724	0.49936	1.0834			1.12833	1.10586	0.0129322
R.SQVT#PSAAPLEALDGGTGPAR.E	T583	sp|Q7Z4F1|LRP10_HUMAN	Q7Z4F1	2,3	3.04	0.6188	0.048259	0.99999			-1.45912	-1.51984	-1.48948	0.012974
K.SSM*FRAEEEHLSS#SGGLAK.N	S356	sp|Q52LW3|RHG29_HUMAN	Q52LW3	3	3.482	0.5342	0.215083	0.49869		1.52304		1.58649	1.55477	0.0129879
K.IFVGGLSPDT#PEEK.I	T193	sp|Q14103|HNRPD_HUMAN	Q14103	2,3	2.632	0.6112	0.026378	1			-2.92056	-2.80351	-2.86204	0.0130169
K.TTS#PLEEEEREIK.S	S365	sp|Q9UKV3|ACINU_HUMAN	Q9UKV3	2,3	3.303	0.5693	0.005107	0.99999	-0.504744	-0.94437	-1.32502	-1.29517	-1.01733	0.0130203
R.S#LGLDINM*DSR.I	S226	sp|Q96H22|CENPN_HUMAN	Q96H22	2	2.192	0.4681	0.025354	1		-0.583683	-0.389655	-0.483971	-0.48577	0.0130388
K.RKLPFTAGANGEQKDS#DTEK.Q	S73	sp|Q6UB99|ANR11_HUMAN	Q6UB99	3,4	3.392	0.538	0.289934	1			0.924604	0.887459	0.906031	0.0130478
R.SNS#EVEDVGPTSHNR.K	S831	sp|Q13206|DDX10_HUMAN	Q13206	2,3	4.139	0.6983	0.158712	0.99865	1.0013	1.53498	1.23301	2.31701	1.52158	0.0130699
K.RKAS#GPPVSELITK.A	S37,S37	sp|P16403|H12_HUMAN,sp|P16402|H13_HUMAN	P16403	2,3	3.028	0.5707	0.040519	1	-0.81144	-0.37995	-0.401831	-0.70514	-0.57459	0.0130883
K.YFDNKDDDS#DTETSNDLPK.F	S60	sp|Q9UID6|ZN639_HUMAN	Q9UID6	2,3	4.304	0.697	0.046818	1	0.417086	0.318486	0.175365	0.473155	0.346023	0.0130908
K.DQVNLS#PK.L	S256	sp|Q5FBB7|SGOL1_HUMAN	Q5FBB7	2	1.414	0.4802	0.043225	1	0.707263	0.528016	1.02147	0.446232	0.675745	0.013105
R.S#LDSESISPGDFHR.K	S552	sp|Q52LW3|RHG29_HUMAN	Q52LW3	2	2.56	0.6054	0.113876	1			-1.9308	-2.01201	-1.97141	0.0131118
K.VPPAPVPCPPPS#PGPSAVPS#SPK.S	S377:S385	sp|O95817|BAG3_HUMAN	O95817	2,3,4	3.987	0.6581	0.133375	0.5	-0.260579		-0.290514	-0.193242	-0.248112	0.0131746
R.EDS#QRPGAHLTVK.K	S95,S95	sp|Q32P51|RA1L2_HUMAN,sp|P09651|ROA1_HUMAN	Q32P51	2,3,4	2.576	0.5004	0.120326	1	-1.58939	-0.699712	-0.811609	-1.27675	-1.09436	0.0131948
R.KAS#GPPVSELITK.A	S36,S36,S36	sp|P16403|H12_HUMAN,sp|P16402|H13_HUMAN,sp|P10412|H14_HUMAN	P16403	2,3	3.575	0.645	0.011815	1	-0.695555	-0.293687	-0.374989	-0.472095	-0.459081	0.0132072
R.GIVVY#TGDR.T	Y260	sp|P05023|AT1A1_HUMAN	P05023	2	2.086	0.536	0.120262	0.9986	1.5461		1.48317		1.51463	0.013222
R.S#QGDPEDPHDEHYLLATQSK.Q	S412	sp|Q9H981|ARP8_HUMAN	Q9H981	3,4	3.764	0.6472	0.108119	1	0.476289	0.491213	0.567063	0.194141	0.432177	0.0132229
R.QSLS#PM*SQRPVLK.V	S1093	sp|Q9NSV4|DIAP3_HUMAN	Q9NSV4	2,3	2.144	0.3157	0.063583	0.99998	1.03966		1.48419	1.09199	1.20528	0.0132752
K.IDGATQSS#PAEPKSEDADR.C	S714	sp|Q32MZ4|LRRF1_HUMAN	Q32MZ4	2,3	4.216	0.6784	0.096829	0.99743	-1.39138		-1.20791	-0.921888	-1.17373	0.0132765
R.NLGSINT#ELQDVQR.I	T140	sp|O75396|SC22B_HUMAN	O75396	3	1.9	0.456	0.027226	0.5	-0.0926373	-0.220525	-0.213939	-0.270841	-0.199486	0.0132806
R.SLRGS#DALSETSSVSHIEDLEK.V	S714	sp|Q6P996|PDXD1_HUMAN	Q6P996	3	6.334	0.6722	0.085178	1			0.320514	0.334175	0.327344	0.0132818
K.DRSS#FYVNGLTLGGQK.C	S58	sp|P07737|PROF1_HUMAN	P07737	3	2.825	0.5888	0.616553	0.99509	-1.08851			-1.04396	-1.06624	0.0133001
R.ARPESERERDGEQS#PNVSLM*QR.M	S336	sp|Q58WW2|DCAF6_HUMAN	Q58WW2	4	2.566	0.4626	0.136331	0.99546	0.597692	0.689448		0.45627	0.581137	0.0133472
R.EREDSGDAEAHAFKS#PSKENK.K	S289	sp|Q9NPI1|BRD7_HUMAN	Q9NPI1	3,4	3.68	0.6641	0.062393	1	2.11771		2.20847		2.16309	0.0133541
R.STS#FGVPNANSIK.Q	S792	sp|P53814|SMTN_HUMAN	P53814	2,3	2.373	0.5908	0.002568	0.99996	-0.332952	-0.645232	-0.40229	-0.768926	-0.53735	0.0133953
R.LRSS#VPGVR.L	S73	sp|P08670|VIME_HUMAN	P08670	2,3	1.915	0.3631	0.076741	0.99998	-0.195013	-0.511965	-0.411327	-0.310515	-0.357205	0.0133961
R.KLS#LSEGKVK.K	S130	sp|Q49A26|GLYR1_HUMAN	Q49A26	3	2.23	0.3009	0.003098	0.99783	0.482246	0.503055			0.49265	0.0134435
R.KPVTVSPTTPT#SPTEGEAS.-	T515	sp|Q9Y6G9|DC1L1_HUMAN	Q9Y6G9	2,3	2.317	0.6535	0.071529	0.49868	1.12607	1.12799	0.77147		1.00851	0.0135316
R.RKS#QVAELNDDDKDDEIVFK.Q	S247	sp|Q9BYG3|MK67I_HUMAN	Q9BYG3	2,3,4	6.915	0.7456	0.003882	1	1.34677	0.850209	0.51835	0.85747	0.8932	0.0135665
R.SRPT#SFADELAAR.I	T287,T287,T287	sp|Q641Q2|FA21A_HUMAN,sp|Q5SNT6|FA21B_HUMAN,sp|Q9Y4E1|FA21C_HUMAN	Q641Q2	2,3	1.679	0.3935	0.194325	0.49876	1.02925	0.87255		0.679034	0.860279	0.0135799
K.TTKT#PEDGDYS#YEIIEK.T	T1932:S1939	sp|P46821|MAP1B_HUMAN	P46821	2,3	3.041	0.4042	0.02298	0.99285	-2.25186	-1.93661	-0.807511	-1.5205	-1.62912	0.0136792
R.TEGT#PPPPGQPAK.G	T2080	sp|Q9Y4D8|HECD4_HUMAN	Q9Y4D8	2	1.726	0.5067	0.303976	1			-0.427043	-0.445823	-0.436433	0.0136953
K.SGKQGS#PDQVS#PVSEM*TSTSLYQDKQEGK.S	S1438:S1443	sp|P46821|MAP1B_HUMAN	P46821	3,4	6.149	0.3072	0.157471	1	-0.884805		-0.847476		-0.86614	0.0137165
K.FS#M*PGFK.A	S886	sp|Q09666|AHNK_HUMAN	Q09666	2	1.267	0.296	0.575143	1			-0.362932	-0.378931	-0.370932	0.0137272
R.RRLS#YNTASNK.T	S12	sp|P49207|RL34_HUMAN	P49207	2,3	2.582	0.457	0.150512	0.99628			0.49328	0.472413	0.482846	0.0137543
K.ERS#PPLS#PEEK.T	S1123:S1127	sp|Q8N157|AHI1_HUMAN	Q8N157	2,3	1.459	0.213	0.105502	1			0.481513	0.461077	0.471295	0.0138004
R.HKYVSGSS#PDLVTR.K	S594	sp|Q15678|PTN14_HUMAN	Q15678	2,3	3.191	0.6417	0.071554	0.99805	0.139982	0.0968113	0.103153		0.113315	0.0138148
K.IISIFS#GTEK.G	S58	sp|Q13177|PAK2_HUMAN	Q13177	2	1.474	0.4844	0.040542	0.99999	0.405157	0.553499	0.642623	0.238584	0.459965	0.0138662
K.M*TSLET#KTSDTETEPSK.T	T856	sp|P46013|KI67_HUMAN	P46013	2,3	2.812	0.5159	0.070869	0.99308	0.831015	0.578635		0.605339	0.671663	0.013908
K.LSLEGDHSTPPSAYGS#VK.A	S26,S26	sp|P07355|ANXA2_HUMAN,sp|A6NMY6|AXA2L_HUMAN	P07355	2,3	3.664	0.6812	0.00744	1	-1.24192	-0.428537	-1.02971	-0.876126	-0.894074	0.0139097
K.QGSPDQVS#PVSEM*TSTSLYQDKQEGK.S	S1443	sp|P46821|MAP1B_HUMAN	P46821	3	5.724	0.6896	0.03743	1	0.824523	1.08283	1.25832		1.05522	0.0139565
R.SVS#DQFYR.Y	S10	sp|P55010|IF5_HUMAN	P55010	2	1.718	0.3295	0.089122	0.99999	-1.11417	-0.949492	-0.380631	-1.06957	-0.878465	0.0139573
K.LQM*YFQS#PKR.S	S33	sp|Q460N5|PAR14_HUMAN	Q460N5	2,3	1.959	0.4579	0.126733	0.99998			-1.34369	-1.40394	-1.37381	0.0139584
K.EKT#PS#PKEEDEEPES#PPEKK.T	T202:S204:S214	sp|Q9H1E3|NUCKS_HUMAN	Q9H1E3	2,3,4	3.05	0.5444	0.001325	1	-0.783136		-0.985956	-0.654365	-0.807819	0.0139758
K.DKVS#PLQNLASINNKK.E	S436	sp|Q03112|EVI1_HUMAN	Q03112	2,3	3.911	0.678	0.039687	1	0.414316	0.834311	1.16083	0.76039	0.792461	0.0140084
K.QLS#EVFETEDSK.S	S94	sp|Q99618|CDCA3_HUMAN	Q99618	2	2.625	0.5854	0.134286	1			0.305537	0.319314	0.312425	0.0140337
R.M*HLPSPT#DSNFYR.A	T993	sp|P00533|EGFR_HUMAN	P00533	3	2.126	0.4537	0.326143	0.9977	-1.31831		-0.866966	-1.07964	-1.0883	0.0140469
R.LGAGGGS#PEKSPSAQELK.E	S19	sp|Q9UNE7|CHIP_HUMAN	Q9UNE7	2,3	3.645	0.62	0.024535	1	0.569331	0.281769	0.459953	0.762695	0.518437	0.014204
K.DGLNQTTIPVS#PPSTTKPSR.A	S583	sp|Q71RC2|LARP4_HUMAN	Q71RC2	2,3,4	3.731	0.645	0.030363	1	0.549818	0.322874	0.791421	0.421578	0.521423	0.014205
K.QQQHRLS#VDANLQIPK.E	S645	sp|O94913|PCF11_HUMAN	O94913	3	1.718	0.3172	0.107101	1			-0.693071	-0.724764	-0.708918	0.0142279
K.FKIDSNIS#PKK.D	S153	sp|Q9H501|ESF1_HUMAN	Q9H501	2,3	2.003	0.3988	0.127917	1			0.534528	0.51108	0.522804	0.0142738
R.FRNQVEEDAEDS#GEADDEEKPEIHKPGQNSFSK.S	S868	sp|O75717|WDHD1_HUMAN	O75717	3,4	4.794	0.7749	0.064717	1	0.424245		0.337721	0.279884	0.347283	0.0142774
K.TT#PNSGDVQVTEDAVRR.Y	T446	sp|P35269|T2FA_HUMAN	P35269	3	2.696	0.5725	0.080015	0.5			0.46711	0.488551	0.47783	0.014281
R.CDS#ADLRHDIDRR.R	S690	sp|Q9NYF8|BCLF1_HUMAN	Q9NYF8	3,4	2.226	0.4805	0.013683	1	0.28431		0.424849	0.325386	0.344848	0.0143233
K.VAASPKS#PTAALNES#LVECPK.C	S428:S436	sp|Q53EZ4|CEP55_HUMAN	Q53EZ4	2,3	3.668	0.5897	0.217951	0.99998	0.711263		0.679834		0.695548	0.0143808
K.KSKGESDDFHM*DFDS#AVAPR.A	S1504	sp|P11388|TOP2A_HUMAN	P11388	3,4	4.228	0.6232	0.054053	1	-0.359542	-0.356616	-0.470467	-0.155916	-0.335635	0.0143921
R.RAS#EELDGLFR.R	S121	sp|Q14814|MEF2D_HUMAN	Q14814	2,3	2.203	0.4979	0.007562	1	-0.259437	-0.127915	-0.111588	-0.196863	-0.173951	0.0144072
R.DTTLIRHS#PQPSPSSSFNEGLLTGGHR.H	S602	sp|Q9Y2J4|AMOL2_HUMAN	Q9Y2J4	4	5.079	0.6834	0.010641	1	-0.502593		-0.543441	-0.736695	-0.594243	0.0144413
K.KATVNLLGEEKKS#T.-	S188	sp|Q00765|REEP5_HUMAN	Q00765	2,3	3.37	0.4717	0.175627	0.99746	-0.978852	-1.0946	-2.04104	-1.04077	-1.28881	0.0144426
R.EDSGLFS#PIR.S	S448	sp|Q9UKA4|AKA11_HUMAN	Q9UKA4	2	2.016	0.505	0.070729	1	0.956627		1.15791	0.755206	0.95658	0.0144493
R.TPS#S#EEISPTKFPGLYR.T	S29:S30	sp|Q15311|RBP1_HUMAN	Q15311	2,3	2.781	0.3552	0.272832	0.49842	2.06446			2.16066	2.11256	0.0144917
R.IM*GPNYT#PGKK.E	T435	sp|P13639|EF2_HUMAN	P13639	2,3	2.254	0.5387	0.080962	0.99999			-1.55988	-1.49014	-1.52501	0.0145542
K.HYRGPAGDATVAS#EKESVM*.-	S535	sp|Q15758|AAAT_HUMAN	Q15758	3	3.963	0.6478	0.035518	1	-1.54938	-1.19259	-0.537847	-1.00641	-1.07156	0.0146651
R.S#VGRPSPLASGR.R	S391	sp|Q92738|US6NL_HUMAN	Q92738	3	2.397	0.4222	0.143826	1			-0.483532	-0.50636	-0.494946	0.0146785
R.VKLESPTVSTLTPSS#PGK.L	S304	sp|Q96C36|P5CR2_HUMAN	Q96C36	2,3	4.142	0.7035	0.146553	0.99765	-0.668033		-0.672866	-0.951514	-0.764138	0.0147048
K.LVINS#GNGAVEDR.K	S686	sp|P16070|CD44_HUMAN	P16070	2	2.841	0.5916	0.013518	1	-1.11458	-0.752244	-0.600088	-1.46495	-0.982967	0.0147438
K.KSS#TVS#EDVEATVPM*LQR.T	S199:S202	sp|Q8IWT6|LRC8A_HUMAN	Q8IWT6	3	3.113	0.4353	0.079403	0.33238			-0.560581	-0.535128	-0.547854	0.0147859
K.VPAS#PLPGLER.K	S456	sp|Q7KZI7|MARK2_HUMAN	Q7KZI7	2	2.118	0.56	0.036508	1		-0.564294	-0.365821	-0.466621	-0.465579	0.0148095
R.DTLLALHQHGHS#GPFESK.F	S318	sp|Q7Z5L9|I2BP2_HUMAN	Q7Z5L9	2,3,4	3.444	0.5909	0.009884	1	-0.546875		-0.842602	-0.686807	-0.692095	0.0148902
R.ADT#SLNNCEGAAGSTSEK.S	T71	sp|O76080|ZFAN5_HUMAN	O76080	2,3	2.867	0.5089	0.025574	0.5			0.591192	0.619582	0.605387	0.0149245
R.FAIQDIS#VEETSAK.E	S147,S147,S147,S147	sp|P12814|ACTN1_HUMAN,sp|P35609|ACTN2_HUMAN,sp|Q08043|ACTN3_HUMAN,sp|O43707|ACTN4_HUMAN	P12814	2,3	2.687	0.5945	0.179497	1	-0.329821		-0.338469	-0.475254	-0.381181	0.0149284
R.LPNTYPNSSS#PGPGGLGGSVHYATM*AR.S	S864	sp|Q96N67|DOCK7_HUMAN	Q96N67	3	5.068	0.6275	0.009116	0.49842			-0.126393	-0.132468	-0.129431	0.0149381
R.LIS#SPTSFIDVGAR.L	S1278	sp|Q86WG5|MTMRD_HUMAN	Q86WG5	2	2.029	0.5451	0.323849	0.5			5.19059	5.44017	5.31538	0.0149434
R.VTSGGVS#ESPSGFSK.H	S284	sp|O14757|CHK1_HUMAN	O14757	2	3.424	0.6539	0.083432	0.99605	-0.212007	-0.296296	-0.546095	-0.392895	-0.361823	0.0149976
K.SKGHYEVTGS#DDETGKLQGSGVSLASKK.S	S5841	sp|Q09666|AHNK_HUMAN	Q09666	3,4	6.415	0.7492	0.090218	1	0.545277	0.2346	0.305471	0.546635	0.407996	0.0150614
R.YM*NSDTTS#PELR.E	S1112	sp|Q96ST3|SIN3A_HUMAN	Q96ST3	2	2.436	0.6392	0.085864	0.99797			-1.43445	-1.368	-1.40122	0.0150924
R.NQIHVKSPPREGS#QGELTPANSQSR.M	S474	sp|Q13098|CSN1_HUMAN	Q13098	4	4.118	0.5589	0.003796	0.5	-0.558892	-1.01228	-0.687317	-0.390582	-0.662267	0.0151031
K.HVIGLQM*GS#NR.G	S181	sp|Q01995|TAGL_HUMAN	Q01995	2,3	2.113	0.5694	0.016351	1	-0.605694	-0.654826	-0.522935	-0.213025	-0.49912	0.015118
R.SKS#EDSALFTHHSLGSEVNK.I	S379	sp|Q99708|COM1_HUMAN	Q99708	3,4	4.563	0.6065	0.040272	0.99999		0.731554	0.724045	0.486328	0.647309	0.0151231
K.TGS#PTFVR.E	S120	sp|Q9UPP1|PHF8_HUMAN	Q9UPP1	2	1.88	0.4766	0.11171	1		-0.666928	-0.456059	-0.695707	-0.606231	0.0151759
R.KPNIFYSGPAS#PARPR.Y	S327	sp|Q6PL18|ATAD2_HUMAN	Q6PL18	2,3,4	3.189	0.6563	0.131633	1	2.1501		1.38552	1.77575	1.77046	0.0151904
R.KLS#NPDIFSSTGK.V	S74	sp|Q6P0Q8|MAST2_HUMAN	Q6P0Q8	2,3	2.987	0.618	0.094903	1	1.04042	0.940529	0.345957	1.05757	0.846119	0.0152636
R.LLS#GFGLER.E	S445	sp|Q9HBL0|TENS1_HUMAN	Q9HBL0	2	1.349	0.4277	0.100212	1			0.354714	0.372273	0.363493	0.0153726
K.LTVENS#PKQEAGISEGQGTAGEEEEKKK.Q	S73	sp|O43583|DENR_HUMAN	O43583	3,4	6.741	0.7181	0.051979	1	-1.27344	-0.953036	-0.844709		-1.02373	0.0154423
K.KLVINS#GNGAVEDR.K	S686	sp|P16070|CD44_HUMAN	P16070	2,3	3.235	0.5883	0.069354	1	-1.0992	-0.705833		-0.990816	-0.93195	0.0154773
R.VPLAPITDPQQLQLS#PLK.G	S20	sp|P31350|RIR2_HUMAN	P31350	2,3	3.488	0.6827	0.034397	1			2.3302	2.21954	2.27487	0.0154807
R.SVS#QDLIKKEEERK.K	S379	sp|Q9UPQ0|LIMC1_HUMAN	Q9UPQ0	4	3.137	0.5129	0.208957	0.5	0.946019		0.993214		0.969617	0.0154901
K.DLEASHQHSS#PNEQLK.K	S285	sp|Q9P2B4|CT2NL_HUMAN	Q9P2B4	2,3	3.75	0.6606	0.157709	0.9978			-2.19661	-2.09218	-2.1444	0.0154984
R.SPAFTS#RLSGNR.G	S3132	sp|Q7Z6Z7|HUWE1_HUMAN	Q7Z6Z7	3	1.466	0.1917	0.442766	0.49416	0.528158			0.502994	0.515576	0.0155327
K.S#FYSSHYAR.E	S110	sp|Q8NEY8|PPHLN_HUMAN	Q8NEY8	2,3	2.527	0.5128	0.004654	1	-0.367487	-0.356266	-0.151025	-0.475825	-0.337651	0.01556
R.SVS#PT#TEM*VSNES#VDYR.A	S990:T992:S1000	sp|P08581|MET_HUMAN	P08581	2,3	1.48	0.175	0.160784	0.32849			0.621193	0.591521	0.606357	0.0155737
R.RHT#LEDRSELISCIENGNYAK.A	T885	sp|O95696|BRD1_HUMAN	O95696	4	4.722	0.6033	0.416109	0.99999			0.443427	0.422238	0.432832	0.0155794
K.SDISPLT#PR.E	T1788	sp|P46821|MAP1B_HUMAN	P46821	2	2.139	0.4779	0.052422	1	0.938341	0.950807	0.487183	1.42186	0.949549	0.0155975
R.AGEPNS#PDAEEANS#PDVTAGCDPAGVHPPR.-	S743:S751	sp|Q08J23|NSUN2_HUMAN	Q08J23	3,4	5.507	0.7212	0.084549	1	-0.309004		-0.427916	-0.289306	-0.342076	0.0156441
R.HLLDDS#VM*EPHAPSR.G	S374	sp|Q86X27|RGPS2_HUMAN	Q86X27	3	2.772	0.5363	0.328029	1	0.778352		1.21965	1.02892	1.00898	0.0156633
-.SETAPAAPAAPAPAEKT#PVKKK.A	T18	sp|P10412|H14_HUMAN	P10412	2,3,4	4.014	0.695	0.002368	1	1.10985	1.3298	1.71039		1.38335	0.015702
K.VPAKLS#PM*K.Q	S940	sp|P35658|NU214_HUMAN	P35658	2,3	1.903	0.5108	0.036377	1			0.79416	0.755907	0.775033	0.0157076
R.NS#LYDM*AR.Y	S343,S338	sp|Q9BWF3|RBM4_HUMAN,sp|Q9BQ04|RBM4B_HUMAN	Q9BWF3	2	1.466	0.3574	0.453425	1		0.341857	0.224956	0.337293	0.301369	0.0157129
R.NRT#PSDVKELVLDNSR.S	T15	sp|P39687|AN32A_HUMAN	P39687	2,3,4	3.466	0.6393	0.09601	1	-0.591686	-0.432919	-0.679058		-0.567888	0.0157158
K.SQEEPKDTFEHDPS#ESIDEFNK.S	S196	sp|Q9NYF8|BCLF1_HUMAN	Q9NYF8	3,4	3.123	0.635	0.01937	0.99523	-0.561022		-0.826552	-0.864118	-0.750564	0.0157709
R.S#APAM*QSSGSFNYARPK.Q	S719	sp|Q8WX93|PALLD_HUMAN	Q8WX93	2,3	3.941	0.6906	0.008244	1	-0.417755	-0.425322	-0.144889	-0.461619	-0.362396	0.0157749
K.HVSGITLLS#PK.H	S218	sp|Q9P2B7|K1430_HUMAN	Q9P2B7	2,3	2.273	0.6384	0.359276	1	0.536622		0.769877	0.534952	0.613817	0.0157794
K.S#FQGDDSDLLLK.T	S875	sp|Q9UPQ0|LIMC1_HUMAN	Q9UPQ0	2	2.584	0.4745	0.040249	1	0.951919		0.984667	1.39039	1.10899	0.0157868
R.LEGLGSS#EADQDGLASTVR.S	S461	sp|Q07065|CKAP4_HUMAN	Q07065	3	3.113	0.5686	0.095434	0.5	-1.08766		-1.70482	-1.41003	-1.40084	0.0158032
K.IPCKSS#PELEDTATSSK.R	S2828	sp|P46013|KI67_HUMAN	P46013	2,3	4.571	0.727	0.014708	1	-1.00899	-0.881205	-0.420739	-0.507612	-0.704636	0.0158272
K.LGS#ALLIR.D	S81	sp|Q14993|COJA1_HUMAN	Q14993	2	1.784	0.31	0.222891	1	0.74729	0.569717	0.24726	0.730598	0.573716	0.0158395
K.HM*DPPPAPVQDRS#PS#PR.H	S2209:S2211	sp|P46821|MAP1B_HUMAN	P46821	2,3,4	2.178	0.516	0.015234	1		-0.438887	-0.689916	-0.60001	-0.576271	0.0158521
R.NGTLNKHS#GIDFK.Q	S186	sp|Q13418|ILK_HUMAN	Q13418	3	1.98	0.2869	0.809978	1	1.14658		0.729441	1.0001	0.958704	0.0158569
R.LFDT#PHT#PK.S	T187:T190	sp|P30291|WEE1_HUMAN	P30291	2,3	1.766	0.4933	0.009301	1	0.967824	1.15948	2.2184	1.21457	1.39007	0.0158693
K.VQSLEGEKLS#PKS#DIS#PLTPR.E	S1779:S1782:S1785	sp|P46821|MAP1B_HUMAN	P46821	3	2.768	0.4202	0.008877	0.99996	-0.646763		-0.443368	-0.456213	-0.515448	0.0158904
R.QELGS#PEER.L	S932	sp|Q92974|ARHG2_HUMAN	Q92974	2	2.017	0.4328	0.053435	1	-0.18714		-0.150837	-0.234988	-0.190988	0.0158924
K.LTTASQTNIKKS#PGKVK.E	S133	sp|Q9UMY1|NOL7_HUMAN	Q9UMY1	3,4	2.764	0.6103	0.00229	1	1.26048	1.16788	1.74013		1.3895	0.015902
R.HVS#FQDEDEIVR.I	S238	sp|Q7Z699|SPRE1_HUMAN	Q7Z699	2,3	2.691	0.5934	0.03094	1	0.542671		0.347816	0.501052	0.463847	0.0159257
R.SKSDGEAKPEPS#PS#PR.I	S152:S154	sp|P26358|DNMT1_HUMAN	P26358	2,3	1.866	0.574	0.353474	1			1.06464	1.0126	1.03862	0.0159435
R.VPLLLAPKS#.-	S1093	sp|Q96JA1|LRIG1_HUMAN	Q96JA1	2	2.093	0.5693	0.00938	1	-0.824675	-0.844753	-0.271228	-0.831704	-0.69309	0.0160281
K.NALTTLAGPLT#PPVK.H	T157	sp|Q9H3P2|NELFA_HUMAN	Q9H3P2	2,3	2.429	0.5451	0.029488	1			-1.9228	-1.82824	-1.87552	0.0160455
K.QNLLS#VGDYR.H	S137	sp|O60264|SMCA5_HUMAN	O60264	2	1.723	0.4581	0.005277	1	-0.889764	-0.30173	-0.590779	-0.58165	-0.590981	0.0160726
R.NNTVIDELPFKS#PITK.S	S543	sp|Q9UQC2|GAB2_HUMAN	Q9UQC2	2,3	3.264	0.6207	0.077731	1	0.448936		0.573347	0.704973	0.575752	0.0160874
K.VYISSPHS#SPAHNK.L	S208	sp|Q9BZH6|WDR11_HUMAN	Q9BZH6	2,3	2.924	0.5415	0.263524	0.5		-1.45175	-1.11654	-1.75877	-1.44236	0.0161332
R.VFCVEEEDS#ESSLQK.R	S392	sp|Q14684|RRP1B_HUMAN	Q14684	2,3	2.809	0.6191	0.001812	0.99999	0.747496		0.700767	0.479571	0.642611	0.0161345
R.QVTDAETKPKS#PCT.-	S325	sp|O43684|BUB3_HUMAN	O43684	2,3	2.773	0.6261	0.015455	0.99999			-0.893131	-0.939599	-0.916365	0.0161378
K.SFHFDPLSS#GSR.S	S423	sp|Q9C0B5|ZDHC5_HUMAN	Q9C0B5	2,3	2.195	0.5303	0.01385	0.9974	1.54503		2.42732	1.97043	1.98093	0.0161389
K.KGS#VSHDTVQPR.T	S143	sp|Q96D71|REPS1_HUMAN	Q96D71	2,3	2.991	0.567	0.159365	1			-0.15433	-0.146684	-0.150507	0.0161659
K.NNEVS#FSQIKPK.K	S1009	sp|Q12913|PTPRJ_HUMAN	Q12913	2,3	2.347	0.5691	0.043938	1	-0.444969	-0.215633	-0.258338	-0.522249	-0.360297	0.016213
K.AAS#ADSTTEGTPADGFTVLSTK.S	S170	sp|O75367|H2AY_HUMAN	O75367	2,3	3.967	0.6985	0.04503	1	-0.971639		-0.966005	-1.39902	-1.11222	0.0162221
K.LRGT#ADVTHDLQEM*KEESR.Q	T234	sp|P11166|GTR1_HUMAN	P11166	3,4	3.994	0.6277	0.052089	1			-1.00604	-0.956027	-0.981032	0.0162225
K.AKS#TQDLSEGISRK.D	S178	sp|P24588|AKAP5_HUMAN	P24588	3	3.139	0.4628	0.712641	0.99601	0.248803			0.236434	0.242619	0.0162246
R.GSLASLDS#LR.K	S352	sp|O60716|CTND1_HUMAN	O60716	2	1.969	0.3657	0.172614	1	0.341057		0.324101		0.332579	0.0162248
K.LNLGTDSDSS#PQK.S	S562	sp|Q16512|PKN1_HUMAN	Q16512	2	2.559	0.6113	0.003898	0.99701	0.80236	0.700186	0.993139	0.312953	0.70216	0.0162478
R.AGLLNTS#GTK.G	S509	sp|Q08AM6|VAC14_HUMAN	Q08AM6	2	2.21	0.3773	0.589171	0.99441	-1.30877	-1.0446	-0.522373	-0.655035	-0.882695	0.0162674
R.TLS#TSDDVEDRENEK.G	S32	sp|Q96A65|EXOC4_HUMAN	Q96A65	2,3	3.21	0.6391	0.047652	0.99757			1.08195	1.02801	1.05498	0.0162717
K.SFT#SLYK.D	T960	sp|Q5SW79|CE170_HUMAN	Q5SW79	2	1.299	0.1824	0.060925	0.99089	-0.100396	-0.158592		-0.141401	-0.133463	0.0163203
R.SLDM*DS#IIAEVK.A	S258	sp|P05787|K2C8_HUMAN	P05787	2	2.529	0.545	0.116911	1			-1.11843	-1.17737	-1.1479	0.0163399
R.FANY#IDK.V	Y117	sp|P08670|VIME_HUMAN	P08670	2	1.594	0.5029	0.583564	1			-0.872785	-0.828789	-0.850787	0.0164567
K.M*S#LPDVDLDLK.G	S1068	sp|Q09666|AHNK_HUMAN	Q09666	2	2.353	0.4837	0.002682	1			-0.271872	-0.286305	-0.279088	0.0164582
K.TQVAGGQLS#FK.G	S24	sp|P46060|RAGP1_HUMAN	P46060	2	1.663	0.3061	0.353231	1			-0.954649	-1.0054	-0.980022	0.016479
K.IPCKS#SPELEDTATSSK.R	S2827	sp|P46013|KI67_HUMAN	P46013	2,3	3.532	0.6555	0.004467	0.99762	-1.00899	-0.881205	-0.44533	-0.466075	-0.7004	0.0165132
K.M*KTPVQYSQQQNS#PQKHK.N	S357	sp|P46013|KI67_HUMAN	P46013	3,4	3.126	0.4373	0.326127	0.99698	1.33881	0.863568	1.01752		1.0733	0.0165912
R.SYS#PDGKES#PSDKK.S	S598:S604	sp|P43243|MATR3_HUMAN	P43243	2,3	2.143	0.5735	0.033609	0.99463			0.498315	0.472994	0.485654	0.0165927
K.IPAPKES#LR.S	S106	sp|Q99661|KIF2C_HUMAN	Q99661	2,3	1.368	0.3048	0.294411	1	-0.608012	-0.658242	-0.258298	-0.839397	-0.590987	0.0166044
R.SRDRQS#LDGFYSHGM*GAEGR.E	S1507	sp|Q12802|AKP13_HUMAN	Q12802	3,4	3.727	0.6319	0.209022	1	0.326399	0.469163	0.225906	0.190899	0.303091	0.0166333
R.KSPSGPVKS#PPLS#PVGTTPVK.L	S189:S193	sp|Q9BVC5|ASHWN_HUMAN	Q9BVC5	2,3,4	3.676	0.4509	0.018992	1	1.1508	0.897034	0.464712	1.41627	0.982202	0.0167168
R.TPHVQAVQGPLGS#PPKR.G	S125	sp|Q15149|PLEC_HUMAN	Q15149	2,3,4	3.192	0.5998	0.033541	1	0.259148		0.178691	0.282492	0.24011	0.0167169
R.RNEALPVTLGFQT#PES.-	T742	sp|Q8IYA6|CKP2L_HUMAN	Q8IYA6	2,3	3.162	0.6817	0.000206	0.99999	0.384618	0.780933	0.55606	0.309368	0.507745	0.0167223
K.RS#RPTSFADELAAR.I	S196,S196,S196	sp|Q641Q2|FA21A_HUMAN,sp|Q5SNT6|FA21B_HUMAN,sp|Q9Y4E1|FA21C_HUMAN	Q641Q2	3	2.37	0.4722	0.096947	0.99613	0.844516		0.596065	0.947494	0.796025	0.0167398
R.TVS#FKLGDLEEAPERER.L	S318	sp|Q8WUM9|S20A1_HUMAN	Q8WUM9	3	2.579	0.5261	0.903846	0.99767	-0.765024		-0.806629		-0.785826	0.016849
R.AIS#SASIEGLM*GR.A	S1331	sp|Q9Y618|NCOR2_HUMAN	Q9Y618	2	2.275	0.4983	0.149622	0.99999		0.57715	0.392772	0.401135	0.457019	0.0168651
R.IAS#DEEIQGTK.D	S893	sp|Q8WX93|PALLD_HUMAN	Q8WX93	2	2.408	0.5648	0.068175	1	1.36689	0.699615	0.532258	0.887438	0.87155	0.0168932
R.SDDDDRS#SDRKDGVLEEQIER.L	S680	sp|Q09161|NCBP1_HUMAN	Q09161	3,4	2.297	0.2329	0.169093	0.4981	0.25126		0.238212		0.244736	0.0169661
R.RKPEDVLDDDDAGS#APLK.S	S362	sp|P35613|BASI_HUMAN	P35613	2,3	3.433	0.5797	0.051274	1	-0.703316	-0.393202	-0.778377	-0.316532	-0.547857	0.0169703
K.TRFT#PM*PS#TPR.V	T358:S362	sp|Q12815|TROAP_HUMAN	Q12815	2,3	1.756	0.3658	0.104065	0.49999		-0.66786		-0.704494	-0.686177	0.0169903
R.KLS#PTEPK.N	S76	sp|O14828|SCAM3_HUMAN	O14828	2	1.851	0.4414	0.041471	0.99999			-0.949963	-0.90053	-0.925246	0.0170025
R.DNLAQQS#FNM*EQANYTIQSLK.D	S86	sp|Q9NZZ3|CHMP5_HUMAN	Q9NZZ3	2,3	3.792	0.6108	0.410116	1			-0.526483	-0.555429	-0.540956	0.0170287
K.LAS#ERNLFISCK.S	S272	sp|P42166|LAP2A_HUMAN	P42166	2,3	2.284	0.5101	0.044396	1	-0.632904		-0.884089	-0.585502	-0.700832	0.0170298
R.S#LYAS#SPGGVYATR.S	S51:S55	sp|P08670|VIME_HUMAN	P08670	2,3	2.75	0.6506	0.000239	0.99722	-1.88069	-1.5436	-0.575273	-1.33089	-1.33261	0.0170449
K.SLPTPAVLLSPT#KEPPPLLAKPK.L	T643	sp|Q8WX93|PALLD_HUMAN	Q8WX93	3,4	2.961	0.5964	0.013587	0.49999			0.600316	0.568903	0.584609	0.0170995
R.KYESDEDS#LGSSGR.V	S474	sp|O00418|EF2K_HUMAN	O00418	2,3	3.213	0.6256	0.191733	1	-1.06775	-0.345601	-0.66881	-0.798886	-0.720262	0.0171865
R.QS#LVLPHSTK.E	S76	sp|Q96T88|UHRF1_HUMAN	Q96T88	2,3	2.228	0.494	0.004693	1	-1.00678	-0.852461	-0.296142	-0.895133	-0.762629	0.0172026
R.SS#FRGHTPLDLTCSTK.V	S727	sp|Q00653|NFKB2_HUMAN	Q00653	3	2.414	0.4281	0.352238	0.49999			0.356376	0.337611	0.346994	0.0172097
K.KKEIQNGNLHES#DSESVPR.D	S75	sp|Q86UP2|KTN1_HUMAN	Q86UP2	2,3,4	4.889	0.664	0.004232	1	0.348315	0.147891	0.336767	0.175636	0.252152	0.0172203
R.RSDPLLKKPGAAS#PLASR.Q	S780	sp|Q9UN70|PCDGK_HUMAN	Q9UN70	3,4	2.91	0.4779	0.084027	1	-0.423086	-0.275652	-0.308599		-0.335779	0.0172472
K.RNS#HTDNVSYEHSFNK.S	S1189	sp|Q86SQ4|GP126_HUMAN	Q86SQ4	3,4	4.749	0.646	0.254508	0.99999	0.764068		0.615664	0.478068	0.619267	0.0173222
K.S#LESINSR.L	S10	sp|P62888|RL30_HUMAN	P62888	2	1.711	0.4422	0.174415	1	-1.34656	-0.79939	-1.27176	-0.480729	-0.97461	0.0175184
R.RTS#VLFK.K	S928	sp|Q9ULD4|BRPF3_HUMAN	Q9ULD4	2	1.583	0.2464	0.280041	0.99671			0.214329	0.202836	0.208582	0.0175351
K.AEDGATPS#PSNET#PKK.K	S145:T150	sp|P29966|MARCS_HUMAN	P29966	2,3	2.925	0.6021	0.000211	0.99998			1.0353	0.979723	1.00751	0.0175548
K.EVQS#PEGM*ISLR.D	S811	sp|Q9H6R4|NOL6_HUMAN	Q9H6R4	2	1.978	0.4479	0.182168	1			-1.97513	-2.08719	-2.03116	0.0175566
R.ASVS#PM*DEPVPDSES#PIEK.V	S1378:S1389	sp|P46821|MAP1B_HUMAN	P46821	2,3	3.166	0.6123	0.017983	0.99997	-2.37379		-1.66865	-1.57669	-1.87304	0.0175939
K.HKPGSTPEPIAAEVRS#PSM*ESK.L	S1045	sp|P50748|KNTC1_HUMAN	P50748	3,4	4.21	0.5764	0.008701	0.99998		-0.920969	-1.44094	-1.07379	-1.14523	0.0176714
K.FKM*PS#FGASAPGK.S	S1172	sp|Q8IVF2|AHNK2_HUMAN	Q8IVF2	2,3	2.156	0.3576	0.118761	1		-0.375448	-0.605927	-0.500692	-0.494022	0.0177021
R.S#PKPAAPAAPPFSSSSGVLGTGLCELDR.L	S68	sp|O43294|TGFI1_HUMAN	O43294	2,3	4.453	0.6719	0.151747	1			0.318518	0.301275	0.309897	0.0177065
R.SDGS#LEDGDDVHR.A	S364	sp|Q9NRX5|SERC1_HUMAN	Q9NRX5	2,3	3.296	0.6169	0.032817	0.99999	-0.605712		-0.96264	-0.912304	-0.826885	0.0177129
K.IKNENT#EGS#PQEDGVELEGLK.Q	T1244:S1247	sp|P11388|TOP2A_HUMAN	P11388	2,3,4	3.577	0.5482	0.091421	1	-1.73895		-1.46597	-2.30782	-1.83758	0.0177276
K.DQNES#LDEEM*FYK.L	S666	sp|Q96AC1|FERM2_HUMAN	Q96AC1	2,3	2.809	0.6179	0.036923	1	-0.553558	-0.666393	-0.191942	-0.527541	-0.484858	0.0177557
R.SSGDPEQIKEDS#LSEESADAR.S	S380	sp|Q9BVS4|RIOK2_HUMAN	Q9BVS4	2,3	3.648	0.6297	0.025588	1	1.1199		1.13236	1.65353	1.30193	0.0177566
R.TYS#LGSALRPSTSR.S	S39	sp|P08670|VIME_HUMAN	P08670	2,3	1.851	0.515	0.020291	0.99998	-0.254584	-0.368915	-0.336363	-0.114815	-0.268669	0.0177741
K.VNIS#PTISSESK.L	S450	sp|Q8TAT5|NEIL3_HUMAN	Q8TAT5	2	2.262	0.5968	0.346477	1		1.51283	2.18723	1.46621	1.72209	0.0178123
K.FADS#DQDRDPHRLNSHLK.L	S36	sp|P51636|CAV2_HUMAN	P51636	4	1.486	0.2046	0.107737	0.9999			-0.503956	-0.476498	-0.490227	0.0178238
K.SGGIVIS#PFRLEELTNR.L	S52	sp|Q16204|CCDC6_HUMAN	Q16204	2,3	2.153	0.5124	0.059044	1			-1.60885	-1.70158	-1.65522	0.0178288
K.VFGS#LER.G	S529	sp|Q14680|MELK_HUMAN	Q14680	2	1.369	0.315	0.011834	1	0.742823	0.284778	0.48471	0.371443	0.470938	0.0178498
K.AQAVSEEEEEEEGKSSS#PK.K	S94	sp|Q9GZR7|DDX24_HUMAN	Q9GZR7	3	3.928	0.5967	0.326492	0.99633	1.14691		1.21318		1.18005	0.0178728
K.S#RLGDLYEEEM*R.E	S144	sp|P08670|VIME_HUMAN	P08670	2,3	2.333	0.5654	0.056085	1			-2.03964	-1.92795	-1.98379	0.0179158
R.KVEEEGS#PGDPDHEASTQGR.T	S315	sp|Q9NZT2|OGFR_HUMAN	Q9NZT2	2,3,4	4.52	0.7399	0.006577	1	-0.484291	-0.393943	-0.873478	-0.39991	-0.537906	0.0179183
R.RVS#EVEAVLSQK.E	S480	sp|O14578|CTRO_HUMAN	O14578	2,3	3.165	0.5703	0.024833	1	-0.605159		-0.869355	-0.578208	-0.684241	0.0179329
K.VDNLT#YRTSPDTLRR.V	T22	sp|Q01130|SRSF2_HUMAN	Q01130	3	1.63	0.3437	0.316328	0.25	-1.99383	-1.88447			-1.93915	0.0179472
R.GM*YDGPVFDLTTT#PK.G	T509	sp|Q14195|DPYL3_HUMAN	Q14195	2,3	3.638	0.7458	0.002074	0.99999	-0.456586	-0.183516	-0.256439	-0.23489	-0.282858	0.017986
R.S#FDEVEGVFGR.G	S139	sp|Q6Y7W6|PERQ2_HUMAN	Q6Y7W6	2	2.193	0.5762	0.025258	1	0.575979		0.417632	0.371459	0.455023	0.0180243
R.RLS#STSLASGHSVR.L	S197	sp|Q9BZL6|KPCD2_HUMAN	Q9BZL6	2,3	3.881	0.5576	0.11405	0.99659	-0.38517	-0.358959	-0.787538	-0.396345	-0.482003	0.0180249
K.VVPSFLPVDQGGS#LVGR.N	S680	sp|Q14126|DSG2_HUMAN	Q14126	2,3	1.936	0.4668	0.086545	1	-0.478684		-0.647867	-0.413127	-0.513226	0.0180641
K.GM*TS#PINPYKDHM*SVLK.A	S647	sp|O60315|ZEB2_HUMAN	O60315	3	3.548	0.6058	0.016433	0.99999		0.659284	0.697841		0.678562	0.0180819
R.RRS#DEFRPQNYHQQDFR.R	S1728	sp|O14647|CHD2_HUMAN	O14647	3,4	3.873	0.5711	0.061304	1	0.273614		0.436045	0.41655	0.375403	0.0181012
R.SRS#GEGEVSGLM*R.K	S473	sp|Q13263|TIF1B_HUMAN	Q13263	2,3	3.167	0.5792	0.012414	0.99999	0.114271	0.395233	0.299235	0.297468	0.276551	0.0181172
K.NKSNES#VDIQDQEEKVVK.Q	S1579	sp|Q5UIP0|RIF1_HUMAN	Q5UIP0	3	3.028	0.4524	0.145177	0.99491	1.16446		1.09986		1.13216	0.0181592
R.FNS#YDISRDTLYVSK.C	S193	sp|Q6IQ26|DEN5A_HUMAN	Q6IQ26	2,3	2.349	0.4508	0.214328	0.99999	0.509349			0.481082	0.495216	0.018164
R.RLS#GKDTEQIRETLR.R	S301	sp|Q9UMX1|SUFU_HUMAN	Q9UMX1	3,4	2.013	0.3471	0.002859	1		0.794413	0.590927	0.960872	0.782071	0.0181997
R.SPGSIFQPQLADVS#PGLPAAQAQPSFR.R	S339	sp|Q14999|CUL7_HUMAN	Q14999	3	3.827	0.6373	1.27945	1			0.341313	0.322323	0.331818	0.0182115
K.QGS#PDQVS#PVSEM*TSTSLYQDKQEGK.S	S1438:S1443	sp|P46821|MAP1B_HUMAN	P46821	3,4	6.417	0.4966	0.110125	1	-0.928207		-1.25491	-1.51077	-1.2313	0.0182353
K.TALQPLKHSDS#KEDDGQEIA.-	S525	sp|Q5ZPR3|CD276_HUMAN	Q5ZPR3	2,3	3.042	0.6397	0.209661	0.99998	-0.442183		-0.468302		-0.455243	0.0182579
K.AAM*YDIIS#SPSKDSTK.L	S349	sp|Q6KC79|NIPBL_HUMAN	Q6KC79	3	3.389	0.5299	0.220124	0.99702	0.440647	0.412264	0.627832		0.493581	0.0182583
R.RRSS#LNGKGESSLTALER.I	S1000	sp|Q69YH5|CDCA2_HUMAN	Q69YH5	3,4	3.506	0.6443	0.075266	0.5	0.844578	0.475585	0.59575	0.284859	0.550193	0.0182605
K.VDGPRS#PSYGR.S	S199	sp|Q07955|SRSF1_HUMAN	Q07955	2,3	2.092	0.4355	0.023911	1	-0.253962	-0.254564	-0.423304	-0.144964	-0.269199	0.0183855
K.DKAS#PEPEKDFSEK.A	S668	sp|Q9ULU4|PKCB1_HUMAN	Q9ULU4	2,3	3.05	0.6174	0.004898	1	-0.420377	-0.381925	-0.590049		-0.464117	0.0184541
K.QKLEEDAEM*KS#LEEK.I	S225	sp|P05455|LA_HUMAN	P05455	2,3	2.298	0.45	0.200427	1	-2.28827		-1.48131	-1.62775	-1.79911	0.0185065
R.QLS#EEQPSGNGVK.K	S116	sp|Q9H4Z3|PCIF1_HUMAN	Q9H4Z3	2	2.401	0.491	0.198966	1	0.865693		1.07396	0.659849	0.8665	0.0185067
R.GM*GPGT#PAGYGR.G	T687	sp|P23246|SFPQ_HUMAN	P23246	2	1.982	0.5908	0.029042	1	0.992049	1.57436	2.54955	1.25044	1.5916	0.0185391
K.AVPVES#PVQK.V	S427	sp|Q8TB61|S35B2_HUMAN	Q8TB61	2	1.617	0.3788	0.408995	1	-1.54904		-0.975945	-1.51942	-1.34814	0.0185649
R.SRRS#PLLKS#GPFGK.K	S878:S883	sp|O95235|KI20A_HUMAN	O95235	2,3,4	2.565	0.563	0.005101	0.99999	-0.640695	-0.55533	-0.391353		-0.529126	0.0185869
R.S#YPGHVQPATAR.-	S707	sp|Q86VS8|HOOK3_HUMAN	Q86VS8	2,3	2.478	0.5612	0.000279	0.99765	-1.15678	-0.637398	-0.436237	-0.640625	-0.717761	0.0186224
R.KVSS#AEGAAKEEPK.R	S8	sp|P05114|HMGN1_HUMAN	P05114	3,4	3.499	0.6285	0.085642	0.5	-0.0854742		-0.0806104		-0.0830423	0.0186378
K.GGPGSTLS#FVGK.R	S114	sp|Q9BQ61|CS043_HUMAN	Q9BQ61	2	1.931	0.4386	0.058281	0.99682	-0.832402		-0.507664	-0.709503	-0.68319	0.018663
R.DIYLS#PDR.T	S349	sp|Q15696|U2AFM_HUMAN	Q15696	2	1.245	0.4072	0.063063	1			-1.62018	-1.52766	-1.57392	0.0187047
K.KPEM*FETAIKESTSSKS#PPR.K	S823	sp|P78347|GTF2I_HUMAN	P78347	3,4	5.168	0.5859	0.017314	1	0.258221	0.230808	0.157936		0.215655	0.0187162
K.SDFQVNLNNAS#R.S	S857	sp|O60716|CTND1_HUMAN	O60716	2	2.003	0.4089	0.084296	1	-0.434085	-0.210807	-0.678101	-0.60101	-0.481001	0.0187675
R.SPS#KPLPEVTDEYKNDVK.N	S94	sp|P05455|LA_HUMAN	P05455	3	2.198	0.5109	0.022286	0.5	-2.15287	-2.28402			-2.21844	0.0188127
R.QILIACS#PVSSVR.K	S117	sp|Q5QJE6|TDIF2_HUMAN	Q5QJE6	2	2.819	0.5852	0.050916	1	1.18399	0.570664	0.891428	0.443404	0.772371	0.0188663
R.NLS#GSTLYPVSNIPR.S	S1081	sp|Q2KHR2|RFX7_HUMAN	Q2KHR2	2	2.785	0.5961	0.204603	1	0.37603		0.23865	0.273064	0.295915	0.0189021
K.SKDAS#LVTNEDHQR.S	S773	sp|P49454|CENPF_HUMAN	P49454	2,3	3.635	0.5717	0.010826	1	1.55588		2.41979	1.71694	1.89754	0.0189834
K.EGFIRS#SEGPKPEK.V	S975	sp|Q9Y520|PRC2C_HUMAN	Q9Y520	3	1.881	0.2765	1.08748	0.5			0.757899	0.713989	0.735944	0.018986
R.VLGSEGEEEDEALS#PAK.G	S76	sp|P18858|DNLI1_HUMAN	P18858	2,3	3.565	0.6928	0.054147	1			-0.245533	-0.231292	-0.238413	0.0190074
R.SQS#PAASDCSSSSSSASLPSSGR.S	S173	sp|O95817|BAG3_HUMAN	O95817	2,3,4	4.666	0.7016	0.028343	0.99794	-0.341782	-0.258575	-0.334956	-0.100835	-0.259037	0.0190288
R.HGS#DPAFAPGPR.G	S523	sp|Q6ZRV2|FA83H_HUMAN	Q6ZRV2	2,3	3.034	0.7023	0.079796	1	-0.614143	-0.764783	-0.238905	-0.459639	-0.519367	0.0190511
R.FGGNPGGFGNQGGFGNS#R.G	S292	sp|Q13148|TADBP_HUMAN	Q13148	2,3	3.181	0.6224	0.075068	1	-0.353441		-0.454003	-0.577092	-0.461512	0.0190762
R.KSS#TGSPTS#PLNAEK.L	S1773:S1779	sp|Q15746|MYLK_HUMAN	Q15746	2	2.676	0.2362	0.055671	0.49825			1.69448	1.79928	1.74688	0.0190913
R.AATAARPPAPPPAPQPPS#PTPS#PPRPTLAR.E	S88:S92	sp|Q96B36|AKTS1_HUMAN	Q96B36	3,4	4.258	0.6346	0.096565	0.99998	-0.161441		-0.152033		-0.156737	0.0190995
K.FTSS#PGLSTEDLKR.E	S51	sp|O14936|CSKP_HUMAN	O14936	2,3	3.315	0.5762	0.449154	0.33333	-0.317536	-1.15416	-0.943866	-1.04859	-0.866037	0.0191842
K.ANNS#QEPSPQLASSVASTR.S	S309	sp|Q96HC4|PDLI5_HUMAN	Q96HC4	2,3	3.928	0.6899	0.067171	1		-0.419069	-0.333677	-0.542913	-0.431886	0.0192114
R.CSVS#LSNVEAR.R	S729	sp|P47712|PA24A_HUMAN	P47712	2	2.281	0.5092	0.001245	0.99999	0.885803	1.1976	0.512771	1.58091	1.04427	0.0193405
K.NCPHIVVGT#PGR.I	T172	sp|Q13838|DX39B_HUMAN	Q13838	2,3	2.488	0.6435	0.042275	1			-2.46096	-2.31576	-2.38836	0.0193457
R.SCM*LTGT#PESVQSAK.R	T153	sp|Q96AE4|FUBP1_HUMAN	Q96AE4	2,3	3.218	0.7144	0.055932	1			-3.87132	-3.64271	-3.75701	0.0193631
R.SEYDRGVNTFS#PEGR.L	S16	sp|P28066|PSA5_HUMAN	P28066	3	2.208	0.4485	0.204388	0.99999	-1.01099	-0.99486		-0.630762	-0.87887	0.0193739
K.RLS#QSDEDVIR.L	S121	sp|Q9H7D7|WDR26_HUMAN	Q9H7D7	2,3	2.667	0.5579	0.044089	0.99999	-0.168394	-0.190601	-0.36229	-0.158707	-0.219998	0.0193916
K.VERADGYEPPVQES#V.-	S263	sp|P61247|RS3A_HUMAN	P61247	2,3	2.323	0.5618	0.100515	1	-0.838627	-1.0039	-0.900791	-1.9216	-1.16623	0.0194273
R.QGM*S#PT#FSRSPHHYYR.S	S388:T390	sp|O94929|ABLM3_HUMAN	O94929	3	2.458	0.3865	0.067364	0.49686		0.693274	0.760091	0.461754	0.638373	0.0194662
R.AFSGS#GNRLDGK.K	S231	sp|Q92890|UFD1_HUMAN	Q92890	2,3	2.085	0.5539	0.103032	0.99998	-0.420545	-1.22043	-0.708988	-0.704162	-0.763531	0.0194926
R.KVS#LFGK.R	S55	sp|O14777|NDC80_HUMAN	O14777	2	1.711	0.3369	0.067034	1	-1.21548	-0.853148	-0.373616	-0.73759	-0.794958	0.0195056
R.GYY#SPGIVSTR.N	Y1652	sp|Q12789|TF3C1_HUMAN	Q12789	2	1.629	0.5206	0.276952	0.99328	0.210657	0.287809		0.179867	0.226111	0.0195697
K.TIVM*GAS#FR.N	S237	sp|P37837|TALDO_HUMAN	P37837	2	1.357	0.4729	0.24517	1		-0.662694	-0.775673	-0.466934	-0.6351	0.019575
K.HIKEEPLS#EEEPCTSTAIAS#PEKK.K	S502:S514	sp|Q9Y2X3|NOP58_HUMAN	Q9Y2X3	2,3,4	4.597	0.4799	0.062496	1	0.207156	0.218318	0.480154	0.262816	0.292111	0.0195769
R.TRLST#AS#EETVQNR.V	T50:S52	sp|O43379|WDR62_HUMAN	O43379	2,3	2.09	0.4678	0.576615	0.99552			-1.32167	-1.40559	-1.36363	0.0195828
R.TLLTGDGGGEATGS#PLAQGK.D	S891	sp|Q6WCQ1|MPRIP_HUMAN	Q6WCQ1	2,3	4.124	0.7049	0.234244	1			-1.4359	-1.5272	-1.48155	0.0196092
R.RKM*S#FDIIDK.S	S315	sp|Q8IX01|SUGP2_HUMAN	Q8IX01	2,3	2.487	0.4187	0.021372	1	0.743797		0.468778	0.752415	0.654997	0.0196284
R.SSFASSSASDASKPSS#PR.G	S137	sp|Q96IF1|AJUBA_HUMAN	Q96IF1	2,3	3.436	0.6839	0.197529	0.99663		-0.844233	-1.32715	-0.940811	-1.0374	0.0196314
R.AFGS#GYR.R	S283	sp|P23588|IF4B_HUMAN	P23588	2	1.361	0.4681	0.016971	1	-0.76957	-0.210344	-0.642968	-0.730273	-0.588289	0.0196567
K.VEQATKPS#FESGR.R	S88	sp|P38159|RBMX_HUMAN	P38159	2,3	2.504	0.5503	0.510252	1	0.327651		0.384356	0.231097	0.314368	0.0196571
K.FADLS#EAANR.N	S299	sp|P08670|VIME_HUMAN	P08670	2	1.739	0.5371	0.124943	1		-2.0504	-1.23587	-1.66517	-1.65048	0.019717
R.HQGVM*VGM*GQKDS#YVGDEAQSKR.G	S54,S54,S54,S54,S54,S54	sp|P62736|ACTA_HUMAN,sp|P60709|ACTB_HUMAN,sp|P68032|ACTC_HUMAN,sp|P63261|ACTG_HUMAN,sp|P63267|ACTH_HUMAN,sp|P68133|ACTS_HUMAN	P62736	3,4	6.075	0.653	0.01809	0.99997	-1.39698	-1.50078	-0.913173		-1.27031	0.0197177
R.DVATSPISPTENNTT#PPDALTR.N	T230	sp|Q13153|PAK1_HUMAN	Q13153	2,3	3.795	0.6819	0.029165	0.99763			-1.04673	-0.983715	-1.01522	0.0197508
R.HSGS#DRSSFSHYSGLK.H	S199	sp|Q8NC51|PAIRB_HUMAN	Q8NC51	3,4	2.03	0.4039	0.019667	0.9948	0.397883	0.547451	0.16758	0.326256	0.359793	0.0197839
K.AAS#PPRPLLSNASATPVGR.R	S182	sp|Q9NQW6|ANLN_HUMAN	Q9NQW6	2,3,4	4.382	0.596	0.00586	1	0.868787	0.292981	0.921765	0.571775	0.663827	0.0197971
K.VQSLEGEKLS#PK.S	S1779	sp|P46821|MAP1B_HUMAN	P46821	2,3	2.815	0.5837	0.001879	1	0.985636	0.723942	0.382605	1.2352	0.831845	0.0198041
R.IYASSS#PPDTGQR.F	S196	sp|Q9UGJ0|AAKG2_HUMAN	Q9UGJ0	2	2.394	0.5484	0.833401	0.9969			1.93997	2.06468	2.00232	0.0198189
R.RLAS#TSDIEEKENRDSSSLR.T	S507	sp|O14974|MYPT1_HUMAN	O14974	3,4	2.649	0.4701	0.151953	0.99433	1.22681	1.3057			1.26626	0.0198252
R.ALPS#EDEEGQDDKDFYLR.G	S8305	sp|Q8NF91|SYNE1_HUMAN	Q8NF91	2,3	3.8	0.6358	0.038234	1	0.551616	0.440164	0.349936	0.914152	0.563967	0.0198261
R.GAS#QAGM*TGYGM*PR.Q	S185,S185	sp|P37802|TAGL2_HUMAN,sp|Q9UI15|TAGL3_HUMAN	P37802	2,3	2.757	0.6466	0.005764	1	-0.427421	-0.43127	-1.00828	-0.617756	-0.621181	0.0198663
K.SNES#VDIQDQEEK.V	S1579	sp|Q5UIP0|RIF1_HUMAN	Q5UIP0	2,3	2.867	0.5853	0.05136	1	0.645089	0.438056	0.414845	0.191314	0.422326	0.0198666
R.M*GLAM*GGGGGAS#FDRAIEM*ER.G	S618	sp|P52272|HNRPM_HUMAN	P52272	2,3	3.166	0.6172	0.00017	1	-1.00863	-0.355191	-0.836607	-0.511851	-0.678069	0.0198678
R.GRRPS#QDDVEAAPEETR.A	S27	sp|O94761|RECQ4_HUMAN	O94761	2,3	3.6	0.6775	0.105106	1	0.593912		0.957823	0.945572	0.832436	0.0199318
R.IQFKPDDGIS#PER.A	S296	sp|Q96I24|FUBP3_HUMAN	Q96I24	2,3	1.999	0.4762	0.097277	1			-1.22615	-1.15119	-1.18867	0.0200649
K.HAQDS#DPRS#PTLGIAR.T	S64:S68	sp|Q99618|CDCA3_HUMAN	Q99618	2,3,4	2.511	0.5986	0.078187	0.99999	-2.4984	-1.96313	-1.0647	-1.01479	-1.63526	0.0201159
R.HS#GSSHLPQQLK.F	S9	sp|Q08117|AES_HUMAN	Q08117	3	2.996	0.5297	0.082194	0.9929	0.241351	0.776947	0.751664	0.920133	0.672524	0.0201176
K.GISCM*NTTLSES#PFKCDPDAAR.A	S250	sp|Q15181|IPYR_HUMAN	Q15181	3	3.752	0.5549	0.540774	0.99999			-1.0792	-1.14974	-1.11447	0.0201404
K.DRVLDDVSIRS#PETK.C	S1300	sp|Q12830|BPTF_HUMAN	Q12830	2,3,4	3.242	0.5811	0.04786	1	0.166336	0.247426	0.460805	0.25834	0.283227	0.0202372
R.EST#IKFTLPTDHALAEK.T	T470	sp|Q658P3|STEA3_HUMAN	Q658P3	3,4	4.348	0.4849	0.310777	0.99647	1.00761		0.836031	1.36019	1.06794	0.0202407
R.RHS#LIGPDIK.I	S1078	sp|O75970|MPDZ_HUMAN	O75970	2,3	2.419	0.4854	0.009419	1	0.645814	0.318872	0.252431	0.353867	0.392746	0.0202779
K.APVHFVEPLS#PTGVAGHRK.A	S1080	sp|Q5T5Y3|CAMP1_HUMAN	Q5T5Y3	3,4	4.078	0.56	0.198076	1	0.227151		0.244445	0.147429	0.206342	0.0203273
R.ERS#YELVR.S	S1456	sp|Q9UGL1|KDM5B_HUMAN	Q9UGL1	2,3	1.685	0.362	0.508556	0.99665	0.561193		0.598389		0.579791	0.0204139
K.S#SFFSDR.G	S82	sp|O00571|DDX3X_HUMAN	O00571	2	1.492	0.3798	0.044978	0.99731		-0.417551	-0.594216	-0.702458	-0.571408	0.0204695
K.ESDPFRGS#ATDDFFKK.Q	S672	sp|Q9UBC2|EP15R_HUMAN	Q9UBC2	3,4	2.839	0.5203	0.08855	1			2.55217	2.39265	2.47241	0.0205298
K.KLS#EFGIR.N	S507	sp|Q9UBT2|SAE2_HUMAN	Q9UBT2	2	1.65	0.3855	0.230808	1			-2.56675	-2.73847	-2.65261	0.0205982
K.YGFS#LR.A	S963	sp|O60307|MAST3_HUMAN	O60307	2	1.027	0.2458	0.096568	1			-0.261402	-0.244867	-0.253135	0.020786
R.QT#PSRQPPLPHR.S	T33	sp|Q07666|KHDR1_HUMAN	Q07666	3,4	2.807	0.5064	0.002423	1	-0.806565	-0.870242	-0.239072	-0.624612	-0.635123	0.0207903
R.LPS#LGNKEPPGQEK.V	S26	sp|Q9UPY5|XCT_HUMAN	Q9UPY5	2,3	2.882	0.5868	0.180701	1	-0.705677	-0.657947	-0.650958	-0.182591	-0.549293	0.0208404
R.KPVTVSPT#TPT#SPTEGEAS.-	T512:T515	sp|Q9Y6G9|DC1L1_HUMAN	Q9Y6G9	2,3	3.229	0.202	0.087941	0.49622	-1.60609	-1.60177	-1.39962	-0.426571	-1.25851	0.0208457
R.RIS#DPQVFSK.E	S791	sp|Q4L180|FIL1L_HUMAN	Q4L180	2,3	2.438	0.5024	0.017205	1	0.911777	0.596009	0.258582	0.623325	0.597424	0.0208555
R.VEQM*PQAS#PGLAPR.T	S578	sp|Q8N3F8|MILK1_HUMAN	Q8N3F8	2,3	2.917	0.5948	0.059481	1	-0.147753	-0.422234	-0.525896	-0.54883	-0.411178	0.0208854
R.SRS#FDYNYRR.S	S133	sp|O75494|SRS10_HUMAN	O75494	3	1.875	0.3821	0.199236	0.99585	-0.760555	-0.744022	-0.232794	-0.48866	-0.556508	0.0208909
R.TVS#LSQM*LR.E	S261	sp|Q8IWE2|NXP20_HUMAN	Q8IWE2	2	1.804	0.4383	0.068933	0.99999	0.5291	0.792252	0.219106	0.680253	0.555178	0.0209167
R.LKSKGS#DKDFVIVR.R	S75	sp|Q13309|SKP2_HUMAN	Q13309	3,4	1.78	0.2393	0.171531	0.99648		0.559588	0.59765		0.578619	0.0209314
R.STTPANLDS#ESEHFFR.C	S1891	sp|Q13315|ATM_HUMAN	Q13315	3	2.509	0.4874	0.395046	1			-1.63187	-1.74323	-1.68755	0.0209975
R.KQS#LFQEPGPDVEA.-	S501	sp|Q6ZN54|DEFI8_HUMAN	Q6ZN54	2	2.429	0.6348	0.082709	1	-0.551245		-0.773849	-0.479482	-0.601526	0.0210216
R.KLITS#EEERSPAKR.G	S1673	sp|Q12888|TP53B_HUMAN	Q12888	3,4	2.848	0.4838	0.00036	0.5	1.95739		2.09117		2.02428	0.0210285
R.GAS#QAGM*TGYGRPR.Q	S186	sp|Q01995|TAGL_HUMAN	Q01995	2,3	2.302	0.4463	0.011551	1	-0.737172	-0.760964	-0.62544	-0.200048	-0.580906	0.0210294
R.S#ASADNLTLPR.W	S324	sp|Q8ND76|CCNY_HUMAN	Q8ND76	2	2.341	0.5485	0.45128	0.99999			-1.05489	-0.987079	-1.02099	0.0211341
R.DTPTSAGPNS#FNKGK.H	S147	sp|Q8WW12|PCNP_HUMAN	Q8WW12	2,3	2.947	0.6329	0.088067	1	-0.663026		-0.7086		-0.685813	0.0211448
K.REDS#FES#LDSLGSR.S	S246:S249	sp|Q8WWI1|LMO7_HUMAN	Q8WWI1	2,3	2.524	0.5569	0.26477	1			-0.214453	-0.229242	-0.221848	0.0212119
R.RGSVSS#VS#PKPPSSFK.M	S488:S490	sp|Q9NZJ0|DTL_HUMAN	Q9NZJ0	2,3	2.207	0.37	0.085022	0.16667	-0.275125	-0.455192		-0.337773	-0.35603	0.021275
R.HGS#GADS#DYENTQSGDPLLGLEGKR.F	S592:S596	sp|Q9Y2X7|GIT1_HUMAN	Q9Y2X7	3,4	4.459	0.3841	0.011444	0.99722	0.566982		0.606272		0.586627	0.0213109
R.KLS#SGDLRVPVTR.E	S563	sp|Q86UU1|PHLB1_HUMAN	Q86UU1	2,3,4	3.041	0.4923	0.001055	0.99999	0.412169	0.317733	0.152606	0.529592	0.353025	0.0213265
R.GKSS#FFSDR.G	S83	sp|O00571|DDX3X_HUMAN	O00571	2,3	1.794	0.4803	0.049187	0.99751	-0.914881	-0.41111	-0.339502	-0.618428	-0.57098	0.0214155
R.RRRS#PS#PPPTR.R	S549:S551	sp|Q8IYB3|SRRM1_HUMAN	Q8IYB3	2,3,4	2.005	0.2584	0.091104	1			-0.154388	-0.14433	-0.149359	0.0214273
K.DSLITPHVS#R.S	S2454,S2454,S2454,S2454,S2454,S2454,S2454	sp|P49792|RBP2_HUMAN,sp|P0DJD0|RGPD1_HUMAN,sp|P0DJD1|RGPD2_HUMAN,sp|A6NKT7|RGPD3_HUMAN,sp|Q7Z3J3|RGPD4_HUMAN,sp|Q99666|RGPD5_HUMAN,sp|O14715|RGPD8_HUMAN	P49792	2	1.563	0.401	0.308508	1	0.530809		0.902107	0.802037	0.744984	0.0214554
R.TPHVQAVQGPLGS#PPKRGPLPTEEQR.V	S125	sp|Q15149|PLEC_HUMAN	Q15149	3,4	4.099	0.6022	0.009145	1	0.14269	0.492043	0.55868	0.42411	0.404381	0.0214782
K.AYS#FDR.N	S677	sp|Q58EX7|PKHG4_HUMAN	Q58EX7	2	1.095	0.3014	0.083048	0.99729			-0.267319	-0.286016	-0.276668	0.021503
K.DSISAVSSEKVS#PSK.S	S1252	sp|P46821|MAP1B_HUMAN	P46821	2,3	3.296	0.608	0.202019	0.99999			1.66	1.77612	1.71806	0.0215053
K.EGTAPSENGETKAEEAQKTES#VDNEGE.-	S93	sp|Q15651|HMGN3_HUMAN	Q15651	3	3.108	0.4591	0.102182	0.99391			-0.816379	-0.873552	-0.844966	0.0215297
R.RRLS#NVS#LTGVSTIR.T	S205:S208	sp|Q15139|KPCD1_HUMAN	Q15139	2,3	2.033	0.453	0.00144	0.99999	0.662231		0.542207	0.898621	0.70102	0.0215869
R.NHVDES#PVEFPATR.S	S136	sp|Q9UBC3|DNM3B_HUMAN	Q9UBC3	2,3	2.43	0.6181	0.320773	1		0.568668	0.813623	0.971524	0.784605	0.0215913
R.LGS#FGSITR.Q	S2233	sp|Q14315|FLNC_HUMAN	Q14315	2	2.181	0.5466	0.022231	1	-0.178811	-0.152995	-0.38536	-0.209477	-0.231661	0.0216167
K.KTES#PIKLS#PATPSR.K	S725:S730	sp|Q9Y6X9|MORC2_HUMAN	Q9Y6X9	2,3	2.683	0.3989	0.020791	0.99999		1.13152	1.21132		1.17142	0.0216748
K.SSADKIGEVSS#PKASSK.L	S312	sp|P35251|RFC1_HUMAN	P35251	3	3.424	0.6247	0.819149	0.5	0.37752	0.352588			0.365054	0.021731
K.VTFFEPGS#GDENGTSNKEDEFR.M	S390	sp|O95793|STAU1_HUMAN	O95793	2,3	3.758	0.6261	0.017065	1	0.318344		0.395858	0.531379	0.415194	0.0217507
K.VEM*YS#GSDDDDDFNKLPK.K	S135	sp|O60841|IF2P_HUMAN	O60841	2,3	3.661	0.5982	0.044639	0.99695	-0.226514	-0.30293	-0.606046	-0.596924	-0.433104	0.021789
K.HFKDEDEDEDVAS#PDGLGR.L	S549	sp|O95365|ZBT7A_HUMAN	O95365	2,3,4	4.547	0.7055	0.041554	1	-0.368055		-0.35391	-0.220046	-0.314003	0.0218176
R.LSPGET#PER.S	T199	sp|Q6NYC8|PPR18_HUMAN	Q6NYC8	2	1.684	0.4151	0.576139	1			0.710193	0.663083	0.686638	0.0218302
K.TLSKYES#SEIR.L	S70	sp|Q6UXH1|CREL2_HUMAN	Q6UXH1	2,3	1.971	0.468	0.022245	0.99741	-0.341926	-0.299613	-0.775522	-0.473351	-0.472603	0.0218306
K.TTRT#PDTS#TYCYETAEK.I	T2034:S2038	sp|P46821|MAP1B_HUMAN	P46821	2,3	2.973	0.1722	0.441144	0.99722			-0.813194	-0.759236	-0.786215	0.0218368
K.NGDECAYHHPIS#PCK.A	S620	sp|Q6PJT7|ZC3HE_HUMAN	Q6PJT7	2,3	2.607	0.6018	0.330549	1			-0.339508	-0.363655	-0.351581	0.0218533
R.SGSSS#PDSEITELKFPSINHD.-	S575	sp|P17812|PYRG1_HUMAN	P17812	2,3	5.043	0.7278	0.020394	0.5	1.01292		0.592181	0.894628	0.833244	0.0218654
K.KLNS#PEETAFQTPK.S	S406	sp|Q9BTX1|NDC1_HUMAN	Q9BTX1	2,3	3.59	0.6925	0.049935	1	-1.45746	-0.768724	-0.621839	-0.635484	-0.870877	0.0218775
K.SNPTPM*EPT#SPGEHQQNSK.L	T1128	sp|P78312|F193A_HUMAN	P78312	3	2.318	0.4289	0.281866	0.5			0.515675	0.552475	0.534075	0.021924
R.TLEEVVM*AEEEDEGTDRPGS#PA.-	S402	sp|A6NKF1|SAC31_HUMAN	A6NKF1	2,3	4.707	0.7421	0.003089	1	-0.175252		-0.297003	-0.22919	-0.233815	0.0219488
K.LM*TGVIS#PERR.C	S498	sp|Q14680|MELK_HUMAN	Q14680	2	1.89	0.4359	0.161944	1			0.519096	0.484415	0.501755	0.0219922
K.SVNEILGLAESS#PNEPK.A	S312	sp|Q9H8G2|CAAP1_HUMAN	Q9H8G2	2,3	3.45	0.6412	0.077591	0.99999	-0.634549		-1.07859	-0.993643	-0.902261	0.0220003
R.M*EISAELPQT#PQR.L	T21	sp|Q8IWV7|UBR1_HUMAN	Q8IWV7	2,3	2.761	0.5498	0.258837	1		-0.439055	-0.559565	-0.740094	-0.579572	0.0220307
K.AAGARPLT#SPESLSR.D	T1080	sp|P46379|BAG6_HUMAN	P46379	2,3	2.283	0.4766	0.080752	0.5	-0.331455	-0.501336		-0.568904	-0.467232	0.0220996
K.EKIPS#HHFM*PGSPTK.T	S440	sp|Q9HCI7|MSL2_HUMAN	Q9HCI7	3	1.536	0.2962	0.15659	0.99141			0.748721	0.698337	0.723529	0.0221568
R.SRS#FDYNYR.R	S133	sp|O75494|SRS10_HUMAN	O75494	2,3	2.675	0.5141	0.099898	0.99832	-0.839163	-0.954929	-0.261814	-0.611303	-0.666803	0.0222104
R.KPGPPLS#PEIRS#PAGS#PELR.K	S427:S432:S436	sp|Q96JM3|CHAP1_HUMAN	Q96JM3	2,3,4	3.437	0.5132	0.226069	1	0.314805		0.52971	0.395592	0.413369	0.0222226
K.TVDSQGPT#PVCT#PTFLER.R	T234:T238	sp|Q9BYG3|MK67I_HUMAN	Q9BYG3	2,3	3.111	0.5165	0.158912	1			1.363	1.46172	1.41236	0.0222409
R.KRS#SS#EDAESLAPR.S	S298:S300	sp|Q4G0J3|LARP7_HUMAN	Q4G0J3	2,3	3.047	0.6052	0.078815	0.99697	1.7443	0.935635	1.65222	0.577854	1.2275	0.0224117
K.GNKSPS#PPDGS#PAATPEIR.V	S298:S303	sp|O00499|BIN1_HUMAN	O00499	2,3	3.04	0.5459	0.023858	0.99998		-1.50636	-0.876939	-1.36243	-1.24857	0.0224748
K.ETVNS#PAIYK.F	S241	sp|Q9Y3A2|UTP11_HUMAN	Q9Y3A2	2	1.881	0.4843	0.013542	1	0.8967	1.31666	2.1677	0.871504	1.31314	0.0225814
R.SKS#LVM*GEQSR.S	S16	sp|Q7Z5H3|RHG22_HUMAN	Q7Z5H3	2,3	1.946	0.4142	0.066318	0.99733			0.363718	0.33874	0.351229	0.0226272
R.GHAGNPRDPTDEGIFISKVS#PTGAAGR.D	S1140	sp|Q14160|SCRIB_HUMAN	Q14160	3,4	5.975	0.6601	0.227322	1			-2.00652	-2.15483	-2.08067	0.0226796
K.SKS#EEAHAEDSVM*DHHFR.K	S330	sp|Q8NC51|PAIRB_HUMAN	Q8NC51	2,3,4	4.611	0.707	0.000625	0.99998	0.27721	0.664853	1.04609	0.851346	0.709875	0.0226923
R.ELILGSETPSS#PR.A	S111	sp|Q96AP0|ACD_HUMAN	Q96AP0	2	2.535	0.5514	0.321623	0.99668	-1.69433		-1.18644	-1.0317	-1.30416	0.022749
K.FKM*PS#FGVSAPGK.S	S842	sp|Q8IVF2|AHNK2_HUMAN	Q8IVF2	2,3	2.284	0.5149	0.007331	1	-0.450559	-0.387337	-0.974562	-0.505016	-0.579369	0.0227627
R.SDS#GGS#SSEPFDR.H	S761:S764	sp|P48634|PRC2A_HUMAN	P48634	2	2.15	0.3795	0.014535	0.49792			0.308631	0.287294	0.297962	0.0227842
K.KENNS#PEHLKDEVSIIQSM*GYR.N	S114	sp|P38398|BRCA1_HUMAN	P38398	3,4	4.849	0.5861	0.375482	1	0.583185		0.380606	0.374621	0.446138	0.0228017
K.SAESPT#SPVTSETGSTFKK.F	T285	sp|Q02952|AKA12_HUMAN	Q02952	2,3	4.106	0.6647	0.100143	0.99739	0.915523	0.791141	1.61413	0.570946	0.972935	0.0228761
R.RSS#DSYPLAPVR.A	S1144	sp|Q52LW3|RHG29_HUMAN	Q52LW3	2,3	2.944	0.6175	0.000434	1	0.479222	0.493508	0.279943	0.156003	0.352169	0.0228826
K.SDIS#PLTPR.E	S1785	sp|P46821|MAP1B_HUMAN	P46821	2	1.683	0.4027	0.217219	1	0.986542	0.53003	0.543847	1.35464	0.853764	0.0228991
R.NYS#REQHGVAASCLEDLR.S	S28	sp|O00273|DFFA_HUMAN	O00273	3	2.438	0.5263	0.09416	0.99999	1.21961		0.766071	1.31661	1.10076	0.0229449
K.DVNSSS#PVM*LAFK.S	S33	sp|Q99598|TSNAX_HUMAN	Q99598	2	2.804	0.6425	0.194585	0.99793			-1.69459	-1.5762	-1.6354	0.0230341
K.KQELDLNS#SM*R.L	S83	sp|Q8N3R9|MPP5_HUMAN	Q8N3R9	2,3	2.849	0.4742	0.232546	0.99687			0.352593	0.379113	0.365853	0.0230642
K.RKTS#SDDES#EEDEDDLLQR.T	S205:S210	sp|Q9Y5J1|UTP18_HUMAN	Q9Y5J1	3	3.04	0.5046	0.161559	0.33173		0.585075		0.629246	0.607161	0.0231469
R.TSDST#PDPQRVPLR.L	T1772	sp|P52948|NUP98_HUMAN	P52948	3	1.938	0.4259	0.103338	0.5	0.434789		0.66316	0.421511	0.506487	0.0231495
R.HGS#FNTVQASER.I	S410	sp|Q96AV8|E2F7_HUMAN	Q96AV8	2,3	2.632	0.678	0.142963	1			0.580045	0.539288	0.559666	0.0231704
R.TLS#TDAAPQPGLATQAYSLVGPEVR.G	S319	sp|Q9H6B4|CLMP_HUMAN	Q9H6B4	3	3.856	0.6515	0.266325	0.33333			-0.556007	-0.598078	-0.577042	0.0231974
R.TFS#DGLATR.T	S430	sp|Q86UU1|PHLB1_HUMAN	Q86UU1	2	1.797	0.4738	0.76941	0.99999	0.952643	0.918822	0.304296	1.25842	0.858545	0.0232177
R.RES#RQES#DPEDDDVKKPALQSSVVATSK.E	S96:S100	sp|Q9H307|PININ_HUMAN	Q9H307	3,4	3.755	0.5922	0.009621	1	0.363156		0.247847	0.432975	0.347992	0.0232243
K.RGS#DELFSTCVTNGPFIM*SSNSASAANGNDSKK.F	S16	sp|P26599|PTBP1_HUMAN	P26599	3,4	6.199	0.7053	0.674263	1			-1.46259	-1.35957	-1.41108	0.0232282
K.TCFS#PNR.V	S258	sp|O00303|EIF3F_HUMAN	O00303	2	1.579	0.4003	0.261733	1			-1.16978	-1.25849	-1.21413	0.0232485
K.NLNNSNLFS#PVNR.D	S612	sp|P52948|NUP98_HUMAN	P52948	2,3	2.691	0.6261	0.059301	1	0.166447	0.327689	0.584406	0.426	0.376136	0.0232611
K.KPFKLS#GLS#FK.R	S101:S104	sp|P49006|MRP_HUMAN	P49006	2	1.463	0.3021	0.205698	1			-1.13424	-1.22034	-1.17729	0.0232688
K.KDEKKEESEES#DDDM*GFGLFD.-	S105	sp|P05387|RLA2_HUMAN	P05387	2,3,4	3.351	0.6792	0.143042	1	-0.0811122	-0.330176	-0.327794	-0.340277	-0.26984	0.0233508
R.QKS#PLFQFAEISSSTSHSDASTK.Q	S243	sp|Q8WY36|BBX_HUMAN	Q8WY36	3,4	5.673	0.6661	0.055591	1	0.756283		0.702616		0.729449	0.0234082
K.SPPLLES#PDATRESM*VK.L	S421	sp|Q15036|SNX17_HUMAN	Q15036	3	2.459	0.3388	0.512257	1	1.39119	1.19901	1.98913		1.52644	0.0234395
K.KCS#LPAEEDSVLEK.L	S636	sp|P27816|MAP4_HUMAN	P27816	2,3	3.558	0.6417	0.029452	1	-0.779141	-0.38231	-0.254228	-0.499129	-0.478702	0.0234801
K.HQFS#PHILR.S	S89	sp|Q8N9Z2|CC71L_HUMAN	Q8N9Z2	2,3	2.23	0.4335	0.014309	1	0.506378	1.40267	1.81646	1.03406	1.18989	0.0234912
R.SPS#KPTLAYPESNSR.A	S55	sp|Q86XR8|CEP57_HUMAN	Q86XR8	3	2.256	0.5075	0.223844	0.49888			1.36322	1.26602	1.31462	0.0235242
K.SLFFSS#KEDIHTSESESK.I	S930	sp|Q52LW3|RHG29_HUMAN	Q52LW3	2,3	4.637	0.6767	0.001681	0.99999	0.37604	0.713929	0.333319	0.271223	0.423628	0.023525
K.SSEDSGSRKDS#SSEVFSDAAK.E	S923	sp|Q5T5U3|RHG21_HUMAN	Q5T5U3	2,3	4.822	0.6656	0.008931	0.99742	0.592651	0.487183	0.152721	0.637917	0.467618	0.0236324
K.GPRT#PS#PPPPIPEDIALGKK.Y	T263:S265	sp|Q5T200|ZC3HD_HUMAN	Q5T200	3,4	3.509	0.5522	0.135324	1			-0.769195	-0.828645	-0.79892	0.0236758
R.ERS#PS#PLRGNVVPS#PLPTR.R	S30:S32:S41	sp|Q9Y2V2|CHSP1_HUMAN	Q9Y2V2	3,4	2.292	0.496	0.083783	1	-0.306027		-0.495597	-0.332695	-0.378106	0.0236845
R.ATAPQTQHVS#PMR.Q	S133	sp|P29692|EF1D_HUMAN	P29692	2,3	1.92	0.4995	0.087532	1			-0.106669	-0.0990041	-0.102837	0.0237155
R.GS#PTGGAQLLK.R	S513	sp|Q14684|RRP1B_HUMAN	Q14684	2	1.832	0.4102	0.013189	1	0.619029	0.806993	1.53002	0.661737	0.904446	0.0237402
K.EGIVKQDS#LVINLNR.S	S650	sp|Q9Y5B9|SP16H_HUMAN	Q9Y5B9	2,3	2.564	0.4951	0.028336	1			-3.03992	-2.8212	-2.93056	0.0237454
R.QPLSEASNQQPLS#GGEEK.S	S54	sp|Q9NQW6|ANLN_HUMAN	Q9NQW6	2,3	3.144	0.5471	0.08235	1	0.292199	0.660288	0.940514	0.468402	0.590351	0.0238345
K.S#GQKPVLDVHAELDR.I	S487	sp|Q9Y6G9|DC1L1_HUMAN	Q9Y6G9	2,3	3.481	0.6196	0.063435	1	-0.789437	-0.491476	-0.226296	-0.457786	-0.491249	0.023853
R.LPEASQS#PLVLK.Q	S522	sp|Q13330|MTA1_HUMAN	Q13330	2	3.191	0.5835	0.087156	1		-1.27799	-0.727984	-1.13314	-1.04637	0.0238611
K.RRPVSVS#PSSSQEISENQYAVICSEK.Q	S902	sp|Q5T5C0|STXB5_HUMAN	Q5T5C0	3	4.659	0.5153	0.394836	0.99999			-0.784446	-0.727598	-0.756022	0.0239234
K.VVKPKS#PEPEATLTFPFLDK.M	S718	sp|Q9UPQ0|LIMC1_HUMAN	Q9UPQ0	2,3,4	3.591	0.6874	0.012216	1	1.20214		0.721286	1.23352	1.05232	0.0239261
R.IHRAS#DPGLPAEEPK.E	S1859	sp|P27708|PYR1_HUMAN	P27708	2,3,4	3.079	0.5989	0.195133	1	0.783291	0.540177	0.193741	0.540828	0.514509	0.0239826
K.NLLRS#PSIK.L	S18	sp|O60336|MABP1_HUMAN	O60336	2,3	2.18	0.4192	0.048525	1		1.96863	3.14143	2.05718	2.38908	0.0240131
R.ASVLDTS#M*SAGSGS#PSKTVTPK.A	S516:S523	sp|Q9UPQ0|LIMC1_HUMAN	Q9UPQ0	2,3	3.114	0.2065	2.11972	0.24999	1.43212		1.54479		1.48845	0.0240836
K.FLQEHGS#DSFLAEHK.L	S34	sp|Q00688|FKBP3_HUMAN	Q00688	3	2.103	0.5321	0.029932	0.99997		-2.92447	-1.67198	-2.68476	-2.42707	0.0241095
R.HGLQLGAQS#PGRGTTLAR.G	S1057	sp|Q8N1G0|ZN687_HUMAN	Q8N1G0	2,3,4	3.302	0.6151	0.007569	1	0.0791104	0.134818	0.0690067	0.189819	0.118189	0.0241217
R.GRRS#PILLPK.G	S582	sp|Q8TD16|BICD2_HUMAN	Q8TD16	2,3	3.158	0.4811	0.001301	1	0.207474	0.135027	0.338849	0.134068	0.203855	0.0241415
K.AEIS#FEDRK.D	S2284	sp|P21333|FLNA_HUMAN	P21333	2,3	1.442	0.378	0.021484	1			-1.91935	-2.07087	-1.99511	0.0241633
K.ELVSSKVS#GAQEM*VSSAK.D	S130	sp|O60664|PLIN3_HUMAN	O60664	2,3	3.847	0.672	0.059693	1	1.05429		1.20636	1.752	1.33755	0.0241744
K.ANEQKKESKEEET#S#IDVAGKPNEVTK.A	T466:S467	sp|P53985|MOT1_HUMAN	P53985	3,4	4.037	0.545	0.160288	0.33333	-0.999137		-1.5112	-0.936484	-1.14894	0.0241936
R.AAS#PPASASDLIEQQQKR.G	S335	sp|Q5VSL9|STRP1_HUMAN	Q5VSL9	2,3	4.355	0.7044	0.005251	1	-0.713742	-0.403433	-0.619195		-0.57879	0.0242594
K.QTPM*ASS#PRPK.M	S156	sp|Q5SSJ5|HP1B3_HUMAN	Q5SSJ5	2,3	1.763	0.5113	0.029624	0.99684			-1.28725	-1.1927	-1.23998	0.0242612
R.LQDGTPQAALS#PLT#PAR.L	S357:T360	sp|P53814|SMTN_HUMAN	P53814	2,3	3.036	0.6162	0.008239	1	-0.719837	-0.653365	-0.161527	-0.605446	-0.535044	0.0242769
K.TDRGTDDS#PKDSQEDLQER.H	S121,S121,S121	sp|Q969E4|TCAL3_HUMAN,sp|Q5H9L2|TCAL5_HUMAN,sp|Q6IPX3|TCAL6_HUMAN	Q969E4	2,3	3.484	0.6197	0.029731	1			-0.537041	-0.579656	-0.558349	0.0242828
K.LQEEGGGSDEEET#GSPSEDGM*QSAR.T	T55	sp|Q13610|PWP1_HUMAN	Q13610	3	2.723	0.3981	0.640109	0.49999	0.327568			0.303479	0.315524	0.0242892
R.SPS#M*PCSVIRPILK.R	S323	sp|P30305|MPIP2_HUMAN	P30305	2,3	3.03	0.6115	0.083951	0.99999			3.35221	3.10545	3.22883	0.024314
R.KAEDS#DSEPEPEDNVR.L	S499	sp|Q9H0D6|XRN2_HUMAN	Q9H0D6	2,3	3.819	0.686	0.092991	1		-0.467681	-0.433238		-0.45046	0.0243268
R.GS#PEEELPLPAFEK.L	S300	sp|Q5JTD0|TJAP1_HUMAN	Q5JTD0	2,3	2.291	0.5804	0.022419	1		-0.109594	-0.186865	-0.134061	-0.143507	0.0243268
K.S#SGGREDLESSGLQR.R	S70	sp|Q9UK76|HN1_HUMAN	Q9UK76	2,3	2.853	0.5317	0.008071	0.9969	-1.47058	-1.22249	-0.327838	-1.2016	-1.05563	0.0243293
R.GTADVT#HDLQEM*KEESR.Q	T238	sp|P11166|GTR1_HUMAN	P11166	3	4.236	0.6258	0.065722	1	-2.1805		-1.3571	-1.43011	-1.6559	0.0243351
K.NLTEQNSYSNIPHEGKHT#PLYER.S	T77,T77	sp|Q5T035|CI129_HUMAN,sp|Q9NZB2|F120A_HUMAN	Q5T035	3,4	4.065	0.5496	0.408802	1			0.470736	0.508212	0.489474	0.0243588
K.RRDFT#PAELR.R	T74	sp|O00264|PGRC1_HUMAN	O00264	3	1.753	0.3477	0.456433	1			-2.4527	-2.64818	-2.55044	0.0243853
-.SETAPAETATPAPVEKS#PAKK.K	S18	sp|P16401|H15_HUMAN	P16401	2,3,4	3.503	0.6442	0.150507	1	0.83784		1.45385	1.38689	1.2262	0.0244025
R.NIS#PGLQNGEKEDR.F	S1549	sp|Q9Y2I7|FYV1_HUMAN	Q9Y2I7	2,3	3.156	0.6077	0.069883	1	-1.16798	-0.758768	-0.731694		-0.886147	0.0244394
R.S#PGPPALK.H	S66	sp|Q8IU81|I2BP1_HUMAN	Q8IU81	2	1.746	0.4198	0.017273	1			-0.313236	-0.338288	-0.325762	0.0244672
R.KGS#VVNVNPTNTR.A	S993	sp|O95819|M4K4_HUMAN	O95819	2,3	3.021	0.5924	0.039312	1		-0.345587	-0.608688	-0.553332	-0.502536	0.0244679
R.YREPPALKS#TPGAPR.D	S701	sp|Q92615|LAR4B_HUMAN	Q92615	3,4	3.636	0.6141	0.305037	0.5			0.582961	0.629665	0.606313	0.0245069
R.DGGGVRDEGPAAAGDGLGRPLGPT#PSQSR.F	T75	sp|P55011|S12A2_HUMAN	P55011	4	2.363	0.4744	0.209419	0.99491	-0.504029		-0.466624		-0.485326	0.0245208
R.KPS#HTSAVSIAGK.E	S94	sp|Q9HC35|EMAL4_HUMAN	Q9HC35	2,3	3.236	0.5983	0.032011	1			-0.234847	-0.217384	-0.226115	0.0245717
K.SPAPGAPT#RSPSTPAKS#PK.L	T1239:S1248	sp|Q9BQG0|MBB1A_HUMAN	Q9BQG0	3	2.833	0.3911	0.209223	0.9953			0.840126	0.90763	0.873878	0.0245761
R.GKTS#GTEPADFALPSSR.G	S1342	sp|Q12888|TP53B_HUMAN	Q12888	2,3	3.489	0.6534	0.108629	0.99729	-2.32635		-1.52344	-2.70919	-2.18633	0.0245988
R.TVGQT#VKSPDKLR.K	T58	sp|Q9H079|KTBL1_HUMAN	Q9H079	3	1.598	0.3692	0.890411	0.99688	0.776653	0.81075	1.24579		0.944399	0.0246303
R.LAEALPKQS#VDGK.A	S173	sp|P20290|BTF3_HUMAN	P20290	2	2.238	0.3473	0.085153	1			0.455997	0.421962	0.43898	0.0246668
K.KKKS#PVPVETLK.D	S581	sp|Q32MZ4|LRRF1_HUMAN	Q32MZ4	2,3,4	2.92	0.5017	0.009332	1			-1.36544	-1.47557	-1.42051	0.0246676
K.KSKDHFGLEGDEESTM*LEDSVS#PK.K	S425	sp|Q9Y490|TLN1_HUMAN	Q9Y490	4	5.155	0.4766	0.02956	0.99777	0.321965	0.347955			0.33496	0.0246864
R.NVLS#AGGSGEVK.A	S414	sp|Q96PY6|NEK1_HUMAN	Q96PY6	2	1.936	0.5646	0.324312	1		-0.681499	-1.10037	-0.720476	-0.834115	0.0247082
R.SHILEDDENS#VDISM*LK.T	S383	sp|O75717|WDHD1_HUMAN	O75717	2,3	4.603	0.6233	0.073801	1	-0.841544	-0.958992	-2.26334	-1.33956	-1.35086	0.0247458
R.QAS#TLIDRPAPHFER.T	S529	sp|O43491|E41L2_HUMAN	O43491	3	2.725	0.5328	0.101541	0.99677			-0.829022	-0.896128	-0.862575	0.024751
K.LQINS#PPFDQPM*SR.R	S165	sp|Q00537|CDK17_HUMAN	Q00537	2,3	2.482	0.5558	0.00439	1	1.00177		0.653585	0.621002	0.758787	0.0248337
K.GAGVHS#GERPPHSLSSNAR.T	S134	sp|Q147X3|NAA30_HUMAN	Q147X3	2,3,4	3.58	0.5595	0.007252	1	-1.71447	-1.14249	-0.406884	-1.33539	-1.14981	0.0248467
K.KSST#VSEDVEATVPM*LQR.T	T200	sp|Q8IWT6|LRC8A_HUMAN	Q8IWT6	3	3.682	0.597	0.119453	0.99015			0.151612	0.140214	0.145913	0.0248515
R.SDQLLDM*S#STFNK.T	S48	sp|O95183|VAMP5_HUMAN	O95183	2,3	2.999	0.558	0.015488	0.998	-0.519556	-0.600052	-0.187816	-0.295731	-0.400789	0.0249107
R.NQGGYGGSSSSSSYGS#GRR.F	S368	sp|P09651|ROA1_HUMAN	P09651	2,3	2.482	0.6048	0.078748	1	-1.35074		-0.758737	-1.07943	-1.06297	0.0249428
R.RPGAPSLS#PAPR.S	S63	sp|Q5QP82|DCA10_HUMAN	Q5QP82	2,3	2.341	0.3992	0.069988	1	0.266145		0.449905	0.461049	0.392366	0.0249714
R.ANSTSDS#VFTETPSPVLK.N	S93	sp|Q9UKI2|BORG2_HUMAN	Q9UKI2	2,3	3.5	0.5305	0.002856	0.99064	1.23718	1.29705	0.351992	1.59882	1.12126	0.0249726
K.VKLNFDM*TAS#PK.I	S406	sp|Q9ULU4|PKCB1_HUMAN	Q9ULU4	2,3	2.664	0.5091	0.000429	1	0.40841	0.245175	0.429025		0.36087	0.0249984
R.AELGM*GDSTSQS#PPIKR.S	S267	sp|Q9NR19|ACSA_HUMAN	Q9NR19	2,3	3.329	0.5896	0.061244	0.99732	-0.313336	-0.650146	-0.532322	-0.202652	-0.424614	0.0250219
R.RTS#STLDSEGTFNSYRK.E	S43	sp|Q92609|TBCD5_HUMAN	Q92609	2,3,4	5.66	0.6938	0.039194	0.99999		0.282444	0.185266	0.331467	0.266393	0.0250351
R.ALEEGDGSVSGSS#PR.S	S432	sp|Q8N3X1|FNBP4_HUMAN	Q8N3X1	2	3.206	0.5769	0.155548	0.99642			0.0769711	0.0711395	0.0740553	0.0250529
R.RQTEPVS#PVLKR.I	S113	sp|Q8IYH5|ZZZ3_HUMAN	Q8IYH5	2,3	2.734	0.4148	0.293075	1	0.738961	0.508927	0.909315		0.719068	0.0250543
R.DKKS#PLIESTANM*DNNQSQK.T	S299	sp|O14974|MYPT1_HUMAN	O14974	2,3,4	5.711	0.6993	0.009121	1	-0.341233	-0.788421	-0.752706	-1.26568	-0.78701	0.0252269
K.IKVS#GLGEK.V	S977	sp|P21333|FLNA_HUMAN	P21333	2	1.582	0.3343	0.38754	1			-1.44688	-1.56653	-1.50671	0.025265
K.IRKS#NQIPTEVR.S	S151	sp|Q9BWH2|FUND2_HUMAN	Q9BWH2	2,3	2.645	0.4701	0.163104	1	2.22521	2.0042	1.24787		1.82576	0.025276
K.TVS#PPIRK.G	S609	sp|Q9UHB6|LIMA1_HUMAN	Q9UHB6	2	1.345	0.1286	0.54487	0.99999			-0.142978	-0.132047	-0.137512	0.0252891
R.KHS#LDLPHSELKK.E	S1429	sp|Q6P0Q8|MAST2_HUMAN	Q6P0Q8	2,3,4	4.361	0.6054	0.016273	1	0.824068		0.692829	1.18086	0.899254	0.0252987
-.M*IPLEKPGS#GGSSPGATSGSGR.A	S9	sp|Q9UEE5|ST17A_HUMAN	Q9UEE5	2,3	2.808	0.5281	0.246915	0.99172		1.10593	1.44292	0.813404	1.12075	0.0253382
K.FPTTAT#KISPKEEER.K	T419	sp|O14974|MYPT1_HUMAN	O14974	3,4	2.586	0.4737	0.065396	0.98931	-0.353107		-0.325961		-0.339534	0.025436
R.ADGGTGDSSPS#PGSSLPSPLSDPR.R	S608	sp|Q8TD16|BICD2_HUMAN	Q8TD16	2,3	3.425	0.6514	0.177872	0.99996			0.972269	0.897448	0.934859	0.0254621
R.SRS#DVDM*DAAAEATR.L	S635	sp|O15085|ARHGB_HUMAN	O15085	2,3	3.728	0.6765	0.037634	0.99999	0.840078	0.577015	0.20943	0.520032	0.536639	0.0254903
K.S#PGVAAAVAEDGGLKK.C	S9	sp|Q9BTE7|DCNL5_HUMAN	Q9BTE7	2,3	3.168	0.619	0.067352	1	-1.173	-0.854644	-0.305854	-0.669353	-0.750713	0.0255077
K.VGNES#PVQELK.Q	S50	sp|Q5JSH3|WDR44_HUMAN	Q5JSH3	2	2.433	0.5031	0.025924	1	-0.654096	-0.197969	-0.695975	-0.391509	-0.484887	0.025509
R.T#SPSSDKVQKDKAELISGPR.Q	T10	sp|P38435|VKGC_HUMAN	P38435	4	3.786	0.617	0.382172	0.49999	0.329261	0.303862			0.316562	0.0255258
R.SRSS#HSLPSEASSQPQVK.T	S1293	sp|O43426|SYNJ1_HUMAN	O43426	3	3.445	0.5341	0.172453	0.33333	0.502447	0.888015		0.837446	0.742636	0.0255261
R.RLS#T#SPDVIQGHQPR.D	S266:T267	sp|Q9Y385|UB2J1_HUMAN	Q9Y385	2,3	3.591	0.5853	0.330868	0.99666	-3.80959	-2.63104	-1.25817	-1.68131	-2.34503	0.0255729
R.TFTRSS#HTYTR.T	S2182	sp|Q14315|FLNC_HUMAN	Q14315	2,3	1.7	0.371	0.014842	0.99571		-0.161965		-0.175564	-0.168764	0.0256365
R.RHGAPAAPS#PPPR.G	S22	sp|Q4KMP7|TB10B_HUMAN	Q4KMP7	2,3,4	3.383	0.5771	0.00594	1	-0.15891		-0.127012	-0.221063	-0.168995	0.0256771
K.KLS#VLIHNSDEHK.D	S143	sp|Q9NTJ3|SMC4_HUMAN	Q9NTJ3	2,3,4	3.292	0.5069	0.017115	1			-2.41269	-2.2251	-2.31889	0.0257352
R.HPTGNSIT#KS#PPLM*AK.R	T503:S505	sp|Q5VZ89|DEN4C_HUMAN	Q5VZ89	3	1.772	0.341	0.442376	0.3333			-0.395175	-0.364441	-0.379808	0.0257435
R.KLEPGGFGEKPVRPGGGDTS#PR.Y	S1453	sp|Q5JSZ5|PRC2B_HUMAN	Q5JSZ5	3,4	3.235	0.4674	0.50671	0.5			0.505798	0.548484	0.527141	0.0257614
R.YM*NSDTTS#PELREHLAQKPVFLPR.N	S1112	sp|Q96ST3|SIN3A_HUMAN	Q96ST3	4	4.399	0.699	0.07944	0.33333			-1.09588	-1.0105	-1.05319	0.02579
R.HKRSY#EDDDDM*DLQPNK.Q	Y168	sp|Q9BTE3|MCMBP_HUMAN	Q9BTE3	3,4	4.23	0.6582	0.149638	0.5			-0.424673	-0.460601	-0.442637	0.0258228
R.SLT#AHSLLPLAEK.Q	T1426	sp|Q86VI3|IQGA3_HUMAN	Q86VI3	2,3	2.37	0.4537	0.3559	0.99698	-0.503472	-0.498916	-0.26396	-0.897214	-0.540891	0.0259148
R.SVS#PTTEM*VSNESVDYR.A	S990	sp|P08581|MET_HUMAN	P08581	2,3	3.382	0.6173	0.04404	0.99708		-0.869893	-0.482184	-0.769146	-0.707075	0.0259369
R.RLSKS#EDKESLTEDASK.T	S10	sp|Q9BXW9|FACD2_HUMAN	Q9BXW9	3,4	3.146	0.5881	0.010496	0.5	0.688631	0.610699	0.381853		0.560394	0.0259424
R.FQNLDKKAS#SEGGTAAGAGLDSLHK.N	S310	sp|O15143|ARC1B_HUMAN	O15143	3,4	5.285	0.6993	0.133071	0.5	0.340292	0.408821	0.585765		0.444959	0.0259639
K.HKSSSS#FTPFIDPR.L	S855	sp|O95819|M4K4_HUMAN	O95819	3	1.857	0.4292	0.362498	0.25	-0.487554		-0.529045		-0.5083	0.0259682
R.RFS#LAPPKEER.L	S1887	sp|Q9P219|DAPLE_HUMAN	Q9P219	3	2.05	0.3394	0.035041	1			0.173729	0.1601	0.166914	0.025976
K.IDTHPS#PSHSSTVKDSLIELK.E	S1417	sp|Q8NI27|THOC2_HUMAN	Q8NI27	3,4	4.367	0.6045	0.131843	0.99997	0.142918		0.131689		0.137304	0.0260185
R.RDS#DGVDGFEAEGKK.D	S1054	sp|Q96KR1|ZFR_HUMAN	Q96KR1	2,3,4	4.24	0.7341	0.038693	1	0.520442	0.465522	0.107914	0.45586	0.387435	0.0260724
R.GALQNIIPAS#TGAAK.A	S210	sp|P04406|G3P_HUMAN	P04406	2,3	2.177	0.4419	0.318832	0.99998	-0.346019		-0.5013	-0.626727	-0.491349	0.0262317
R.DGGS#GNS#TIIVSR.S	S2362:S2365	sp|Q7Z6Z7|HUWE1_HUMAN	Q7Z6Z7	2	2.343	0.5297	0.188905	0.99712			-0.295596	-0.321044	-0.30832	0.0262581
R.KKGDDS#DEEDLCISNK.W	S133	sp|Q9Y3M8|STA13_HUMAN	Q9Y3M8	2,3,4	4.432	0.7006	0.010537	1	0.462922	0.367778	0.134846	0.578857	0.3861	0.026284
R.DTS#FTVCPDVPR.T	S38	sp|P30307|MPIP3_HUMAN	P30307	2	2.451	0.5457	0.948271	0.9972			0.576208	0.62591	0.601059	0.0263062
R.VGPTDGT#PEPQVELRPR.D	T1854	sp|Q92508|PIEZ1_HUMAN	Q92508	2,3	2.652	0.4657	0.101451	1	-0.80764	-0.537185	-0.186143	-0.713159	-0.561032	0.0263083
R.S#VENLPECGITHEQR.A	S428	sp|Q9UBF8|PI4KB_HUMAN	Q9UBF8	2,3	2.947	0.6244	0.118022	1	0.392912	0.829329	0.267869	0.481885	0.492999	0.026338
K.SRS#DEEASPLHPACSQK.K	S329	sp|Q8IWE5|PKHM2_HUMAN	Q8IWE5	3	3.286	0.5584	0.461416	0.5			-0.655332	-0.603166	-0.629249	0.0263733
K.SSS#QENLLDEVM*K.S	S1702	sp|Q3V6T2|GRDN_HUMAN	Q3V6T2	2,3	2.859	0.4687	0.006588	0.99999	-0.442784	-1.47609	-0.934995	-0.723643	-0.894378	0.0263776
R.NS#FRYNGLIHR.K	S37	sp|P46779|RL28_HUMAN	P46779	3	2.167	0.3409	0.200716	1	-0.428842	-0.413129		-0.241827	-0.361266	0.0264001
R.AALAPAKES#PRKGAAPTPPGK.T	S906	sp|Q13428|TCOF_HUMAN	Q13428	3,4	3.254	0.5741	0.157518	1	1.29191	0.818473	0.800601		0.970327	0.0264033
R.RGS#LPDTQPSQGPSTPKGER.A	S674	sp|Q86Y91|KI18B_HUMAN	Q86Y91	3,4	4.946	0.6557	0.004772	1	1.9346	1.06903	1.51668		1.50677	0.0264252
R.HGARTS#DSDQQAYLVQR.G	S526	sp|Q96CV9|OPTN_HUMAN	Q96CV9	2,3,4	4.835	0.6953	0.036095	0.99838	0.771369		0.42771	0.595153	0.598077	0.0264341
R.S#PSGGAAGPLLTPSQSLDGSR.R	S185	sp|Q96CX2|KCD12_HUMAN	Q96CX2	2,3	3.774	0.7011	0.236183	0.99999			-0.0978286	-0.0900181	-0.0939234	0.0264549
R.LTHVDS#PLEAPAGPLGQVK.L	S963	sp|Q9BSJ8|ESYT1_HUMAN	Q9BSJ8	2,3	3.974	0.7091	0.033161	1	-1.67506	-1.38728	-0.368704	-1.15005	-1.14527	0.0264715
R.ATVASS#TQKFQDLGVK.N	S59	sp|Q9UHD8|SEPT9_HUMAN	Q9UHD8	2,3	2.773	0.4583	0.138431	0.98908	-0.634426	-0.353258	-0.591674		-0.526453	0.0265141
R.LS#SPVLHR.L	S141	sp|Q16643|DREB_HUMAN	Q16643	2	1.503	0.1776	0.17388	0.99749			-0.519217	-0.477479	-0.498348	0.0266437
K.RKS#PGVAAAVAEDGGLKK.C	S9	sp|Q9BTE7|DCNL5_HUMAN	Q9BTE7	2,3,4	5.307	0.6871	0.020927	1	-0.875847	-0.624749	-0.212394	-0.52492	-0.559477	0.0266471
R.HFNAPS#HIR.R	S23	sp|P61254|RL26_HUMAN	P61254	3	1.614	0.2677	0.280164	1	-0.587211		-0.638677		-0.612944	0.0267114
R.SLS#PIIGK.D	S784	sp|Q9H4G0|E41L1_HUMAN	Q9H4G0	2	1.863	0.317	0.066062	1	-0.534242	-0.186605	-0.229511	-0.309902	-0.315065	0.026751
K.KKHPDAS#VNFSEFSK.K	S35	sp|P09429|HMGB1_HUMAN	P09429	3,4	2.934	0.4649	0.543982	1			-0.481213	-0.442367	-0.46179	0.0267606
K.EVDPNDLYIVEPLKFS#PEK.K	S1103	sp|Q9UBS9|SUCO_HUMAN	Q9UBS9	3	3.231	0.5386	0.3426	1			1.29894	1.4131	1.35602	0.0267813
R.SREDS#PELNPPPGIEDNR.Q	S1858	sp|Q03164|MLL1_HUMAN	Q03164	2,3	3.023	0.6367	0.027041	1			-0.454696	-0.417917	-0.436306	0.0268165
R.LKLS#PSPSSR.V	S385,S385	sp|P20700|LMNB1_HUMAN,sp|Q03252|LMNB2_HUMAN	P20700	2,3	2.278	0.2992	0.003803	1	-0.292907	-0.358985	-0.804705	-0.414505	-0.467775	0.0268202
R.IACDEEFS#DS#EDEGEGGR.R	S422:S424	sp|Q92769|HDAC2_HUMAN	Q92769	2,3	2.736	0.5886	0.14211	1			-0.36001	-0.330858	-0.345434	0.0268469
K.RRS#GHFDVTTVASIK.E	S1795	sp|Q8TDM6|DLG5_HUMAN	Q8TDM6	3,4	3.542	0.5684	0.021883	1	0.851819		0.681242	0.466481	0.666514	0.026854
K.ENQGSHES#PTLNPETVAINLSDVDLSK.Y	S212	sp|P25445|TNR6_HUMAN	P25445	3	4.385	0.6492	0.060053	0.5			-1.48024	-1.61109	-1.54567	0.0269292
R.HYEDGYPGGSDNYGSLS#R.V	S232	sp|O60716|CTND1_HUMAN	O60716	2,3	1.184	0.3434	0.143335	0.9845	-0.434733	-0.473206			-0.45397	0.0269599
K.EKTPS#PKEEDEEPES#PPEKK.T	S204:S214	sp|Q9H1E3|NUCKS_HUMAN	Q9H1E3	3,4	3.643	0.5163	0.00268	0.99999	0.304516	0.626754	1.16135	0.813496	0.726529	0.0269742
K.SEAPAEVTHFS#PK.S	S197	sp|Q6PID6|TTC33_HUMAN	Q6PID6	2,3	2.98	0.6836	0.005794	1	-0.136354	-0.399902	-0.203032	-0.426952	-0.29156	0.0269991
R.KS#PRPAGPQLFLPDPDPQR.G	S152	sp|Q9BUH6|CI142_HUMAN	Q9BUH6	2,3,4	3.74	0.618	0.032201	1	-0.237897	-0.377096	-0.724173	-0.765985	-0.526288	0.0270065
R.SRPTS#FADELAAR.I	S288,S288,S288	sp|Q641Q2|FA21A_HUMAN,sp|Q5SNT6|FA21B_HUMAN,sp|Q9Y4E1|FA21C_HUMAN	Q641Q2	2,3	2.295	0.4327	0.031814	0.99658	0.923543	0.809468	0.368758	0.336479	0.609562	0.0270157
R.SS#GGSYRDSYDSYATHNE.-	S156	sp|Q14011|CIRBP_HUMAN	Q14011	2,3	2.984	0.6444	0.010415	0.49999	-0.968986	-0.27294	-0.998852	-0.570537	-0.702829	0.027051
R.IS#PIQKPQGLDPVEILQER.E	S329	sp|P51531|SMCA2_HUMAN	P51531	2,3	3.645	0.6327	0.117182	1			-1.20267	-1.10454	-1.1536	0.0270612
R.RLSS#LRAS#TSKSESSQK.-	S236:S240	sp|P62753|RS6_HUMAN	P62753	2,3	1.962	0.245	0.134508	0.49844	-0.78875	-1.11237	-1.43672		-1.11261	0.0271198
K.SGDNLAEENS#RDENR.A	S425	sp|Q9H4L5|OSBL3_HUMAN	Q9H4L5	2,3	2.521	0.5072	0.128454	1	-1.67955	-1.22939	-0.383884	-1.05684	-1.08742	0.0271762
R.LNQSDSIEDPNS#PAGRR.H	S238	sp|Q86VS8|HOOK3_HUMAN	Q86VS8	2,3	3.083	0.6059	0.048237	1	-1.54692	-1.20723	-0.340837	-1.01407	-1.02726	0.0271921
R.KLITSEEERS#PAKR.G	S1678	sp|Q12888|TP53B_HUMAN	Q12888	3,4	2.404	0.4484	0.000352	1	1.95739		2.13234		2.04487	0.0272176
R.QLS#LPLTQSK.S	S564	sp|Q9C0I1|MTMRC_HUMAN	Q9C0I1	2	2.259	0.4129	0.091762	1	-0.300534	-0.0882529	-0.381483	-0.233529	-0.250949	0.0272644
R.YRS#DIHTEAVQAALAK.H	S100	sp|Q9P265|DIP2B_HUMAN	Q9P265	2,3,4	5.122	0.6675	0.019764	0.99854	-0.157949	-0.514175	-0.253607	-0.29264	-0.304593	0.0272665
K.ISPEERRS#PPAPGLQPM*R.S	S200	sp|P15408|FOSL2_HUMAN	P15408	3,4	2.936	0.4666	0.137301	1	1.41758	0.491086	0.61724	0.795336	0.830312	0.0272672
K.GFGFVCFSS#PEEATK.A	S342,S342,S342,S342	sp|P11940|PABP1_HUMAN,sp|Q9H361|PABP3_HUMAN,sp|Q13310|PABP4_HUMAN,sp|Q4VXU2|PAP1L_HUMAN	P11940	2	3.031	0.7027	0.040772	0.99775			-2.50907	-2.7338	-2.62144	0.0272724
K.QRIDEFES#M*.-	S576	sp|Q8TAM6|ERMIN_HUMAN	Q8TAM6	2	1.711	0.5421	0.047299	1	-0.205178	-0.564605	-0.704739	-0.336852	-0.452843	0.0272791
K.GRKES#AQPPAHL.-	S267	sp|O14618|CCS_HUMAN	O14618	2,3	2.016	0.4427	0.02205	1	-0.794215	-0.603564	-0.777086	-0.170338	-0.586301	0.0273185
R.RALSPLPTRTT#PDPK.L	T477	sp|Q86UU1|PHLB1_HUMAN	Q86UU1	3	2.017	0.3813	0.040245	0.9951			0.682323	0.62614	0.654231	0.0273187
K.ASTSDYQVISDRQT#PKKDESLVSK.A	T308	sp|Q8NFH5|NUP53_HUMAN	Q8NFH5	3,4	4.892	0.6541	0.039959	0.99998		0.490693	0.869563	0.617939	0.659398	0.0273359
K.FKIDSNIS#PK.K	S153	sp|Q9H501|ESF1_HUMAN	Q9H501	2,3	1.742	0.4799	0.00834	1	0.594489		0.755337	1.05664	0.802154	0.0273482
K.NSVQTPVENSTNS#QHQVK.E	S560	sp|Q9UHI6|DDX20_HUMAN	Q9UHI6	3	3.403	0.5063	0.298511	0.99493			2.5846	2.81861	2.70161	0.0275541
K.THTTALAGRS#PS#PASGR.R	S295:S297	sp|Q9UQ35|SRRM2_HUMAN	Q9UQ35	2,3,4	3.005	0.5577	0.01279	1	0.329913	0.118706	0.134738	0.189566	0.193231	0.0275732
R.S#NSVEKPVSSILSR.T	S329	sp|Q9UI08|EVL_HUMAN	Q9UI08	2	1.965	0.5303	0.090107	0.99694	0.0576486			0.0528576	0.0552531	0.0275835
K.EKLQEEGGGS#DEEETGS#PSEDGM*QSAR.T	S50:S57	sp|Q13610|PWP1_HUMAN	Q13610	3	4.51	0.637	0.258683	0.99998			-1.12351	-1.22552	-1.17451	0.0276277
K.STIGVM*VTAS#HNPEEDNGVK.L	S64	sp|O95394|AGM1_HUMAN	O95394	2,3	4.16	0.6944	0.000283	1	-0.400512	-1.00481	-1.17058	-0.483049	-0.764737	0.0276522
R.LGAGGGS#PEKSPSAQELKEQGNR.L	S19	sp|Q9UNE7|CHIP_HUMAN	Q9UNE7	3,4	5.083	0.6962	0.05579	1	0.376377	0.521954	0.687263		0.528531	0.027678
K.TASVLSKDDVAPES#GDTTVKKPESK.K	S325	sp|O76021|RL1D1_HUMAN	O76021	3,4	3.775	0.5404	0.023744	0.99993			-1.23677	-1.13362	-1.1852	0.0276866
R.AFS#EDEALAQQENR.H	S604	sp|Q9C0H5|RHG39_HUMAN	Q9C0H5	2,3	3.195	0.6081	0.145393	1	-0.0837874	-0.142176	-0.152837		-0.126267	0.0276951
R.SGS#PSDNSGAEEM*EVSLAKPK.H	S124	sp|P31749|AKT1_HUMAN	P31749	2,3,4	4.744	0.7592	0.006998	0.99767	-0.210118	-0.261401	-0.599848	-0.323878	-0.348811	0.0277137
K.RHPPLYQAGLTPPLS#PPK.S	S487	sp|Q9ULL5|PRR12_HUMAN	Q9ULL5	3	4.825	0.6737	0.17736	1			-0.110569	-0.120685	-0.115627	0.0278299
K.SKSEVIEDS#DVETVSEKK.T	S244	sp|Q56NI9|ESCO2_HUMAN	Q56NI9	3	3.709	0.5596	0.247674	1	1.75355		1.4429	0.945656	1.3807	0.0278322
K.SKGHYEVTGS#DDETGKLQGSGVSLASK.K	S5841	sp|Q09666|AHNK_HUMAN	Q09666	2,3,4	6.722	0.7438	0.00409	1	0.274638	0.148887	0.245926		0.22315	0.027859
R.VS#PSTSYTPSR.H	S154	sp|Q9BTE3|MCMBP_HUMAN	Q9BTE3	2	2.069	0.6476	0.042313	1	-0.277963	-0.8938	-1.30126	-1.166	-0.909756	0.0278675
K.DLS#LEEIQKK.L	S46,S46	sp|P16949|STMN1_HUMAN,sp|Q93045|STMN2_HUMAN	P16949	2,3	2.056	0.4427	0.026473	1	-1.56988	-1.50072	-0.866141		-1.31225	0.0279103
K.KPDGVKEST#ESSNTTIEDEDVKAR.K	T331	sp|Q13557|KCC2D_HUMAN	Q13557	3,4	5.913	0.6721	0.167345	0.5	-0.350446		-0.38269		-0.366568	0.0279804
K.DEILPTT#PISEQK.G	T221	sp|P23396|RS3_HUMAN	P23396	2	2.13	0.507	0.008783	0.99774	-0.627417		-0.971538	-0.577056	-0.725337	0.0279847
R.EKS#PVREPVDNLSPEER.D	S149	sp|Q86U06|RBM23_HUMAN	Q86U06	2,3,4	4.209	0.6146	0.005084	1	0.738655	0.469365	0.361924	1.11528	0.671306	0.0280255
R.GSLASLDS#LRK.G	S352	sp|O60716|CTND1_HUMAN	O60716	2	1.885	0.3332	0.085664	1	0.315705	0.352936	0.48688	0.105924	0.315361	0.0280601
R.SLSVLS#PRQPAQNR.E	S304	sp|P53814|SMTN_HUMAN	P53814	2,3	1.472	0.367	0.443637	0.99997	-0.341606	-0.531742		-0.316794	-0.396714	0.0280613
R.NS#SEASSGDFLDLK.G	S87	sp|Q9UK76|HN1_HUMAN	Q9UK76	2	3.198	0.6395	0.209326	0.99999			-0.121111	-0.110873	-0.115992	0.0280779
R.S#LLRPGQAAELR.H	S12	sp|Q96BY6|DOC10_HUMAN	Q96BY6	2,3	2.558	0.5235	0.120944	1	-0.432487	-0.529101	-1.09248	-0.450921	-0.626247	0.0281272
R.SSSLNRRDS#NLHSSTDKEQAER.K	S229	sp|Q8IWC1|MA7D3_HUMAN	Q8IWC1	4	2.061	0.3013	0.062758	0.98069		0.399269		0.36543	0.382349	0.0281534
R.GVQKPAGPST#SPDGNSR.C	T147	sp|Q86YV5|SG223_HUMAN	Q86YV5	2,3	2.379	0.6259	0.049852	0.99425	0.195241		0.121469	0.225999	0.180903	0.0281585
K.QPT#PPSEAAASK.K	T153	sp|Q86UP2|KTN1_HUMAN	Q86UP2	2	2.334	0.5379	0.065988	1			-1.62337	-1.48574	-1.55456	0.0281614
K.ELKTDSS#PNQAR.A	S141	sp|P26599|PTBP1_HUMAN	P26599	2	2.54	0.5439	0.036975	0.9972			-1.41418	-1.54522	-1.4797	0.0281709
R.KAS#GTYAGPPTSALPAQR.G	S868	sp|Q5TGY3|AHDC1_HUMAN	Q5TGY3	2,3	3.7	0.6632	0.167501	1		0.400436	0.375841	0.62811	0.468129	0.0281892
R.S#PNVFR.E	S103	sp|Q6KC79|NIPBL_HUMAN	Q6KC79	2	1.318	0.3104	0.049265	1			-0.83812	-0.915842	-0.876981	0.0281917
K.SVT#PASTLTK.S	T1330	sp|P55196|AFAD_HUMAN	P55196	2	1.851	0.4608	0.418858	0.99999			-0.770439	-0.8419	-0.80617	0.0281971
K.IACKS#PPPESM*DTPTSTR.R	S2105	sp|P46013|KI67_HUMAN	P46013	2,3	4.001	0.6611	0.002115	1			0.678133	0.741143	0.709638	0.0282447
K.SAFSS#LQNIPESLRR.H	S664	sp|Q8TF72|SHRM3_HUMAN	Q8TF72	3	2.684	0.4977	0.213808	0.99621	1.10707		0.603505	0.832331	0.847637	0.0282492
K.SQNSQES#TADESEDDM*SSQASK.S	S1407	sp|Q9BXW9|FACD2_HUMAN	Q9BXW9	2,3	3.027	0.6468	0.007148	0.33333			-0.431133	-0.471213	-0.451173	0.0282584
K.SLGSAS#PGPGQPPLSS#PTR.G	S684:S694	sp|Q9C0B5|ZDHC5_HUMAN	Q9C0B5	2,3	2.891	0.4966	0.105774	0.49425			1.67187	1.5293	1.60058	0.0283341
K.GM*S#VYGLGR.Q	S259	sp|Q15417|CNN3_HUMAN	Q15417	2	1.888	0.5121	0.112629	1	-0.93175	-1.42572	-0.346276	-0.822831	-0.881643	0.0283628
R.GIEYSRVS#PQPM*ISR.L	S377	sp|Q9P270|SLAI2_HUMAN	Q9P270	2,3	2.486	0.4898	0.062848	1	0.642906	0.223099	0.441525	0.248021	0.388888	0.0283966
R.HESGAS#IKIDEPLEGSEDR.I	S420	sp|P61978|HNRPK_HUMAN	P61978	3	3.639	0.6254	0.05151	1			-0.252893	-0.276532	-0.264713	0.0284062
K.ASVRKS#FSEDVFQSVK.S	S18	sp|Q9UKA4|AKA11_HUMAN	Q9UKA4	3	3.212	0.5753	0.224287	0.99999	1.07494	0.694196	0.633412		0.80085	0.0284979
K.SILVS#PTGPSR.V	S706	sp|Q14684|RRP1B_HUMAN	Q14684	2	2.054	0.5742	0.058674	1	0.548327	1.00752	1.62216	0.660358	0.959591	0.0285058
R.RNS#SSPVS#PASVPGQR.R	S657:S662	sp|Q9H1B7|I2BPL_HUMAN	Q9H1B7	2,3	3.035	0.5422	0.02914	0.99999		0.861164	0.477059	0.613446	0.650556	0.0285893
K.DSPSKSS#AEAQTPEDTPNK.S	S71	sp|O43493|TGON2_HUMAN	O43493	2,3	4.104	0.7195	0.021286	1	0.376217	0.219316	0.215429	0.590863	0.350456	0.0287157
R.RES#DESGESAPDEGGEGARAPQSIPR.S	S735	sp|Q7Z3C6|ATG9A_HUMAN	Q7Z3C6	3,4	3.314	0.646	0.111925	1	0.295696	0.360779		0.525408	0.393961	0.028811
K.VASGEQKEDQSEDKKRPS#LPS#SPS#PGLPK.A	S137:S140:S143	sp|O43294|TGFI1_HUMAN	O43294	3,4	3.002	0.3508	0.107996	0.49933	0.549716		0.501921		0.525818	0.0289133
R.EIEM*SVDDDDINS#SK.V	S561	sp|Q9NQW6|ANLN_HUMAN	Q9NQW6	2	1.8	0.5165	0.045953	0.5	-0.408478			-0.372943	-0.39071	0.0289297
K.GQEADLEAGGEEVPEANGS#AGKR.S	S244	sp|Q9NX58|LYAR_HUMAN	Q9NX58	2,3	3.976	0.5762	0.483459	1			-0.939799	-0.85757	-0.898685	0.0291046
K.SHVEDGDIAGAPAS#SPEAPPAEQDPVQLK.T	S1276	sp|Q9P2E9|RRBP1_HUMAN	Q9P2E9	3,4	5.384	0.6732	0.077864	0.5	-1.41467		-0.896044	-0.838295	-1.04967	0.0291546
R.NYQQNYQNS#ESGEKNEGSESAPEGQAQQR.R	S165	sp|P67809|YBOX1_HUMAN	P67809	3,4	4.101	0.6311	0.045131	0.99679	1.06601	0.972577			1.01929	0.0291566
K.SVS#TPSEAGSQDSGDGAVGSR.T	S94	sp|Q13409|DC1I2_HUMAN	Q13409	2,3	3.752	0.7297	0.033133	0.4992	-0.88609	-0.607093		-0.496674	-0.663286	0.0291887
K.T#SQDYQALTVHDNLAM*K.I	T817	sp|Q9BPX3|CND3_HUMAN	Q9BPX3	2,3	3.604	0.4639	0.101339	0.5			-2.28281	-2.08202	-2.18241	0.0292659
K.KKS#PVPVETLKDVK.K	S581	sp|Q32MZ4|LRRF1_HUMAN	Q32MZ4	2,3,4	3.639	0.622	0.000231	1	-2.09422	-1.69756	-1.11002		-1.63393	0.0292766
R.RASS#PSLIER.N	S223	sp|A1L170|CA226_HUMAN	A1L170	2,3	2.245	0.4367	0.173455	0.99767			-0.730593	-0.666267	-0.69843	0.0292959
R.DRRDS#GVGASLTRPNRR.L	S572	sp|Q9Y3M8|STA13_HUMAN	Q9Y3M8	3,4	2.159	0.3543	0.161376	1	0.744007	0.589138	0.138967	0.569115	0.510307	0.0293022
K.AS#GPPVSELITK.A	S36,S36,S36	sp|P16403|H12_HUMAN,sp|P16402|H13_HUMAN,sp|P10412|H14_HUMAN	P16403	2	2.09	0.5303	0.069654	1		-1.11684	-0.591001	-0.947296	-0.885045	0.0293122
K.RPNKQEESES#PVERPLK.E	S311	sp|Q96SB4|SRPK1_HUMAN	Q96SB4	2,3,4	3.885	0.6317	0.022168	1	-0.430751		-0.788419	-0.769	-0.662723	0.0293564
K.ELGDS#PKDKVPFSVPK.I	S36	sp|P80217|IN35_HUMAN	P80217	3	2.039	0.2943	0.393538	1			-1.31456	-1.44178	-1.37817	0.0293627
R.DKYEPAAVS#EQGDKK.G	S16	sp|P05023|AT1A1_HUMAN	P05023	2,3	2.837	0.5606	0.052928	1	-0.744978		-1.00317	-1.37382	-1.04066	0.0294033
R.WADPQISESNFS#PK.F	S121	sp|Q9BW91|NUDT9_HUMAN	Q9BW91	2	3.071	0.6158	0.120649	0.99999			-0.853525	-0.778057	-0.815791	0.0294257
K.KKKS#IDPDSIQSALLASGLGSK.R	S794	sp|A3KN83|SBNO1_HUMAN	A3KN83	3,4	3.79	0.5901	0.818525	0.99999	0.348212		0.317342		0.332777	0.029507
K.S#PQVKPASTM*GM*GPLGK.G	S503	sp|Q13428|TCOF_HUMAN	Q13428	2,3	3.184	0.6486	0.008688	1	0.655431	0.270539	0.730147	0.270449	0.481642	0.0295182
K.SHS#APSEVGFSDAR.H	S905	sp|Q86V48|LUZP1_HUMAN	Q86V48	2,3	3.132	0.6874	0.115434	1	-0.638963	-0.548816	-0.562166	-0.114102	-0.466012	0.0295851
R.EDS#VKPGAHLTVK.K	S116	sp|P51991|ROA3_HUMAN	P51991	2,3	2.302	0.4519	0.359153	1	-1.57201		-0.956238	-0.958966	-1.1624	0.0296683
K.AVTIANS#PSKPSEKDSVVSLESQK.T	S203	sp|Q8NEF9|SRFB1_HUMAN	Q8NEF9	2,3,4	4.685	0.7072	0.080842	0.99998	1.09775		1.20546		1.15161	0.0297484
R.QRS#HILEDDENS#VDISM*LK.T	S374:S383	sp|O75717|WDHD1_HUMAN	O75717	3	3.767	0.4704	0.063459	1			-1.03434	-0.941875	-0.988106	0.0297638
K.DGLPRT#PSR.R	T1434	sp|Q9UQ35|SRRM2_HUMAN	Q9UQ35	3	1.845	0.3295	0.09866	1			0.322833	0.354535	0.338684	0.0297732
R.RM*AS#PPAPSPAPPAIS#PIIK.N	S101:S113	sp|Q00587|BORG5_HUMAN	Q00587	2,3	3.105	0.5777	0.073881	1	0.173194	0.66951	0.924291	0.772719	0.634928	0.0298057
K.S#YLYPSTLVR.T	S931	sp|P52732|KIF11_HUMAN	P52732	2	2.092	0.5538	0.132659	0.9975		-1.33421	-0.741878	-1.36436	-1.14682	0.0298365
K.LQS#PLPGESAAK.K	S225	sp|Q2KHR2|RFX7_HUMAN	Q2KHR2	2	2.374	0.4563	0.27098	1		0.211674	0.221854	0.119425	0.184318	0.0298503
K.SLS#LDPGQSLEPHPEGPQR.L	S116	sp|P98174|FGD1_HUMAN	P98174	2,3	3.22	0.5654	0.061678	0.99692	-0.10805		-0.198984	-0.14262	-0.149885	0.0298673
R.RYPSSISSS#PQK.D	S609	sp|Q14157|UBP2L_HUMAN	Q14157	2,3	2.629	0.5059	0.07385	0.9974	0.857528	0.295363	0.497794	0.34015	0.497709	0.0298818
R.TDSVIIADQT#PT#PTR.F	T51:T53	sp|P17544|ATF7_HUMAN	P17544	2,3	2.772	0.5854	0.017582	0.99999			0.73418	0.668301	0.701241	0.0298823
K.HLDGEEDGS#S#DQSQASGTTGGRR.V	S190:S191	sp|Q9UNF1|MAGD2_HUMAN	Q9UNF1	3	2.643	0.4397	0.00304	1			0.251208	0.275994	0.263601	0.0299075
K.DSTEEKS#PRKEES#DEEETASK.A	S1695:S1701	sp|Q9BY89|K1671_HUMAN	Q9BY89	3,4	3.089	0.5002	0.366635	1			0.202944	0.222985	0.212964	0.029933
R.ANAS#PQKPLDLK.Q	S956	sp|Q9Y618|NCOR2_HUMAN	Q9Y618	2,3	2.448	0.4788	0.023677	1	0.380051	0.284989	0.794732	0.348384	0.452039	0.0299346
R.RLS#TSPDVIQGHQPR.D	S266	sp|Q9Y385|UB2J1_HUMAN	Q9Y385	2,3,4	3.661	0.6525	0.046	0.99999	0.4916	0.180436	0.218256	0.535615	0.356477	0.0299936
R.NRVIQPM*GM*S#PR.G	S502	sp|Q9NPQ8|RIC8A_HUMAN	Q9NPQ8	2,3	2.372	0.5016	0.062846	1	-0.096945	-0.0989552		-0.161241	-0.119047	0.030021
R.APSQVSIS#ASPR.Q	S1975	sp|Q8IVL1|NAV2_HUMAN	Q8IVL1	2	2.196	0.4709	0.785988	0.99696			1.45716	1.32577	1.39147	0.0300334
K.ERQEAEEAKEALLQAS#R.D	S407	sp|P26038|MOES_HUMAN	P26038	2,3,4	3.228	0.6211	0.145993	1	2.68938		2.95619		2.82278	0.0300643
R.NM*GGPYGGGNYGPGGS#GGSGGYGGR.S	S341	sp|P22626|ROA2_HUMAN	P22626	2,3	5.043	0.7511	0.002448	1	-0.88459	-0.803673	-0.157271	-0.721394	-0.641732	0.0300822
R.DM*QGLS#LDAASQPSK.G	S170	sp|Q96EY5|F125A_HUMAN	Q96EY5	2,3	3.037	0.6644	0.007035	1	-0.564489	-0.402001	-1.03941	-0.378515	-0.596103	0.0302252
R.RRS#PAGQASSSLAQR.R	S37	sp|Q13574|DGKZ_HUMAN	Q13574	3	3.671	0.5996	0.280675	1	0.335663		0.64174	0.537162	0.504855	0.0302259
R.TLNAETPKS#SPLPAK.G	S216	sp|Q7L2J0|MEPCE_HUMAN	Q7L2J0	2,3	2.242	0.5501	0.163276	0.5	-0.346126	-0.111398	-0.143174	-0.306554	-0.226813	0.030231
K.QKS#DAEEDGGTVS#QEEEDR.K	S554:S564	sp|P27824|CALX_HUMAN	P27824	2,3	2.483	0.4394	0.108153	0.99409			-0.121524	-0.110498	-0.116011	0.0302312
K.EVDYSDS#LTEK.Q	S1382	sp|P51532|SMCA4_HUMAN	P51532	2	1.828	0.4984	0.001179	0.99998	0.831278	0.49991	0.838755	0.20093	0.592718	0.0302559
K.TPTTTPPETQQS#PHLSLK.D	S436	sp|Q5FBB7|SGOL1_HUMAN	Q5FBB7	3	3.065	0.4927	0.5181	0.99706			3.68015	3.34597	3.51306	0.030257
K.VKPPPS#PTTEGPSLQPDLAPEEAAGTQRPK.N	S778	sp|Q9Y2D5|AKAP2_HUMAN	Q9Y2D5	4	4.224	0.5993	0.134426	0.99116	1.41389		1.01243	1.90046	1.44226	0.0302591
R.NNS#NTCNIENELEDSRK.T	S1243	sp|Q6PL18|ATAD2_HUMAN	Q6PL18	2,3	4.448	0.6252	0.12442	1			1.81923	1.65397	1.7366	0.0302692
R.SLIGS#PGR.T	S1487	sp|Q9Y618|NCOR2_HUMAN	Q9Y618	2	1.27	0.285	0.013258	1	0.153685	0.345253	0.616342	0.359247	0.368632	0.0302792
K.HGLAHDEM*KS#PREPGYKAEGK.Y	S698	sp|Q9Y2W1|TR150_HUMAN	Q9Y2W1	3,4	4.313	0.6734	0.000255	1	0.21226	0.217389	0.564048	0.292863	0.32164	0.030304
R.SDDS#DEDEPCAISGK.W	S526	sp|Q96QB1|RHG07_HUMAN	Q96QB1	2,3	3.182	0.5978	0.182812	1			1.40306	1.54345	1.47326	0.0303094
R.QSPAS#PPPLGGGAPVR.T	S1448	sp|Q14160|SCRIB_HUMAN	Q14160	2,3	2.083	0.5824	0.061872	1	1.01217	0.698373	0.200019	0.694272	0.651209	0.0303133
K.RTIQEVLEEQS#EDEDREAK.R	S141	sp|P18858|DNLI1_HUMAN	P18858	2,3,4	4.674	0.6267	0.020472	1	0.432517	0.260217	0.200293	0.124452	0.25437	0.0303215
K.RES#PS#PAPKPR.K	S450:S452	sp|Q8IYB3|SRRM1_HUMAN	Q8IYB3	2,3,4	2.117	0.4495	0.003344	1			0.0155312	0.0170864	0.0163088	0.0303318
K.EFS#PFGTITSAK.V	S315	sp|P11940|PABP1_HUMAN	P11940	2	2.081	0.5497	0.473116	1			-2.85629	-2.59602	-2.72616	0.0303657
R.AYDPDY#ERAYSPEYR.R	Y261	sp|Q9UDY2|ZO2_HUMAN	Q9UDY2	3	1.454	0.3171	0.281863	0.98829		0.115785		0.105229	0.110507	0.0303833
R.ILQEKLDQPVS#APPS#PR.D	S240:S244	sp|Q16204|CCDC6_HUMAN	Q16204	2,3	2.68	0.5851	0.069593	1	0.293278	0.33093	0.173516		0.265908	0.0304073
R.ERREEQTDT#S#DGESVTHHIR.R	T50:S51	sp|P36915|GNL1_HUMAN	P36915	3,4	3.201	0.5128	0.050503	0.99587	-0.542633	-0.384351	-1.15645	-0.554233	-0.659417	0.0304142
R.KQDVLGPST#TPPAHSSSNTIR.S	T494	sp|Q6UVJ0|SAS6_HUMAN	Q6UVJ0	3,4	3.878	0.5903	0.180969	0.33333			0.497581	0.547582	0.522582	0.0304327
R.DGRSAT#REPPYRVPR.D	T166	sp|P43243|MATR3_HUMAN	P43243	3,4	1.94	0.2514	0.042825	0.99564		0.51587		0.567713	0.541792	0.0304351
R.KRSS#S#EDAESLAPR.S	S299:S300	sp|Q4G0J3|LARP7_HUMAN	Q4G0J3	2,3	2.826	0.5467	0.139198	0.49888	1.7443	0.935635	1.26091		1.31362	0.030526
K.RRNS#CNVGGGGGGFKHPAFK.R	S152	sp|Q7L2J0|MEPCE_HUMAN	Q7L2J0	4	2.885	0.5563	0.312129	1			0.273839	0.248751	0.261295	0.0305389
K.FKIDSNIS#PKKDSK.E	S153	sp|Q9H501|ESF1_HUMAN	Q9H501	2,3,4	2.93	0.4947	0.072099	1	0.753729	0.499132	0.954372		0.735744	0.0305903
R.IM*GPNY#TPGKK.E	Y434	sp|P13639|EF2_HUMAN	P13639	3	1.754	0.3255	0.257084	0.5			-1.53196	-1.39131	-1.46163	0.0306072
R.SQSSHSYDDST#LPLIDR.N	T869	sp|O60716|CTND1_HUMAN	O60716	2,3	3.227	0.6387	0.016719	0.99743	-0.246525	-0.814367	-0.366616	-0.461984	-0.472373	0.0306327
R.RDS#LTGSSDLYKR.T	S709	sp|Q14671|PUM1_HUMAN	Q14671	2,3,4	4.083	0.6369	0.01471	1	0.582591	0.623477	0.131455	0.751364	0.522222	0.0306348
R.SS#DEENGPPSS#PDLDR.I	S203:S212	sp|Q96B36|AKTS1_HUMAN	Q96B36	2	2.586	0.4442	0.10293	0.49847			-0.809432	-0.73496	-0.772196	0.0306747
R.TNPS#PTNPFSSDLQK.T	S634	sp|P49757|NUMB_HUMAN	P49757	2	2.92	0.5805	0.110127	1			0.276256	0.304277	0.290266	0.0307048
R.RVGM*ADANS#PPKPLSKPR.T	S127	sp|P26358|DNMT1_HUMAN	P26358	2,3,4	4.387	0.6514	0.006753	1	1.8193	0.889824	0.588326	0.854492	1.03799	0.0307572
K.SGSLDDS#FSDFQELPASSK.T	S473	sp|Q9UMZ2|SYNRG_HUMAN	Q9UMZ2	2	3.658	0.5989	0.16266	0.99999	0.716202		1.25938	0.814792	0.930126	0.030782
R.RS#PAS#PHPPPFTHR.N	S252:S255	sp|Q17RY0|CPEB4_HUMAN	Q17RY0	2,3,4	3.554	0.5096	0.01756	1	0.280006	0.576314	1.10364	0.667826	0.656946	0.0308073
R.LSS#ATANALYSSNLRDDTK.A	S1025	sp|Q6ZRV2|FA83H_HUMAN	Q6ZRV2	3	3.342	0.5607	0.033233	0.99552			-0.500582	-0.551602	-0.526092	0.0308455
R.SS#LGSHQLPR.G	S195	sp|O95817|BAG3_HUMAN	O95817	2,3	2.511	0.5137	0.010658	0.5	-0.727143	-0.454778	-0.146691	-0.528175	-0.464197	0.030868
K.KSGVSS#DNEDDDDEEDGNYLHPSLFASK.K	S283	sp|Q12872|SFSWA_HUMAN	Q12872	3,4	6.492	0.7644	0.030515	0.99999			0.181877	0.200542	0.19121	0.0310482
K.QAVEM*KNDKS#EEEQSSSSVK.K	S233	sp|P07910|HNRPC_HUMAN	P07910	2,3,4	3.857	0.5939	0.030771	1			-0.650458	-0.589913	-0.620185	0.0310501
K.KPAPPQHFS#PR.T	S546	sp|Q9P275|UBP36_HUMAN	Q9P275	3	2.212	0.4507	0.048821	1	0.315403	0.244669	0.69738	0.764596	0.505512	0.03118
K.IKPDEDLPS#PGAR.G	S445	sp|P10071|GLI3_HUMAN	P10071	2,3	2.104	0.5205	0.194022	1			0.875666	0.793826	0.834746	0.0311826
K.EGSVLDILKS#PGFAS#PK.I	S614:S619	sp|P49790|NU153_HUMAN	P49790	2,3	3.291	0.5995	0.06904	1			-0.356197	-0.322856	-0.339527	0.0312333
R.ESSANNSVS#PSESLR.A	S203	sp|Q04726|TLE3_HUMAN	Q04726	2	3.269	0.6114	0.018629	0.99998	-0.366894		-0.644625	-0.412402	-0.47464	0.0312978
K.APEGRSPLS#AEELM*TIEDEGVLDK.M	S579	sp|P53814|SMTN_HUMAN	P53814	3	3.544	0.522	0.070594	0.5			-1.37715	-1.51997	-1.44856	0.0313569
K.S#FTPDHVVYAR.S	S300	sp|Q6NZI2|PTRF_HUMAN	Q6NZI2	2,3	2.448	0.5809	0.005556	1	-0.499558	-0.230835	-0.934132	-0.552192	-0.554179	0.0314681
K.VLSANHGDPSIQTSGSEQTS#PK.S	S612	sp|Q9H694|BICC1_HUMAN	Q9H694	2,3	4.355	0.7199	0.00628	0.99999	0.636245		0.974579	1.23103	0.947283	0.0315064
K.TKPIVKPQTS#PEYGQGINPISR.L	S278	sp|O95793|STAU1_HUMAN	O95793	3,4	2.808	0.4487	0.074136	0.5			-1.40797	-1.55478	-1.48137	0.0315201
K.LGGS#AVISLEGKPL.-	S156	sp|P23528|COF1_HUMAN	P23528	2	2.116	0.5416	0.025631	1			-1.28204	-1.41573	-1.34888	0.0315237
K.AIPVS#PSAVEEDEDEDGHTVVATAR.G	S1617	sp|Q07157|ZO1_HUMAN	Q07157	2,3,4	4.825	0.7268	0.083622	1	-0.3894		-0.200462	-0.321215	-0.303692	0.0315301
K.ELSDQATAS#PIVAR.T	S96	sp|Q5JSH3|WDR44_HUMAN	Q5JSH3	2	2.735	0.5762	0.005414	1	-0.835419	-0.321063	-0.417499	-0.313496	-0.471869	0.0315388
R.GNEEKPASPS#AAVPPGTDHDPHGLVVK.S	S1187	sp|Q52LW3|RHG29_HUMAN	Q52LW3	3,4	4.142	0.6009	0.012339	0.5	0.400118	0.604822	0.837343	0.212054	0.513584	0.0315789
K.NKLEELQTLCKT#PPR.S	T1185	sp|O94986|CE152_HUMAN	O94986	3	3.727	0.4545	1.08103	1			1.62652	1.47253	1.54953	0.0316085
R.CVS#VQTDPTDEIPTKK.S	S94	sp|P18583|SON_HUMAN	P18583	2,3	3.436	0.6681	0.105743	1	1.05214		0.556828	1.01557	0.874846	0.0316158
R.SSGRS#GS#M*DPSGAHPSVR.Q	S18:S20	sp|Q07666|KHDR1_HUMAN	Q07666	3	3.082	0.4213	0.147569	0.16667			-0.977012	-1.07922	-1.02812	0.0316181
K.EAQQKVPDEEENEES#DNEKETEK.S	S1106	sp|P11388|TOP2A_HUMAN	P11388	3,4	4.55	0.6642	0.058706	1	0.2629		0.28293	0.147735	0.231188	0.0316341
K.SNDRNS#M*DIQCEVDALLER.Q	S160	sp|Q02241|KIF23_HUMAN	Q02241	2,3	3.935	0.6716	0.0011	1			-1.73473	-1.91638	-1.82555	0.0316473
R.EM*LHS#PLPCTGGKPSGDTPDVFISYR.R	S548	sp|Q6SZW1|SARM1_HUMAN	Q6SZW1	3,4	3.898	0.6285	0.244214	1			-1.53334	-1.38797	-1.46065	0.0316534
K.ELVSS#KVSGAQEM*VSSAK.D	S127	sp|O60664|PLIN3_HUMAN	O60664	3	3.303	0.5668	0.294839	0.49999		1.45923	0.922582	1.79617	1.39266	0.0317796
R.NFIGNSNHGSQS#PR.N	S860	sp|Q03112|EVI1_HUMAN	Q03112	2,3	2.944	0.6349	0.013473	0.99745	0.275622		0.39271	0.528023	0.398785	0.0318518
K.ETSFGS#SENITM*TSLSK.V	S935	sp|Q9UMZ2|SYNRG_HUMAN	Q9UMZ2	2	3.033	0.635	0.102131	0.99718	0.522264		0.390221	0.735105	0.549197	0.0318731
R.GVNTFS#PEGR.L	S16	sp|P28066|PSA5_HUMAN	P28066	2	2.322	0.5465	0.017876	1	-1.78271	-0.989254	-0.44478	-0.978815	-1.04889	0.0318978
R.ATPAQTPRS#EDARS#SPSQR.R	S26:S31	sp|P33991|MCM4_HUMAN	P33991	3,4	2.465	0.3592	0.166051	0.33057		0.589315	1.05572	0.685372	0.776804	0.0319104
K.NPPNQSS#NERPPSLLVIETK.K	S175	sp|O15042|SR140_HUMAN	O15042	3	2.358	0.2741	2.0463	0.99336			0.160273	0.177244	0.168758	0.0319833
R.RLAAQESS#ETEDM*SVPR.G	S1054,S966	sp|Q641Q2|FA21A_HUMAN,sp|Q5SNT6|FA21B_HUMAN	Q641Q2	3	3.829	0.6143	0.114438	0.99702	0.185869	0.789538	0.398579	0.605701	0.494922	0.0320672
K.VNGTTVSS#PSTSLQR.S	S3613	sp|P11532|DMD_HUMAN	P11532	2	3.395	0.6554	0.145576	0.98227			1.0137	0.915872	0.964786	0.0322485
R.QSQQPM*KPIS#PVKDPVS#PASQK.M	S1094:S1101	sp|Q12888|TP53B_HUMAN	Q12888	3,4	3.305	0.5215	0.00886	0.99998	0.375054	0.237887	0.079786	0.221604	0.228583	0.0322984
K.TPVQYS#QQQNSPQKHK.N	S352	sp|P46013|KI67_HUMAN	P46013	3	1.7	0.3081	0.055478	0.33333	0.945572		1.04674		0.996157	0.0323
R.ERSPS#PLRGNVVPS#PLPTRR.T	S32:S41	sp|Q9Y2V2|CHSP1_HUMAN	Q9Y2V2	3,4	1.859	0.221	0.016159	0.99991	0.89928		0.763041	1.37955	1.01396	0.0323639
R.SQS#ESSDEVTELDLSHGKK.D	S659	sp|Q86YS7|K0528_HUMAN	Q86YS7	2,3,4	5.168	0.7043	0.045295	0.99999	-0.497612	-0.738451	-1.43329	-0.566663	-0.809005	0.0324999
R.EKT#PPRPQGQRPEPENR.G	T106	sp|Q96GF1|RN185_HUMAN	Q96GF1	3,4	1.857	0.2936	0.009723	1	-0.997442	-0.54038	-0.388401	-0.339179	-0.56635	0.0325065
K.EINAREES#LVEELS#PASEK.K	S420:S426	sp|Q9BXK5|B2L13_HUMAN	Q9BXK5	2,3	2.612	0.4696	0.028114	1			-1.59262	-1.76445	-1.67853	0.0325565
K.RAPS#SPVAKPGPVK.T	S14	sp|Q9GZR2|REXO4_HUMAN	Q9GZR2	3	1.788	0.415	0.581647	0.5		0.626785		0.694445	0.660615	0.0325728
R.GPGRPVSS#PHELR.R	S471	sp|Q68D10|SPT2_HUMAN	Q68D10	2,3	2.407	0.4711	0.161789	1	0.987619	0.445629	0.671003	0.259881	0.591033	0.0326013
K.APLKPYPVS#PSDK.V	S1047	sp|P41252|SYIC_HUMAN	P41252	2,3	2.547	0.5788	0.018002	0.99999			-2.24183	-2.48415	-2.36299	0.0326139
R.DSAYQSITHY#RPVSASR.S	Y167	sp|P50402|EMD_HUMAN	P50402	3	1.959	0.3165	0.037474	0.49994	0.302652		0.571035	0.568446	0.480711	0.032633
R.SS#PPLRTPDVLESSGPAVR.S	S682	sp|O75676|KS6A4_HUMAN	O75676	2,3	3.836	0.5779	0.009966	0.5	-0.146633	-0.371595	-0.656799	-0.399603	-0.393657	0.0326491
R.SNS#NSSSVITTEDNK.I	S1049	sp|Q4L180|FIL1L_HUMAN	Q4L180	2,3	3.295	0.6891	0.078039	0.99999		0.618689	0.393287	0.773895	0.59529	0.0327678
R.KAS#LSVAGPGKPQEEDQPLPAR.R	S639	sp|P51957|NEK4_HUMAN	P51957	3,4	5.135	0.7071	0.036252	0.99999	0.0748994	0.176932	0.143903	0.294319	0.172513	0.0327932
R.SLPLKM*EPQS#PGEVKK.L	S538	sp|Q03112|EVI1_HUMAN	Q03112	3	2.093	0.5065	0.223517	1	0.425223	0.833757	0.649229		0.63607	0.0327969
R.RRS#VPVLR.L	S79	sp|Q76M96|CCD80_HUMAN	Q76M96	2,3	1.95	0.377	0.001483	1	-1.01245	-0.722675	-1.92154	-0.683784	-1.08511	0.0327999
K.RRAGDLLEDS#PKRPK.E	S165	sp|P51858|HDGF_HUMAN	P51858	2,3,4	2.492	0.4522	0.00626	1	0.201161	0.26714	0.0889273	0.0943692	0.162899	0.032842
K.SSSQSTFHIPLS#PVEVKPGNVR.N	S556	sp|O15085|ARHGB_HUMAN	O15085	3,4	4.397	0.6473	0.07956	1	0.537816		0.955624	0.602114	0.698518	0.0328799
R.AGASIPSSGAAS#PR.G	S63	sp|Q9P270|SLAI2_HUMAN	Q9P270	2	2.439	0.5137	0.000288	1	0.429241	0.469021	0.976403	0.320367	0.548758	0.0329035
R.TNSS#DS#ERSPDLGHSTQIPR.K	S529:S531	sp|Q6VY07|PACS1_HUMAN	Q6VY07	3,4	3.134	0.1664	0.105966	0.1664	-0.160689		-0.317503	-0.263208	-0.247133	0.0329115
R.RM*S#GEPIQTVESIRVPGK.G	S1099	sp|Q5VT52|RPRD2_HUMAN	Q5VT52	3,4	5.183	0.7058	0.06797	1	0.651974	0.268983	0.94192	0.387071	0.562487	0.0329435
K.SAESPTS#PVTSETGSTFK.K	S286	sp|Q02952|AKA12_HUMAN	Q02952	2	3.7	0.7095	0.1575	0.9976	0.62179		1.21847	0.933352	0.924536	0.0330215
R.RKTPFNTDLGENS#GIGK.L	S1104	sp|Q6P0N0|M18BP_HUMAN	Q6P0N0	2,3	3.777	0.6154	0.047745	1	0.500209	0.762428	1.58695	0.725393	0.893745	0.0330766
R.VLSLETYPVSS#PK.S	S98	sp|Q9H7F0|AT133_HUMAN	Q9H7F0	2	2.693	0.5822	0.024418	0.99669	-0.36455		-0.323189	-0.577151	-0.42163	0.033097
K.LLSEHQVTSS#GDKDRPR.R	S969	sp|P42684|ABL2_HUMAN	P42684	3	2.516	0.5501	1.23052	0.99727			1.63841	1.4759	1.55716	0.0331905
R.ERS#DTFINLR.E	S462	sp|P17655|CAN2_HUMAN	P17655	2,3	2.32	0.506	0.364207	1			-0.885347	-0.79719	-0.841268	0.0333255
K.GDS#ES#EEDEDLEVPVPSR.F	S78:S80	sp|P13861|KAP2_HUMAN	P13861	2,3	2.791	0.6292	0.099768	1			-0.432406	-0.480229	-0.456317	0.0333285
R.FSTLTDDPS#PR.L	S1019	sp|Q14C86|GAPD1_HUMAN	Q14C86	2	2.189	0.5875	0.017194	1		-1.57421	-0.811555	-1.49754	-1.29444	0.0333381
R.S#YLTPVRDEESESQR.K	S668	sp|O14974|MYPT1_HUMAN	O14974	2,3	2.186	0.5023	0.05664	0.9968	-0.452924		-0.503118		-0.478021	0.0333935
K.S#LSGS#PLKVK.N	S345:S349	sp|Q9UIG0|BAZ1B_HUMAN	Q9UIG0	2	1.676	0.3735	0.001997	0.99996	-0.627323	-0.392725	-0.352171		-0.457407	0.0334028
K.QPSS#PSGEGDGGELSPQGVSK.T	S239	sp|Q14699|RFTN1_HUMAN	Q14699	2,3	3.706	0.681	0.06735	0.99635	0.680611		1.34538	1.19929	1.0751	0.0334425
R.RDVYLS#PR.D	S208,S208	sp|P38159|RBMX_HUMAN,sp|Q96E39|RMXL1_HUMAN	P38159	2,3	1.53	0.2678	0.115503	1	-0.457297	-0.384328	-0.0950271	-0.252459	-0.297278	0.0335038
K.DM*SLKDS#GSDLSHRPK.R	S162	sp|O95251|KAT7_HUMAN	O95251	2,3,4	3.499	0.6495	0.045713	1	0.597529	0.481412	1.1758	0.387401	0.660535	0.0335561
R.RNS#APVSVSAVR.T	S1178	sp|Q2M1Z3|RHG31_HUMAN	Q2M1Z3	2,3	3.087	0.5222	0.335614	1	0.514608	0.245685	0.145901	0.527226	0.358355	0.0335756
K.INPDNYGM*DLNS#DDS#T#DDEAHPR.K	S828:S831:T832	sp|Q9NQS7|INCE_HUMAN	Q9NQS7	3	2.478	0.4831	0.217231	0.99357			0.0921746	0.102453	0.0973139	0.0335895
K.KKGPRT#PS#PPPPIPEDIALGK.K	T263:S265	sp|Q5T200|ZC3HD_HUMAN	Q5T200	3,4	4.17	0.6136	0.100043	1	0.438744		0.648653	0.344856	0.477418	0.0336101
R.TRLS#TAS#EETVQNR.V	S49:S52	sp|O43379|WDR62_HUMAN	O43379	2,3	2.248	0.4216	0.136082	0.99998		-1.09152	-0.710013	-1.40559	-1.06904	0.0336157
K.TVS#FEALPIM*R.N	S1011	sp|O15084|ANR28_HUMAN	O15084	2	1.849	0.5157	0.059119	0.99999	-0.405476	-0.102494	-0.186657	-0.266147	-0.240193	0.0336255
K.TSQVGAASAPAKES#PR.K	S381	sp|Q13428|TCOF_HUMAN	Q13428	2,3	3.581	0.6672	0.018561	1	0.269223	0.230854	0.39369	0.0774004	0.242792	0.0336788
K.DLRS#PLTATPTFVTDSESTR.S	S215	sp|P13056|NR2C1_HUMAN	P13056	3	3.382	0.5938	0.152757	0.99998	0.218059		0.19611		0.207084	0.0337063
R.NELLS#PLKDSDEIR.S	S755	sp|P51826|AFF3_HUMAN	P51826	2,3	3.286	0.6207	0.172929	1	0.906491	0.269751	0.97233	0.434143	0.645679	0.0337203
K.NSGEPLPPKPGPGS#PSHPGALDLDGVSR.Q	S291	sp|A1X283|SPD2B_HUMAN	A1X283	3,4	4.169	0.6247	0.044975	0.99997			0.0660477	0.0593958	0.0627218	0.0337268
R.ASTAS#PCNNNINAATAVALQEPR.K	S597	sp|Q71RC2|LARP4_HUMAN	Q71RC2	2,3,4	4.387	0.7139	0.086736	0.99342	0.374499		0.705435	0.476856	0.51893	0.0337464
K.S#GEKPEADRNPPVLYHNSR.A	S586	sp|Q8ND04|SMG8_HUMAN	Q8ND04	3,4	2.441	0.4201	0.059937	1			-1.39638	-1.25554	-1.32596	0.0337789
R.QAS#ALIDRPAPHFER.T	S521	sp|P11171|41_HUMAN	P11171	3	2.557	0.5498	0.342048	1			-1.36592	-1.22795	-1.29694	0.0338322
K.IGPLGLS#PKK.V	S38	sp|P30050|RL12_HUMAN	P30050	2,3	2.102	0.4456	0.107947	1			-1.08201	-1.20369	-1.14285	0.0338603
K.EGEDGDQPT#TPPKPLK.T	T182	sp|P18858|DNLI1_HUMAN	P18858	2,3	2.542	0.4142	0.20577	0.5			-0.0330241	-0.0367399	-0.034882	0.033876
R.RPAEATSSPT#S#PERPR.H	T219:S220	sp|Q9BU76|MMTA2_HUMAN	Q9BU76	3	1.962	0.2408	0.136673	0.1	0.40059	0.179626	0.164142	0.145093	0.222363	0.0338832
R.S#NGLIHSANVR.T	S22	sp|Q99661|KIF2C_HUMAN	Q99661	2,3	2.52	0.5452	0.092482	1		-2.22156	-1.46154	-2.89575	-2.19295	0.0338833
K.SASLSNLHS#LDR.S	S26	sp|Q9Y3M2|CBY1_HUMAN	Q9Y3M2	2,3	2.301	0.4902	0.392634	1	0.980215		1.09065		1.03543	0.0339176
R.TTIFS#PEGR.L	S13	sp|P25789|PSA4_HUMAN	P25789	2	1.913	0.4522	0.315611	1	0.47819	0.643419	1.49073	0.726263	0.83465	0.0339311
R.HKS#HDNVYSLGGLEGRK.A	S157	sp|Q86SQ0|PHLB2_HUMAN	Q86SQ0	4	3.638	0.5108	0.184943	1	0.513144			0.571109	0.542126	0.0340018
K.DNEEREQSSDLTPSGDVS#PVKPLSR.S	S377	sp|Q8WYQ5|DGCR8_HUMAN	Q8WYQ5	3,4	4.25	0.6612	0.063289	1	1.08166		1.03737	0.554876	0.891304	0.034007
R.ALAAVPSAGS#VQR.V	S1279	sp|Q14160|SCRIB_HUMAN	Q14160	2	1.961	0.3723	0.664768	0.99998		-0.493445	-0.308392	-0.616658	-0.472832	0.0340718
K.TSGSRCS#VSAVNLPK.H	S252	sp|Q3KQU3|MA7D1_HUMAN	Q3KQU3	2,3	2.878	0.5195	0.067667	0.99999	-0.654965	-0.552014	-0.128591	-0.374072	-0.427411	0.0340906
K.M*EEEQKLEKS#PLAGNK.D	S625	sp|O75151|PHF2_HUMAN	O75151	2,3,4	3.703	0.6111	0.071566	1			0.465944	0.41847	0.442207	0.0341398
K.ILVPKS#PVK.S	S201	sp|Q9Y232|CDYL1_HUMAN	Q9Y232	2,3	1.965	0.3786	0.027288	1	0.327934	0.100179	0.413602	0.191927	0.25841	0.0341599
R.RKTS#LYFSSK.Y	S415	sp|O95243|MBD4_HUMAN	O95243	2,3	2.018	0.3766	0.101509	0.5	-0.642909		-0.330341	-0.459445	-0.477565	0.0342179
R.AAS#LDSVATSR.V	S759	sp|Q9Y2J4|AMOL2_HUMAN	Q9Y2J4	2	2.389	0.5857	0.024308	1	-0.30034	-0.469426	-0.220415	-0.753272	-0.435864	0.0343135
R.LGGLRPES#PESLTSVSR.T	S18	sp|Q9H6F5|CCD86_HUMAN	Q9H6F5	2,3	3.512	0.6185	0.030038	1	0.544627	0.593612	0.194836	0.950243	0.57083	0.034418
K.TLTDEVNS#PDSDRR.D	S283	sp|Q8TAQ2|SMRC2_HUMAN	Q8TAQ2	2,3	2.605	0.6323	0.075308	1	-0.618066	-0.227044	-0.358674	-0.202558	-0.351586	0.0344521
R.GRTSS#TNEDEDLNPEQK.I	S559	sp|Q99081|HTF4_HUMAN	Q99081	2,3	3.967	0.5379	0.276721	0.99474			1.25779	1.12833	1.19306	0.0345049
K.YIS#FEER.Q	S238	sp|Q14192|FHL2_HUMAN	Q14192	2	1.356	0.3407	0.475485	0.99999	0.170273	0.347601	0.726583	0.489585	0.433511	0.0345392
K.NEEPS#EEEIDAPKPKK.M	S121	sp|Q9NR30|DDX21_HUMAN	Q9NR30	2,3	2.93	0.6168	0.110921	1	0.23129	0.157779		0.312254	0.233775	0.0345395
R.QDKPM*DTSVLS#EEGGEPFQK.K	S398	sp|Q12888|TP53B_HUMAN	Q12888	2,3	3.153	0.5344	0.182252	1			0.400148	0.358924	0.379536	0.0345405
R.KVPS#FTFTPTVTYQR.G	S940	sp|Q9Y6N7|ROBO1_HUMAN	Q9Y6N7	2,3	2.49	0.5817	0.215313	0.99999	1.62764		1.45962		1.54363	0.0346124
K.QICLVM*LETLSQS#PQGR.V	S173	sp|Q15365|PCBP1_HUMAN	Q15365	2,3	4.146	0.6896	0.005049	0.99999	-0.957257		-0.475699	-0.843531	-0.758829	0.0347736
R.GRRS#PSKPDFLYK.K	S1119	sp|Q9P203|BTBD7_HUMAN	Q9P203	3,4	3.193	0.5603	0.004525	1	0.874634		0.814587	1.44227	1.04383	0.0347971
R.VFELNS#DSGK.S	S372	sp|Q9NW68|BSDC1_HUMAN	Q9NW68	2	1.539	0.5166	0.442042	0.99999			1.3525	1.50918	1.43084	0.0348212
K.SS#GGREDLESSGLQR.R	S71	sp|Q9UK76|HN1_HUMAN	Q9UK76	2,3	2.181	0.3678	0.032201	0.5	-1.58739	-1.42558	-0.241562	-1.16655	-1.10527	0.0348517
R.RSS#FSM*EEES.-	S568	sp|P19532|TFE3_HUMAN	P19532	2	1.613	0.5288	0.207576	0.99267		0.283525		0.254064	0.268794	0.0348537
K.KTDKS#ILVS#PTGPSR.V	S702:S706	sp|Q14684|RRP1B_HUMAN	Q14684	3	2.562	0.396	0.627939	1		0.727765	1.40908	1.40606	1.18097	0.0349014
K.LLEAISS#LDGK.N	S52	sp|Q9BVJ6|UT14A_HUMAN	Q9BVJ6	2	2.177	0.4721	0.171654	0.99999	0.610815	0.753344	1.53188	0.511254	0.851823	0.0349846
R.NGIDILVGT#PGR.I	T315,T315	sp|Q9NR30|DDX21_HUMAN,sp|Q9BQ39|DDX50_HUMAN	Q9NR30	2	2.275	0.638	0.032811	1			-2.26896	-2.5334	-2.40118	0.0350191
K.VQDTS#NTGLGEDIIHQLSK.S	S796	sp|Q8IWA0|WDR75_HUMAN	Q8IWA0	2,3	4.715	0.6532	0.01371	0.99998	-0.819149		-0.422973	-0.565031	-0.602384	0.0350714
K.CS#LPAEEDSVLEK.L	S636	sp|P27816|MAP4_HUMAN	P27816	2	2.285	0.5943	0.271492	1		-0.387497		-0.432742	-0.41012	0.0350816
R.SHSTGGLQDTGNQS#PLVS#PSAM*SSSAAGK.Y	S1459:S1463	sp|Q8IVL0|NAV3_HUMAN	Q8IVL0	3	5.094	0.3204	0.576366	1			0.894036	0.800307	0.847172	0.0351811
R.SAKS#EESLTSLHAVDGDSK.L	S706	sp|A7KAX9|RHG32_HUMAN	A7KAX9	2,3	4.526	0.7374	0.13874	1		-0.110015	-0.222879	-0.17769	-0.170194	0.0351837
K.GGPS#PGDVEAIK.N	S197	sp|P09661|RU2A_HUMAN	P09661	2	1.907	0.5183	0.01709	1			-1.60708	-1.7954	-1.70124	0.035199
R.DELADEIANSS#GK.G	S1714	sp|P35579|MYH9_HUMAN	P35579	2,3	2.691	0.5518	0.062733	0.99999			-2.19686	-2.45472	-2.32579	0.0352549
R.VLGS#EGEEEDEALS#PAK.G	S66:S76	sp|P18858|DNLI1_HUMAN	P18858	2,3	2.993	0.6364	0.000197	1	0.589708	0.159301	0.493399	0.24404	0.371612	0.0352597
K.AIS#PTSATSSGR.T	S600	sp|Q9Y4I1|MYO5A_HUMAN	Q9Y4I1	2	2.264	0.4743	0.434419	1			-1.61251	-1.44293	-1.52772	0.0352971
K.VKHLDGEEDGSS#DQSQASGTTGGR.R	S191	sp|Q9UNF1|MAGD2_HUMAN	Q9UNF1	3	3.426	0.6558	0.456419	0.5	0.542498		0.485439		0.513968	0.0353012
K.VGS#LDNAHHVPGGGNVK.I	S1742	sp|P11137|MAP2_HUMAN	P11137	3	2.587	0.4337	0.125227	1			-0.91987	-0.822917	-0.871393	0.0353796
K.AASADS#TTEGTPADGFTVLSTK.S	S173	sp|O75367|H2AY_HUMAN	O75367	2,3	3.883	0.6405	0.027368	0.99688	-1.70312		-0.836783	-1.39902	-1.31298	0.0353839
K.LITS#EEERS#PAKR.G	S1673:S1678	sp|Q12888|TP53B_HUMAN	Q12888	2,3	1.448	0.299	0.014095	0.99639	-2.52809	-2.2818	-1.25222		-2.0207	0.0354207
K.KSSGVSGGKPGLLPAHS#R.H	S732	sp|Q8IWB9|TEX2_HUMAN	Q8IWB9	3,4	1.984	0.3776	0.017841	1			-0.159439	-0.178273	-0.168856	0.0354678
K.LHLS#SPDNFR.Y	S266	sp|Q9UM54|MYO6_HUMAN	Q9UM54	2,3	1.79	0.4621	0.045339	0.99627		-1.86656	-1.74287	-0.93218	-1.51387	0.0354842
R.NLQDPVPKES#PK.S	S2639	sp|Q02224|CENPE_HUMAN	Q02224	2,3	2.566	0.5473	0.011314	1	0.350278	0.60164	1.18686	0.515936	0.663679	0.035592
K.RKAEDS#DSEPEPEDNVR.L	S499	sp|Q9H0D6|XRN2_HUMAN	Q9H0D6	2,3	3.318	0.6463	0.066922	1	-0.247573		-0.455951	-0.499881	-0.401135	0.0356374
R.VVS#S#TSEEEEAFTEK.F	S201:S202	sp|Q8N573|OXR1_HUMAN	Q8N573	2	2.852	0.6308	0.522675	0.99999			-0.34291	-0.306508	-0.324709	0.0356474
R.EGESVAM*NYKPS#PLQVK.L	S47	sp|Q8IW50|F219A_HUMAN	Q8IW50	2,3	3.21	0.5505	0.409576	1			0.930175	1.04069	0.985433	0.0356612
R.FDGS#PGQM*GGGGPLR.F	S794	sp|O94913|PCF11_HUMAN	O94913	2	2.349	0.5888	0.500044	1			-0.664931	-0.594261	-0.629596	0.0356917
R.DLQS#PDFTTGFHSDKIEAK.V	S1045	sp|Q9P2D0|IBTK_HUMAN	Q9P2D0	2,3,4	4.055	0.6584	0.009131	1	0.343976	0.230089	0.0553094	0.241273	0.217662	0.0358661
R.NRAST#AASSALGFSK.S	T605	sp|O96028|NSD2_HUMAN	O96028	3	3.172	0.5399	0.632297	0.5	0.726058			0.812894	0.769476	0.0358838
K.LSGEHS#ESS#TPRPR.S	S1364:S1367	sp|Q7Z3K3|POGZ_HUMAN	Q7Z3K3	2,3	1.691	0.2628	0.098494	0.3315			0.253341	0.283684	0.268512	0.0359322
R.LGSSDILNYS#GNLM*EPPFQNQK.K	S188	sp|O14530|TXND9_HUMAN	O14530	2,3	4.27	0.6155	0.019081	0.99999			-2.32808	-2.6076	-2.46784	0.0360149
R.FRDQDLAS#CDRDR.S	S347	sp|Q9Y383|LC7L2_HUMAN	Q9Y383	2,3,4	2.231	0.4969	0.029268	1	-0.539132	-0.289232	-0.106135	-0.456742	-0.34781	0.0360523
R.DFTNEAPPAPLPDASASPLS#PHRR.A	S365	sp|Q6WCQ1|MPRIP_HUMAN	Q6WCQ1	3,4	3.289	0.5319	0.043313	0.98789	0.77269		0.400179	0.794974	0.655948	0.0360577
R.VTEHGT#PKPFR.K	T736	sp|Q9NZN5|ARHGC_HUMAN	Q9NZN5	2,3	2.112	0.4492	0.011985	1	-0.0990657		-0.0667318	-0.134433	-0.100077	0.0361078
R.KPS#EEEYVIRK.S	S640	sp|Q15052|ARHG6_HUMAN	Q15052	2,3	2.804	0.5713	0.091916	1	0.863302	0.76929	0.133918	0.581248	0.586939	0.0361631
K.KKEIQNGNLHES#DSESVPRDFK.L	S75	sp|Q86UP2|KTN1_HUMAN	Q86UP2	4	3.417	0.5704	0.170489	0.99999	0.526874	0.362087		0.727238	0.538733	0.0363254
R.RST#VLGLPQHVQK.E	T162	sp|Q9P206|K1522_HUMAN	Q9P206	2,3,4	3.183	0.6026	0.09122	0.9983	-0.26165		-0.53938	-0.448829	-0.41662	0.0364344
K.LGDVS#PTQIDVSQFGSFK.E	S1501	sp|P46821|MAP1B_HUMAN	P46821	2,3	3.673	0.694	0.131956	1			-0.518847	-0.462552	-0.490699	0.0364777
R.DSVSS#VSDISQYR.V	S58	sp|Q12929|EPS8_HUMAN	Q12929	2,3	2.603	0.5893	0.031566	0.99998	0.42903		0.51342	0.248933	0.397127	0.0364786
R.ESSPLYS#PTFS#DSTSAVK.E	S1797:S1801	sp|P46821|MAP1B_HUMAN	P46821	2,3	2.856	0.2885	0.000184	0.99992			1.46185	1.63988	1.55087	0.0365005
R.KTS#DANETEDHLESLICK.V	S22	sp|Q09161|NCBP1_HUMAN	Q09161	2,3,4	5.355	0.7064	0.020102	0.99826	0.23842	0.227694	0.0307228	0.223882	0.18018	0.0365086
R.RVPGSS#GHLHK.T	S371	sp|Q9UEW8|STK39_HUMAN	Q9UEW8	3	1.512	0.2394	0.027594	0.99626			0.60807	0.682205	0.645137	0.0365379
R.S#SSEDAESLAPR.S	S298	sp|Q4G0J3|LARP7_HUMAN	Q4G0J3	2	2.487	0.5971	0.030394	0.5	-0.435398		-0.388083		-0.41174	0.0365382
R.AFVEDS#EDEDGAGEGGSSLLQKR.A	S177	sp|Q8N9T8|KRI1_HUMAN	Q8N9T8	3	5.006	0.6974	0.077389	1	0.483346		0.542276		0.512811	0.0365385
R.RGS#M*EQAPAVALPPTHK.K	S526	sp|Q8WUF5|IASPP_HUMAN	Q8WUF5	2,3	4.77	0.7092	0.008283	1			0.409402	0.364856	0.387129	0.0365862
R.YESQEPLAGQES#PLPLATR.E	S601	sp|Q9C0C2|TB182_HUMAN	Q9C0C2	2,3	3.351	0.5482	0.122169	1			-1.29806	-1.15661	-1.22734	0.036643
R.RRVNS#GDTEVGSSLLR.H	S3467	sp|O75592|MYCB2_HUMAN	O75592	3	2.075	0.4693	0.298276	1	0.326259	0.67438		0.559825	0.520155	0.0366612
R.AGAPGALS#PSYDGGLHGLQSK.I	S379	sp|P15923|TFE2_HUMAN	P15923	2,3	3.739	0.62	0.217106	1		0.511733	0.869856	0.491112	0.624234	0.0366761
R.KES#PLLFK.F	S74	sp|P26038|MOES_HUMAN	P26038	2	2.269	0.4434	0.137693	1			-1.22401	-1.37391	-1.29896	0.0366918
R.SKSHES#QLGNRIDDVSSM*R.F	S312	sp|Q8IVT5|KSR1_HUMAN	Q8IVT5	4	2.497	0.3833	1.19297	0.99998	0.425291			0.37885	0.40207	0.0367253
R.SVTSNQSDGTQESCES#PDVLDR.H	S361	sp|Q9UGV2|NDRG3_HUMAN	Q9UGV2	3	3.322	0.5316	0.301231	1			2.79663	3.13946	2.96805	0.0367262
R.DLYRSGY#GFNEPEQSR.F	Y93	sp|Q5BKZ1|ZN326_HUMAN	Q5BKZ1	3	3.182	0.5082	0.242644	0.49905	3.19695		2.84761		3.02228	0.0367518
R.S#LS#PGGAALGYR.D	S292:S294	sp|Q96T37|RBM15_HUMAN	Q96T37	2	2.25	0.5367	0.016397	1			-0.314819	-0.353441	-0.33413	0.0367523
K.RKGS#DDAPY#SPTAR.V	S899:Y904	sp|O75151|PHF2_HUMAN	O75151	3	2.301	0.2994	0.639397	0.99416	0.212343			0.238419	0.225381	0.0367856
K.RVEIQM*PKPAEAPTAPS#PAQTLENSEPAPVSQLQSR.L	S203	sp|Q9UHD8|SEPT9_HUMAN	Q9UHD8	4	5.378	0.6752	0.045149	1			-0.488446	-0.435017	-0.461732	0.0367922
R.EAPGS#PPLS#PR.G	S21:S25	sp|Q86UU0|BCL9L_HUMAN	Q86UU0	2	1.495	0.3246	0.032047	1			0.559072	0.49781	0.528441	0.0368608
K.DM*S#PLSETEM*ALGK.D	S507	sp|P27816|MAP4_HUMAN	P27816	2,3	3.183	0.6855	0.029091	1			-1.23045	-1.09558	-1.16302	0.0368726
R.RDS#FDDRGPSLNPVLDYDHGSR.S	S188	sp|P43243|MATR3_HUMAN	P43243	2,3,4	4.802	0.7086	0.009861	1	0.257384	0.103346	0.363924	0.134687	0.214835	0.0369328
K.S#QEM*VHLVNK.E	S706	sp|P16070|CD44_HUMAN	P16070	2,3	2.376	0.5535	0.000484	1	-0.755426	-0.481427	-1.26443	-0.36812	-0.717351	0.0369483
K.EILS#PVDIIDRNNHHNM*M*.-	S297	sp|O14495|LPP3_HUMAN	O14495	3	1.9	0.4053	0.661067	1			-0.910874	-0.810784	-0.860829	0.0369689
K.KAVPVES#PVQKV.-	S427	sp|Q8TB61|S35B2_HUMAN	Q8TB61	2,3	2.798	0.5447	0.041126	1	-2.88052	-1.28186	-0.843589	-1.37184	-1.59445	0.0369822
K.RPQT#PPKIDYLLPGPGPAHS#PQPSK.R	T984:S1000	sp|Q8TDM6|DLG5_HUMAN	Q8TDM6	3,4	4.641	0.4083	0.002227	1			0.395723	0.352207	0.373965	0.0369983
R.NSAT#FKSFEDR.V	T163	sp|O43399|TPD54_HUMAN	O43399	3	2.092	0.3106	0.371763	0.99995	-0.164444	-0.305376	-0.338288		-0.269369	0.0370143
R.KLS#QSFALPVTGGTVVTPK.Q	S497	sp|Q96C34|RUND1_HUMAN	Q96C34	2,3	2.878	0.6069	0.064485	0.99999		-0.250597		-0.223014	-0.236806	0.0370351
R.NSPAT#PPNTLNLR.S	T34	sp|Q92870|APBB2_HUMAN	Q92870	2	1.871	0.5612	0.06963	1	0.825508		0.4016	0.628581	0.618563	0.0370389
R.S#GYIPSGHSLGT#PEPAPR.A	S764:T775	sp|Q9HBL0|TENS1_HUMAN	Q9HBL0	3	1.947	0.3539	0.273154	0.49998			0.434618	0.386771	0.410695	0.0370418
R.RQIS#EETESVDNR.E	S670	sp|P46934|NEDD4_HUMAN	P46934	2,3	2.708	0.6312	0.046034	1	0.647604	0.657783	0.134586	0.362769	0.450686	0.0370712
K.ISEPEAEIS#PGSLPVTANM*K.A	S569	sp|Q96RT1|LAP2_HUMAN	Q96RT1	2,3	3.051	0.5349	0.402409	1			-0.729211	-0.819568	-0.774389	0.0370988
R.S#RS#PRKPIDSLR.D	S2675:S2677	sp|Q9UQ35|SRRM2_HUMAN	Q9UQ35	3,4	1.692	0.3874	0.00724	1	0.242064	0.0404977	0.142514	0.183322	0.152099	0.0371875
K.SPGSTPT#T#PTSSQAPQK.L	T436:T437	sp|P35658|NU214_HUMAN	P35658	3	2.639	0.2285	0.124809	0.98689	0.421758		0.21039	0.295274	0.309141	0.0372682
K.AQYEDIANRS#R.A	S334,S274	sp|O95678|K2C75_HUMAN,sp|P05787|K2C8_HUMAN	O95678	2	1.657	0.481	0.038058	1	-0.974031		-0.540045	-0.57847	-0.697516	0.0373412
R.S#FAGNLNTYK.R	S386	sp|Q01813|K6PP_HUMAN	Q01813	2	2.465	0.5813	0.125255	1	-0.278886	-0.635586	-0.592851	-0.161318	-0.41716	0.0373488
K.RFS#LDER.S	S798	sp|Q7LBC6|KDM3B_HUMAN	Q7LBC6	2	1.447	0.2308	0.393659	1	0.327593	0.274679	0.110345	0.103764	0.204096	0.0373928
R.LHS#APNLSDLHVVRPK.L	S556	sp|O75385|ULK1_HUMAN	O75385	3,4	4.77	0.6888	0.001406	1	0.659493	0.876629	0.135793	0.551908	0.555956	0.0374019
R.LTM*QVSS#LQREPFTIAQGK.G	S72	sp|P35659|DEK_HUMAN	P35659	3	2.7	0.5007	0.036043	0.5			-0.633372	-0.712665	-0.673018	0.037459
R.LLLAS#PPNER.N	S1029	sp|Q52LW3|RHG29_HUMAN	Q52LW3	2	2.124	0.5667	0.071373	1	0.494357	0.315815	0.908214	0.301883	0.505067	0.0374645
K.RTS#PQVLGSILK.S	S572	sp|Q7Z417|NUFP2_HUMAN	Q7Z417	2,3	3.168	0.5554	0.015307	0.99834	-0.790262	-0.520039	-0.122598	-0.53889	-0.492947	0.0374698
R.LS#AKPAPPKPEPKPK.K	S29	sp|P05204|HMGN2_HUMAN	P05204	2,3,4	2.856	0.5631	0.000365	1	-0.953381	-0.544054	-0.166524	-0.665536	-0.582374	0.0374962
K.LITS#EEERSPAKR.G	S1673	sp|Q12888|TP53B_HUMAN	Q12888	3	1.253	0.2715	0.808974	0.99996	2.03971	2.29544			2.16758	0.0375116
R.SRKGS#S#GNASEVSVACLTER.I	S384:S385	sp|Q69YQ0|CYTSA_HUMAN	Q69YQ0	2,3	3.93	0.5624	0.031704	1	1.21129		1.00513	0.580033	0.932153	0.0375266
R.RRS#SLNGKGESSLTALER.I	S999	sp|Q69YH5|CDCA2_HUMAN	Q69YH5	2,3,4	3.466	0.5814	0.016171	0.5	0.908559		0.925936	0.459879	0.764791	0.0375543
K.YADEEIPRS#PFK.V	S1505	sp|O75369|FLNB_HUMAN	O75369	2,3	2.795	0.6039	0.033545	1	-1.48882		-0.712981	-1.26292	-1.15491	0.0375658
K.SSTLGQEERPPEPPPGPPSKS#SPQAR.G	S1473	sp|Q8WWN8|ARAP3_HUMAN	Q8WWN8	4	3.943	0.5207	1.44704	0.49865			-0.302361	-0.268575	-0.285468	0.0376299
R.RLS#ELALGTGAQG.-	S1057	sp|Q8TDZ2|MICA1_HUMAN	Q8TDZ2	2	2.847	0.5856	0.081041	1	-0.35774	-0.377128	-0.0763851	-0.200341	-0.252899	0.0376506
R.AAGS#PSPLPAPDPAPK.S	S500	sp|Q9BZE9|ASPC1_HUMAN	Q9BZE9	2	2.839	0.6222	0.038397	1		-1.35376	-0.646979	-1.11801	-1.03958	0.0376974
R.LKATVTPS#PVKGK.G	S181	sp|Q9H1E3|NUCKS_HUMAN	Q9H1E3	2,3,4	3.056	0.5854	0.00542	1	0.694347	0.460253	0.353997		0.502866	0.037722
K.QFT#QSPETEASADSFPDTK.V	T651	sp|O15061|SYNEM_HUMAN	O15061	2,3	3.136	0.6049	0.2099	0.99697		-0.744435	-0.715855	-0.365872	-0.608721	0.0377263
R.RRS#PGLLER.R	S400	sp|Q69YU3|AN34A_HUMAN	Q69YU3	2,3	2.175	0.4174	0.091	1	0.21798	0.116006		0.240539	0.191508	0.037763
R.SAQGSSS#PVPSM*VQKS#PR.I	S657:S666	sp|P35658|NU214_HUMAN	P35658	2,3	2.519	0.5318	0.02847	0.49887	2.13614		1.89612		2.01613	0.0378504
R.SDS#IKFQHR.L	S1021	sp|Q8TDM6|DLG5_HUMAN	Q8TDM6	3	2.152	0.3132	0.04374	0.99999			0.299887	0.337884	0.318886	0.0378826
K.KAGLSEEDDS#LVDVYYR.E	S1498	sp|Q14690|RRP5_HUMAN	Q14690	2,3	4.616	0.7045	0.015372	1	0.892675		1.78333	1.21814	1.29805	0.0379108
K.LRES#PGSEQTPFM*TAPEGK.G	S3331	sp|Q9UPN3|MACF1_HUMAN	Q9UPN3	2,3	3.82	0.6814	0.198247	1			0.363616	0.409831	0.386723	0.0379944
K.VSS#PTVNTTLR.N	S460	sp|Q9NSK0|KLC4_HUMAN	Q9NSK0	2	2.327	0.532	0.129618	0.99999	-1.90511	-1.18817	-0.292586	-1.39957	-1.19636	0.0380074
R.GS#PDGSLQTGKPSAPK.K	S481	sp|Q8IZL8|PELP1_HUMAN	Q8IZL8	2,3	2.687	0.62	0.026116	1	-0.728564		-0.915897	-0.437141	-0.693867	0.0380149
R.GRTSST#NEDEDLNPEQKIER.E	T560	sp|Q99081|HTF4_HUMAN	Q99081	3	4.178	0.647	0.458608	0.49931	1.28246		1.13761		1.21004	0.0380579
R.RAGGGGGLGAGS#PALSGGQGR.R	S21	sp|Q6IQ22|RAB12_HUMAN	Q6IQ22	2,3	3.738	0.6215	0.165738	1	-0.270282	-0.238372	-0.515509	-0.130366	-0.288632	0.038126
K.QKS#EEELKDKNQLLEAVNK.Q	S171	sp|Q9Y448|SKAP_HUMAN	Q9Y448	2,3,4	4.096	0.635	0.015871	1	0.499702	0.701022	1.00946		0.736726	0.0381796
K.YLSDSCS#PR.S	S506	sp|P83436|COG7_HUMAN	P83436	2	1.444	0.4411	0.110457	0.99726			-1.63734	-1.45178	-1.54456	0.0381941
R.SGS#PKLDPSEVYLK.S	S724	sp|Q5TCQ9|MAGI3_HUMAN	Q5TCQ9	2,3	3.284	0.5923	0.086409	0.99761	0.115395	0.260049	0.123345	0.0740539	0.143211	0.0382721
R.FQAEGS#LKKNEQNFK.L	S27	sp|O00311|CDC7_HUMAN	O00311	2,3	2.604	0.5783	0.019276	1	0.580848	0.781121	1.15833		0.840101	0.0382915
K.ASPDQNASTHT#PQSSVK.T	T308	sp|Q14677|EPN4_HUMAN	Q14677	2,3	2.972	0.5273	0.033308	1			1.63477	1.84438	1.73958	0.0383083
R.FSTYSQS#PPDTPSLR.E	S351	sp|Q6ZS17|FA65A_HUMAN	Q6ZS17	2,3	3.017	0.6514	0.145884	1	0.208454	0.343575	0.117769	0.4954	0.2913	0.0384296
R.LGQSRAS#ADFGAAGSPRPLGR.L	S276	sp|Q86UD0|SAPC2_HUMAN	Q86UD0	3	2.309	0.4593	0.018772	0.99991			0.667872	0.591646	0.629759	0.0384812
R.ARS#RLS#HVLLVSESEVAK.T	S873:S876	sp|Q6PIJ6|FBX38_HUMAN	Q6PIJ6	3	2.827	0.3924	0.26307	1			-0.06705	-0.0593957	-0.0632228	0.0384904
K.TLS#KEEETKK.-	S189	sp|P84098|RL19_HUMAN	P84098	2,3	1.631	0.3651	0.014946	0.99999			1.25707	1.41912	1.3381	0.0385037
R.GRST#RVPVASVLI.-	T519	sp|Q9H2V7|SPNS1_HUMAN	Q9H2V7	2,3	1.679	0.4638	0.282252	0.5	0.872366			0.98484	0.928603	0.0385072
K.TTKIPCDS#PQSDPVDT#PTSTK.Q	S1253:T1261	sp|P46013|KI67_HUMAN	P46013	3	2.846	0.3429	0.365247	0.99301	1.47253		1.66279		1.56766	0.0385856
R.KLESTESRSS#FSQHAR.T	S429	sp|P02545|LMNA_HUMAN	P02545	2,3,4	2.463	0.4507	0.083957	0.49597	-0.413987		-0.199316	-0.304918	-0.306074	0.0386365
K.GFGFVDFNS#EEDAK.A	S619	sp|P19338|NUCL_HUMAN	P19338	2	2.292	0.6078	0.133737	1			-0.457424	-0.404995	-0.43121	0.0386549
R.AEEGKS#PFRESSGDGM*K.M	S758	sp|O15014|ZN609_HUMAN	O15014	3	2.907	0.5404	0.055887	1			0.356815	0.403025	0.37992	0.0386687
R.S#PPAPGLQPM*R.S	S200	sp|P15408|FOSL2_HUMAN	P15408	2,3	1.935	0.6178	0.039297	1	0.581642	0.539247	0.0752617	0.424416	0.405142	0.0387196
R.YNLS#AGTIK.A	S671	sp|Q6P0N0|M18BP_HUMAN	Q6P0N0	2	1.458	0.3772	0.05506	1		0.761886	1.19917	0.619334	0.860129	0.0387562
R.KIS#PPSYAR.R	S285	sp|Q8N2M8|CLASR_HUMAN	Q8N2M8	2,3	2.309	0.4952	0.014911	1	-1.47393	-1.32674	-0.165592	-1.27078	-1.05926	0.0389263
K.IKNENTEGS#PQEDGVELEGLKQR.L	S1247	sp|P11388|TOP2A_HUMAN	P11388	2,3,4	5.986	0.7066	0.035989	1	-1.63797	-1.14661	-0.799931		-1.19484	0.0389963
K.QITTS#PITVRK.N	S613	sp|O95835|LATS1_HUMAN	O95835	2,3	2.07	0.4175	0.29283	0.99593	0.65425	0.56729	0.147719	0.943227	0.578122	0.0390339
R.TYSLGSALRPS#TSR.S	S47	sp|P08670|VIME_HUMAN	P08670	2,3	2.391	0.5784	0.004836	0.997	-0.89351	-0.312159	-0.321174	-0.41417	-0.485253	0.0390376
R.VTQGAAS#PGHGIQEK.L	S380	sp|Q9HB58|SP110_HUMAN	Q9HB58	2,3	2.243	0.4637	1.13393	1			1.63312	1.84737	1.74024	0.0391401
R.S#KVEETTEHLVTK.S	S1033	sp|P52732|KIF11_HUMAN	P52732	2,3	3.268	0.5204	0.041095	1	-1.42328	-0.556156	-0.361178	-0.968005	-0.827155	0.0391513
K.ELKPQKS#VVSDLEADDVK.G	S1374	sp|P11388|TOP2A_HUMAN	P11388	2,3	3.612	0.6212	0.027271	1	-0.332627		-0.467141	-0.677812	-0.492527	0.0391685
K.SHVEDGDIAGAPASS#PEAPPAEQDPVQLK.T	S1277	sp|Q9P2E9|RRBP1_HUMAN	Q9P2E9	2,3,4	5.868	0.8025	0.104527	0.99741	-1.50342		-0.786053	-0.931301	-1.07359	0.0391702
R.LDNVPHT#PS#SYIETLPK.A	T51:S53	sp|Q99733|NP1L4_HUMAN	Q99733	2,3	2.549	0.3945	0.299683	0.49867			-2.27644	-2.01209	-2.14427	0.0391915
R.HRDGGEALVS#PDGTVTEAPR.T	S107	sp|Q96HN2|SAHH3_HUMAN	Q96HN2	2,3,4	4.191	0.639	0.008604	1		-0.664245	-0.354118	-0.750239	-0.589534	0.039206
R.HSSSPLS#PGGPTHLTKPTTTSSSER.E	S1786	sp|Q9Y618|NCOR2_HUMAN	Q9Y618	3,4	5.244	0.6353	0.058786	0.99723			1.28406	1.13483	1.20944	0.0392273
R.LHPFSLPQT#HSPSR.A	T232	sp|Q70SY1|CR3L2_HUMAN	Q70SY1	2,3,4	2.137	0.3714	0.148248	0.99995	-0.974153	-0.801561	-0.110173	-0.890792	-0.694169	0.0392279
K.EAYSGCSGPVDSECPPPPSS#PVHK.A	S265	sp|Q8N556|AFAP1_HUMAN	Q8N556	2,3,4	5.011	0.6916	0.035229	0.5	0.64137		0.302762	0.570078	0.504737	0.0392554
K.RKDPLTHTSNS#LPR.S	S245	sp|Q9UBP0|SPAST_HUMAN	Q9UBP0	3,4	2.627	0.4046	0.130224	0.99999	-0.317966		-0.509327	-0.264399	-0.363897	0.0392915
K.DRQS#PLHGNHITISHTQATGSR.S	S258	sp|Q86VQ1|GLCI1_HUMAN	Q86VQ1	3,4	5.025	0.5986	0.147451	1	0.404941		0.228547	0.228899	0.287462	0.0393085
K.SPGST#PT#TPTSSQAPQK.L	T434:T436	sp|P35658|NU214_HUMAN	P35658	2	2.527	0.2413	0.026971	0.24999	0.262347		0.141724	0.301386	0.235152	0.0393143
R.SASAS#PLTPCSVTR.S	S368	sp|Q3KQU3|MA7D1_HUMAN	Q3KQU3	2	2.516	0.5397	0.271116	1	0.354062		0.747626	0.566412	0.556033	0.0393814
R.DRSS#PPPGYIPDELHQVAR.N	S164	sp|Q9Y2U5|M3K2_HUMAN	Q9Y2U5	3,4	5.169	0.6932	0.010108	0.99841	0.586873		0.436732	0.878601	0.634069	0.0393981
R.CRNS#IASCADEQPHIGNYR.L	S42	sp|P27448|MARK3_HUMAN	P27448	3	3.797	0.6489	0.026142	1			-0.453757	-0.400793	-0.427275	0.0394069
R.SRS#TERPDTNLM*R.S	S1108	sp|Q9UQ26|RIMS2_HUMAN	Q9UQ26	3	1.738	0.2681	0.228346	0.99256			-0.162267	-0.143327	-0.152797	0.0394077
K.EGM*NPSYDEYADS#DEDQHDAYLER.M	S444	sp|Q08945|SSRP1_HUMAN	Q08945	2,3,4	4.77	0.6786	0.001144	1	-0.0150706	-0.106742	-0.0838329	-0.118596	-0.0810603	0.0394355
R.LTYHGVS#PCK.V	S348	sp|Q9UBS8|RNF14_HUMAN	Q9UBS8	2,3	1.837	0.4197	0.103597	1			-2.35174	-2.07699	-2.21436	0.0394452
K.IGSGRS#SPVTVNQTDKEKEK.V	S1189	sp|Q8IVL0|NAV3_HUMAN	Q8IVL0	3,4	3.983	0.5441	0.021379	0.49999	0.441657	0.382516	0.725296		0.516489	0.0394851
K.KS#PFSGPTDPRPPPRR.I	S316	sp|Q04206|TF65_HUMAN	Q04206	3,4	2.553	0.4786	0.001934	1			-0.920455	-1.0424	-0.981426	0.0394988
K.TTKT#PEDGDYSYEIIEK.T	T1932	sp|P46821|MAP1B_HUMAN	P46821	2,3	3.807	0.607	0.0148	1	-1.3096	-0.652247	-0.621116	-0.323589	-0.726638	0.039648
R.KGS#VDQYLLR.S	S693	sp|Q8NCN4|RN169_HUMAN	Q8NCN4	2,3	2.786	0.5335	0.046384	1		0.258509	0.274675	0.472596	0.33526	0.0396551
K.DSSSSLTDPQVSYVKS#PAAER.R	S439	sp|O94887|FARP2_HUMAN	O94887	3	3.662	0.6006	0.011883	1	-0.188366		-0.166238		-0.177302	0.0396743
R.S#ARLS#AKPAPPKPEPKPK.K	S25:S29	sp|P05204|HMGN2_HUMAN	P05204	2,3,4	2.818	0.6373	0.016211	1	-0.929715	-0.661877	-0.122285	-0.904958	-0.654709	0.0397044
R.HREDS#DVEM*VEDDSRK.E	S477	sp|P40692|MLH1_HUMAN	P40692	3,4	4.546	0.6414	0.04799	1	0.735549		0.348694	0.546588	0.54361	0.0397128
K.ATLSSTSGLDLM*SESGEGEIS#PQREVSR.S	S1026	sp|Q8WWI1|LMO7_HUMAN	Q8WWI1	3	5.486	0.6502	0.047566	1	0.438743		0.321963	0.652539	0.471082	0.0397165
R.LIRGPAETEATT#D.-	T349	sp|Q12792|TWF1_HUMAN	Q12792	2	2.467	0.6662	0.020237	0.99999	-0.108732	-0.191078	-0.426793	-0.21832	-0.236231	0.0397207
K.NKAS#PQSEFM*PSK.G	S792	sp|Q9NQW6|ANLN_HUMAN	Q9NQW6	2,3	3.033	0.619	0.000246	1	-0.0862039	-0.464325	-0.678818	-0.559699	-0.447262	0.0397235
K.AAGFKT#SPGRPLGTTK.A	T120	sp|Q7Z6I8|CE024_HUMAN	Q7Z6I8	3	2.796	0.4986	0.415628	0.99669	0.278353	0.719358	1.35452	0.734728	0.771738	0.0398008
K.GSCNLSRVDS#TTCLFPVEEK.A	S261	sp|Q06210|GFPT1_HUMAN	Q06210	3	2.855	0.5026	0.529467	0.49906	0.370265			0.326596	0.34843	0.0398422
R.NRT#SVDFKDTDYKR.H	T510	sp|P49902|5NTC_HUMAN	P49902	2,3,4	3.605	0.5387	0.028277	0.99854	0.262724	0.0310188	0.193182	0.210672	0.174399	0.0398712
K.STIGVM*VT#ASHNPEEDNGVK.L	T62	sp|O95394|AGM1_HUMAN	O95394	2,3	2.795	0.4833	0.055104	0.99439	-0.511123	-1.00481		-0.636796	-0.717576	0.0400689
K.LVSES#SDVLPK.-	S477	sp|P05787|K2C8_HUMAN	P05787	2	2.035	0.541	0.131318	0.99701			-0.323008	-0.366491	-0.344749	0.0400955
K.RQAQQERDELADEIANSS#GK.G	S1714	sp|P35579|MYH9_HUMAN	P35579	2,3,4	3.602	0.6535	0.009626	0.99999			-2.17645	-2.46947	-2.32296	0.0400981
K.YNVST#TPYLQS#VK.K	T596:S602	sp|Q8WWK9|CKAP2_HUMAN	Q8WWK9	2	1.565	0.4812	0.14608	0.49881	-0.592471	-1.24099		-0.887959	-0.907139	0.0401483
K.LS#FSLK.T	S266	sp|Q9NWB6|ARGL1_HUMAN	Q9NWB6	2	1.451	0.1762	0.00432	1	-1.10481		-0.520022	-0.826724	-0.817185	0.0401543
K.RAVSREDS#VKPGAHLTVK.K	S116	sp|P51991|ROA3_HUMAN	P51991	3,4	3.479	0.5147	0.177445	1	-1.15452	-0.696609	-0.607687		-0.819605	0.0401687
R.SLYASS#PGGVYATRSSAVR.L	S56	sp|P08670|VIME_HUMAN	P08670	2,3	2.602	0.5366	0.300963	0.5	-0.641171			-0.727703	-0.684437	0.0401897
R.HSGS#DRSS#FSHYSGLK.H	S199:S203	sp|Q8NC51|PAIRB_HUMAN	Q8NC51	3	2.339	0.3049	0.06549	0.49654			0.767817	0.871456	0.819637	0.0401953
R.ES#SPLYS#PTFSDSTSAVK.E	S1792:S1797	sp|P46821|MAP1B_HUMAN	P46821	2	1.996	0.3326	0.26058	0.49728	0.126652	0.0747635		0.160572	0.120662	0.0401991
K.RNS#LESVEFVK.Q	S17	sp|A6NMK8|F196B_HUMAN	A6NMK8	2,3	2.521	0.4699	0.193059	1	0.895821		0.810222	0.419473	0.708505	0.0402535
K.ETPAATEAPSST#PK.A	T196	sp|P80723|BASP1_HUMAN	P80723	2,3	3.054	0.699	0.023477	0.99712	-1.37407	-0.891172	-0.203538	-0.871359	-0.835034	0.0402662
K.GNAEGS#S#DEEGKLVIDEPAK.E	S132:S133	sp|P51858|HDGF_HUMAN	P51858	2,3	3.746	0.6616	0.01162	1	-0.502734		-0.685899	-0.324331	-0.504321	0.0402665
R.GGGT#PDANSLAPPGK.A	T302	sp|Q9BRQ0|PYGO2_HUMAN	Q9BRQ0	2,3	2.696	0.6197	0.042731	1	-0.467485		-0.527549	-0.245805	-0.413613	0.0403301
R.QAQQERDELADEIANSS#GK.G	S1714	sp|P35579|MYH9_HUMAN	P35579	2,3	3.935	0.6473	0.104995	0.99999			-2.23345	-2.53623	-2.38484	0.0403584
K.GPAES#PDEGITTTEGEGECEQTPEELEPVEK.Q	S891	sp|P46821|MAP1B_HUMAN	P46821	3	4.339	0.6296	0.067346	1			-1.10616	-0.974094	-1.04012	0.0403607
K.RKPS#VPDSASPADDS#FVDPGER.L	S85:S96	sp|P16333|NCK1_HUMAN	P16333	2,3,4	3.471	0.6549	0.050469	1	0.290635	0.656551	1.39078	0.843072	0.795259	0.0403887
R.IAQLSES#PVILTPNAK.R	S318	sp|Q6P4F7|RHGBA_HUMAN	Q6P4F7	2,3	2.917	0.5451	0.39376	1			0.825164	0.937133	0.881149	0.0403942
K.APVPSTCSSTFPEELS#PPSHQAK.R	S169	sp|Q14980|NUMA1_HUMAN	Q14980	3,4	3.929	0.6161	0.062003	1			0.325156	0.286306	0.305731	0.0403943
K.VQFDGTNS#AFKELK.F	S614	sp|Q8WWK9|CKAP2_HUMAN	Q8WWK9	2,3	2.635	0.5852	0.527945	1	-0.389894		-0.442855		-0.416374	0.0404334
R.LELSSSAS#PQEER.T	S639	sp|Q9C0C7|AMRA1_HUMAN	Q9C0C7	2	2.525	0.5184	0.301038	0.99999			0.229471	0.260649	0.24506	0.040443
K.SS#PEQPIGQGR.I	S1327	sp|Q8N201|INT1_HUMAN	Q8N201	2	2.105	0.5358	0.005164	0.5	-0.32074	-0.355366	-0.444401	-0.0515564	-0.293016	0.0405301
K.VSTS#PLTK.Q	S211	sp|Q9Y320|TMX2_HUMAN	Q9Y320	2	1.507	0.3915	0.176033	0.99674			-2.16963	-1.90939	-2.03951	0.040562
R.TLNAETPKSS#PLPAK.G	S217	sp|Q7L2J0|MEPCE_HUMAN	Q7L2J0	2,3	3.112	0.6579	0.043224	0.99793	-0.489136	-0.148764	-0.210297	-0.208387	-0.264146	0.0406427
R.ASSLSESS#PPK.A	S374	sp|Q9UHB6|LIMA1_HUMAN	Q9UHB6	2	2.184	0.5851	0.038539	0.99711	-0.345379		-0.354504	-0.625518	-0.4418	0.0406463
R.AS#PAPGSGHPEGPGAHLDM*NSLDR.A	S91	sp|O94826|TOM70_HUMAN	O94826	2,3,4	3.79	0.6349	0.009039	1	-0.258654	-0.125268	-0.318251	-0.0769228	-0.194774	0.0406674
K.RYS#PDELR.Y	S270	sp|Q8WUB8|PHF10_HUMAN	Q8WUB8	2,3	2.067	0.3619	0.003927	0.99999	-0.878156	-0.626721	-2.11064	-0.953048	-1.14214	0.0406991
R.ESSPLYS#PTFSDSTSAVK.E	S1797	sp|P46821|MAP1B_HUMAN	P46821	2,3	3.168	0.6017	0.030328	0.99998	1.4514		1.2288	2.37475	1.68498	0.0407193
R.RLGDSS#GPALKR.S	S23	sp|Q9UHD8|SEPT9_HUMAN	Q9UHD8	3	2.81	0.4235	0.105201	0.99725	-0.25414	-0.242503	-0.443917		-0.31352	0.0407299
R.RDS#PTYDPYKR.S	S294	sp|Q8N2M8|CLASR_HUMAN	Q8N2M8	3	2.773	0.5243	0.010571	1	0.898699	0.343169	0.231526	0.785697	0.564773	0.0407602
R.VIAIDS#DAES#PAKR.V	S1037:S1041	sp|P28749|RBL1_HUMAN	P28749	2,3	2.444	0.3801	0.148078	1	1.05526		0.928073		0.991668	0.04077
R.SPSDSSTAS#TPVAEQIER.A	S345	sp|Q16643|DREB_HUMAN	Q16643	2,3	3.279	0.62	0.102284	0.5	1.12475		2.36898	2.28416	1.92596	0.0407883
K.SLFFS#SKEDIHTSESESK.I	S929	sp|Q52LW3|RHG29_HUMAN	Q52LW3	3,4	3.401	0.5104	0.081209	0.5	0.668238		0.587508		0.627873	0.0408713
R.DNTFFRES#PVGR.K	S133	sp|Q8NEY8|PPHLN_HUMAN	Q8NEY8	2,3	2.254	0.5098	0.022184	1	-0.240349	-0.182912	-0.0258723	-0.205151	-0.163571	0.0409064
R.S#M*GETESGDAFLDLKKPPASK.C	S5	sp|Q9NRA8|4ET_HUMAN	Q9NRA8	3,4	4.555	0.6686	0.089573	1	0.153787	0.196998	0.307699		0.219495	0.0409419
R.GFTDS#PHYSDHLNDSR.L	S79	sp|Q99081|HTF4_HUMAN	Q99081	2,3,4	3.289	0.6351	0.015365	0.99999	0.977245		1.90815	1.17777	1.35439	0.0409587
R.RAS#AYEALEK.Y	S93	sp|Q15785|TOM34_HUMAN	Q15785	2	2.211	0.2062	0.193519	0.99748			-0.55555	-0.48829	-0.52192	0.0409644
R.RLAST#SDIEEKENRDSSSLR.T	T508	sp|O14974|MYPT1_HUMAN	O14974	4	3.854	0.4917	0.909784	0.49884	1.14717	1.3057			1.22644	0.0410876
K.FALKVDS#PDVK.R	S490	sp|Q7Z4V5|HDGR2_HUMAN	Q7Z4V5	2,3	2.648	0.5629	0.011258	1			-2.55473	-2.24433	-2.39953	0.0411186
R.ITPPAAKPGS#PQAK.S	S678	sp|P35658|NU214_HUMAN	P35658	2,3	2.3	0.4983	0.031794	1	1.56627		0.920625	0.831509	1.10614	0.0411194
K.KLVRS#PSGLR.M	S17	sp|Q9BQ24|ZFY21_HUMAN	Q9BQ24	2,3	1.991	0.3124	0.04291	1	0.730722	0.80865	1.71254	0.471359	0.930819	0.0411509
K.SPRIT#PPAAKPGS#PQAK.S	T670:S678	sp|P35658|NU214_HUMAN	P35658	2,3	2.647	0.5151	0.069451	0.99999	-0.530293	-0.206095	-0.51353	-0.142942	-0.348215	0.0411762
K.KAEGEPQEES#PLK.S	S177	sp|Q9NYF8|BCLF1_HUMAN	Q9NYF8	2,3	3.17	0.6058	0.042466	1	-0.270432	-0.303393	-0.748749	-0.278796	-0.400342	0.0412071
K.AVTDFVIPECQKKS#PISK.S	S690	sp|Q6P0N0|M18BP_HUMAN	Q6P0N0	2,3,4	3.137	0.5059	0.016447	0.99999	1.22674		1.85948	0.909107	1.33178	0.0412868
K.DLEASHQHS#SPNEQLK.K	S284	sp|Q9P2B4|CT2NL_HUMAN	Q9P2B4	3,4	2.531	0.5282	0.441946	0.5			-2.19661	-2.50197	-2.34929	0.0413148
R.DPGM*VRS#PQNQYPAELM*R.R	S121	sp|P33993|MCM7_HUMAN	P33993	3	4.73	0.6337	0.155509	1			-2.84495	-2.4977	-2.67132	0.04132
K.AKPAM*PQDSVPS#PR.S	S481	sp|P53396|ACLY_HUMAN	P53396	2,3	2.418	0.592	0.003524	1	-0.731806	-0.673516	-0.0722696	-0.737397	-0.553747	0.041344
K.KGES#QTDIEITREEDFTR.I	S252	sp|P49368|TCPG_HUMAN	P49368	3	3.365	0.5847	0.039221	1	-1.48631		-0.734002	-0.961952	-1.06076	0.0413689
R.SCFES#S#PDPELK.S	S875:S876	sp|Q9UQ35|SRRM2_HUMAN	Q9UQ35	2	1.974	0.5326	0.025979	1			-0.250292	-0.285215	-0.267754	0.0414593
R.SLYAS#SPGGVYATR.S	S55	sp|P08670|VIME_HUMAN	P08670	2,3	2.933	0.7202	0.00025	0.99773	-1.27643	-0.777224	-0.216055	-0.708391	-0.744526	0.041463
R.VHVQFFDDS#PTR.G	S137	sp|P52701|MSH6_HUMAN	P52701	2,3	2.634	0.68	0.061781	1			-1.99861	-2.27766	-2.13814	0.0414845
R.GLS#GPCRPPPPPQAR.G	S28	sp|Q9UEE5|ST17A_HUMAN	Q9UEE5	3	2.987	0.4445	0.187414	1	1.15319	0.477434	0.323987	0.543769	0.624596	0.0415451
K.VDNLTYRTS#PDSLRR.V	S26	sp|Q9BRL6|SRSF8_HUMAN	Q9BRL6	3,4	2.221	0.4479	0.295596	0.25		-0.426601	-0.442622	-0.208239	-0.359154	0.0415642
R.DQS#TSM*SHINLLFSR.R	S356	sp|Q5VUB5|F1711_HUMAN	Q5VUB5	3	2.574	0.5737	0.035085	0.33333	0.598477	0.501122		0.273238	0.457612	0.0416063
R.M*LTTVGPASSS#PK.I	S481	sp|Q8IVL1|NAV2_HUMAN	Q8IVL1	2	2.807	0.6198	0.104651	0.99676		0.596136	1.27383	1.21277	1.02758	0.0416159
R.RYS#DHAGPAIPSVVAYPK.R	S419	sp|P27448|MARK3_HUMAN	P27448	2,3,4	4.915	0.658	0.097542	0.99999	-0.244669	-0.171935	-0.399938	-0.088579	-0.22628	0.0417218
K.KLGNS#LLR.R	S2062	sp|Q14980|NUMA1_HUMAN	Q14980	2	1.843	0.3223	0.024089	1	-0.732226	-0.157243	-0.39724	-0.349964	-0.409168	0.0417564
K.SY#LYPSTLVR.T	Y932	sp|P52732|KIF11_HUMAN	P52732	2	1.861	0.4782	0.070137	0.5	-1.82226		-0.840962	-1.36436	-1.34252	0.0418114
R.ST#FHGEQLR.E	T613	sp|Q9P0L2|MARK1_HUMAN	Q9P0L2	2,3	1.619	0.2624	0.098207	0.5			-0.69006	-0.787328	-0.738694	0.0418533
R.EPSAPSIPTPAYQSS#PAGGHAPTPPTPAPR.T	S730	sp|Q8WUM4|PDC6I_HUMAN	Q8WUM4	3,4	4.128	0.6078	0.27049	0.5			0.457176	0.521653	0.489415	0.041874
R.ETFS#SAEGTVDKDTTIM*ELR.D	S889	sp|P46100|ATRX_HUMAN	P46100	2,3	4.091	0.571	0.253919	0.99724	0.639274		0.4047	0.87288	0.638951	0.0419464
K.IHNVGS#PLK.S	S830	sp|P52701|MSH6_HUMAN	P52701	2	1.575	0.4635	0.860316	1			-0.845198	-0.740476	-0.792837	0.041983
R.HRSSIS#GSLPSSGSLQAVSSR.F	S359	sp|Q9BXF6|RFIP5_HUMAN	Q9BXF6	3,4	4.238	0.6355	0.02322	0.333		-0.194007	-0.426141	-0.36991	-0.330019	0.0420709
R.IHLGSS#PK.K	S58	sp|Q9H410|DSN1_HUMAN	Q9H410	2	1.609	0.3766	0.205108	0.5			-0.071337	-0.0814697	-0.0764033	0.0421527
K.TGVTSTS#DS#EEEGDDQEGEKK.R	S273:S275	sp|O75475|PSIP1_HUMAN	O75475	2,3	3.695	0.2392	0.106236	0.99711			-0.166352	-0.145661	-0.156007	0.0421549
R.QS#LGHPPPEPGPDR.V	S58	sp|P13861|KAP2_HUMAN	P13861	2,3	2.722	0.5068	0.00472	1	-0.846319	-0.535931	-0.270613	-0.250303	-0.475791	0.0422032
R.DWRQS#PGEVGDR.S	S175	sp|Q6NYC8|PPR18_HUMAN	Q6NYC8	2,3	2.609	0.4785	0.375338	1			0.660708	0.578363	0.619535	0.0422458
R.TKLHQLS#GSDQLESTAHSR.I	S183	sp|O60271|JIP4_HUMAN	O60271	3,4	4.593	0.6325	0.110519	0.99999		0.687564	0.785472		0.736518	0.0422519
R.S#IVPSS#PQPQR.A	S518:S523	sp|Q9P246|STIM2_HUMAN	Q9P246	2	1.702	0.4524	0.122746	0.99762	-1.03998	-0.784127	-0.105729	-0.948057	-0.719474	0.0423125
K.KRT#PNETTSVLEPK.K	T485	sp|Q8TF01|PNISR_HUMAN	Q8TF01	2,3	3.633	0.6125	0.40398	1	-1.07058		-0.963693	-0.488954	-0.841077	0.0423181
K.KHPDAS#VNFSEFSK.K	S35	sp|P09429|HMGB1_HUMAN	P09429	2,3	2.863	0.4289	0.15551	1	-0.795096	-0.289513	-0.213638	-0.461202	-0.439862	0.0423521
K.AEDGAT#PSPSNET#PKK.K	T143:T150	sp|P29966|MARCS_HUMAN	P29966	2,3	2.369	0.563	0.093986	1			1.68846	1.47752	1.58299	0.0423533
R.S#RLSAIEIDIPVVSHTT.-	S228	sp|P56749|CLD12_HUMAN	P56749	2,3	3.132	0.5915	0.195196	0.99764			-0.767192	-0.671271	-0.719232	0.0423889
R.NQSLGQS#APSLTAGLK.E	S148	sp|Q6P0Q8|MAST2_HUMAN	Q6P0Q8	2	2.976	0.5625	0.109277	1	0.631583	0.36049	0.289702	1.04438	0.58154	0.0424161
K.VGSLT#PPS#SPK.T	T620:S623	sp|Q2M2I8|AAK1_HUMAN	Q2M2I8	2	2.532	0.4785	0.006965	0.99508	-0.494765	-0.277543	-0.543415	-0.0943229	-0.352512	0.0424481
R.SS#FSHYSGLKHEDKR.G	S203	sp|Q8NC51|PAIRB_HUMAN	Q8NC51	2,3,4	3.729	0.5648	0.027805	0.5	0.630104	0.443331	0.294333		0.455923	0.0425153
R.RRT#LPQLPNEEK.S	T644	sp|Q5SW79|CE170_HUMAN	Q5SW79	2,3	3.78	0.5923	0.139336	1	-0.305535		-0.181813	-0.399486	-0.295611	0.0425828
R.GGPISFSSS#R.S	S1939	sp|P35580|MYH10_HUMAN	P35580	2	1.229	0.205	0.465315	0.4989			-0.577599	-0.505041	-0.54132	0.0426019
K.KKPEDSPS#DDDVLIVYELTPTAEQK.A	S2628	sp|P49792|RBP2_HUMAN	P49792	3,4	5.102	0.6397	0.03887	0.5			-1.11485	-1.27529	-1.19507	0.0426687
K.S#LFINHHPPGQIAR.K	S83	sp|Q8ND76|CCNY_HUMAN	Q8ND76	2,3	2.786	0.5256	0.059863	1	-0.313579	-0.112969	-0.544254	-0.250409	-0.305303	0.0426884
R.SQDQFSDM*RIS#INQT#PGK.S	S1044:T1048	sp|Q8WWI1|LMO7_HUMAN	Q8WWI1	2,3	2.812	0.5508	0.076583	1			-1.23698	-1.41509	-1.32603	0.042691
K.GYGFVDFDS#PAAAQK.A	S112,S112	sp|P29558|RBMS1_HUMAN,sp|Q6XE24|RBMS3_HUMAN	P29558	2,3	3.114	0.703	0.018527	1			-2.45631	-2.81062	-2.63347	0.0427609
K.VGSLT#PPSS#PK.T	T620:S624	sp|Q2M2I8|AAK1_HUMAN	Q2M2I8	2	2.484	0.4732	0.041789	0.99632	-0.494765	-0.277543	-0.547545	-0.0943229	-0.353544	0.0427888
K.SKGESDDFHM*DFDS#AVAPR.A	S1504	sp|P11388|TOP2A_HUMAN	P11388	2,3,4	4.425	0.7128	0.000279	1	-0.279629	-0.315251	-0.0555559	-0.44353	-0.273491	0.0428346
K.SEPAVVS#LEYGVAR.M	S611	sp|Q9Y217|MTMR6_HUMAN	Q9Y217	2	1.981	0.5856	0.331065	1			0.589304	0.674607	0.631955	0.0429009
R.RRS#VTPPEEQQEAEEPKAR.V	S353	sp|P30305|MPIP2_HUMAN	P30305	4	5.025	0.6667	0.333012	0.99999	2.83117		3.24119		3.03618	0.042921
R.LST#TPAHS#PVLKHPAAK.G	T901:S906	sp|Q8IY63|AMOL1_HUMAN	Q8IY63	2,3	2.655	0.4872	0.072824	0.49908	-0.958277	-0.764742	-0.431299		-0.718106	0.0429914
K.SKS#NPDFLKK.D	S993	sp|Q6WCQ1|MPRIP_HUMAN	Q6WCQ1	2,3	2.766	0.4638	0.015584	0.99846	0.694062	0.398671	0.150858	0.842519	0.521528	0.0430157
R.SSTPLHS#PSPIR.V	S289	sp|O95817|BAG3_HUMAN	O95817	2,3	2.506	0.5079	0.017258	1	-0.319395	-0.482985	-1.16094	-0.534017	-0.624335	0.0430442
R.TRTSS#SETEEKKPEKPLILQSLGPK.T	S233	sp|Q9Y5K6|CD2AP_HUMAN	Q9Y5K6	4	4.545	0.699	0.371792	0.33293	0.448013		0.391183		0.419598	0.0430456
R.KTS#PASLDFPESQK.S	S459	sp|Q96JM3|CHAP1_HUMAN	Q96JM3	2,3	4.365	0.6711	0.071603	1	0.370452	0.225616	0.506989	0.0971311	0.300047	0.043053
R.KSS#M*DGAQNQDDGYLALSSR.T	S1191	sp|Q8IVL1|NAV2_HUMAN	Q8IVL1	2,3	4.879	0.6909	0.010022	0.99803	0.459592	0.922438	0.569603		0.650544	0.0430979
K.IAASSS#FR.S	S288	sp|Q99961|SH3G1_HUMAN	Q99961	2	1.533	0.4113	0.105204	0.99535	-0.36859		-0.530613	-0.247298	-0.382167	0.0431512
R.YLGGS#M*DLSTFDFR.T	S56	sp|O95983|MBD3_HUMAN	O95983	2,3	2.332	0.6402	0.081868	1	-0.203798		-0.43448	-0.433374	-0.357217	0.0431523
K.LVRLS#SDSFAR.L	S242	sp|Q9HB09|B2L12_HUMAN	Q9HB09	2,3	2.046	0.4402	0.001022	0.9971	0.632106	0.598627	0.0671693	0.451652	0.437388	0.0431531
R.S#RLVLYPETSR.K	S97	sp|Q9NXH8|TOR4A_HUMAN	Q9NXH8	2,3	2.284	0.5298	0.009587	1	0.42829	0.252304	0.175071	0.0983811	0.238512	0.0431934
K.SDS#NASFLR.A	S31	sp|Q01484|ANK2_HUMAN	Q01484	2	2.017	0.474	0.322721	0.99999	1.5745	0.883393	0.362787	0.660544	0.870306	0.0432291
R.CM*M*AQYNRHDS#PEDVK.R	S481	sp|P31948|STIP1_HUMAN	P31948	2,3	2.881	0.5785	0.017498	1			-2.16931	-2.48612	-2.32772	0.0432561
K.TVETRDGQVINETS#QHHDDLE.-	S459	sp|P08670|VIME_HUMAN	P08670	2,3,4	4.548	0.6437	0.003828	0.99678	-1.58135	-0.952544	-0.473038	-0.497341	-0.876068	0.0432897
K.KKPT#SPVKPIPQNTEYR.T	T1773	sp|P25054|APC_HUMAN	P25054	3,4	3.424	0.5304	0.163533	0.5	0.385782		0.736102	0.424108	0.51533	0.0433526
K.KLENSPLGEALRS#GQAR.R	S116	sp|Q9NX40|OCAD1_HUMAN	Q9NX40	3	3.074	0.4282	0.228033	1			1.66232	1.44986	1.55609	0.0433934
R.TTAPTEGKS#PLKKEDR.S	S741	sp|Q96T37|RBM15_HUMAN	Q96T37	2,3,4	3.372	0.513	0.068894	0.99999	0.204801	0.0301073	0.264317	0.170871	0.167524	0.0434098
R.APSHM*SSSHS#FPQLAR.N	S183	sp|Q9Y2J4|AMOL2_HUMAN	Q9Y2J4	3,4	2.931	0.537	0.107104	1	-1.27304		-0.711257	-0.685212	-0.889835	0.043432
R.LRVQS#PEPPAPER.A	S1475	sp|Q14160|SCRIB_HUMAN	Q14160	2,3	2.696	0.5449	0.072235	1	0.0469371	0.175748	0.297079	0.168439	0.172051	0.0434707
K.SSPSVLIHS#LGK.S	S419	sp|Q9P0K7|RAI14_HUMAN	Q9P0K7	2,3	2.357	0.4786	0.020279	1	3.12896		1.40083	2.70637	2.41205	0.043487
R.ARGKS#SEPVVIM*K.R	S3041	sp|P46013|KI67_HUMAN	P46013	2,3	2.743	0.4648	0.096063	0.99556	0.511412	0.385543		0.23102	0.375992	0.0434936
R.NRHS#LVGPQQLGGRPAPVR.R	S144	sp|Q8TBC3|SHKB1_HUMAN	Q8TBC3	4	3.243	0.4615	0.226803	1			0.674331	0.587936	0.631133	0.0435053
R.EPSAPSIPTPAYQS#SPAGGHAPTPPTPAPR.T	S729	sp|Q8WUM4|PDC6I_HUMAN	Q8WUM4	3	3.708	0.5591	1.22285	0.49749			0.342276	0.298393	0.320335	0.0435375
R.QVS#LPVTK.S	S723	sp|P98082|DAB2_HUMAN	P98082	2	1.714	0.2795	0.474849	1	0.615516	0.514928	0.117125	0.275779	0.380837	0.0435471
K.APEGRS#PLSAEELM*TIEDEGVLDK.M	S576	sp|P53814|SMTN_HUMAN	P53814	3	5.263	0.6251	0.455078	0.99781			-1.37715	-1.5803	-1.47873	0.0436611
R.GTLDEEDEEADS#DTDDIDHR.V	S338	sp|Q9HCN4|GPN1_HUMAN	Q9HCN4	2,3,4	3.547	0.673	0.017162	1	-0.0742517	-0.183018	-0.308859	-0.119318	-0.171362	0.0436771
R.VGISSIDIS#QSR.S	S52	sp|Q96HE9|PRR11_HUMAN	Q96HE9	2	1.975	0.4278	0.06978	0.99999			-0.418325	-0.480263	-0.449294	0.0438116
R.S#VDFRDPFEKER.Y	S815	sp|Q7Z6E9|RBBP6_HUMAN	Q7Z6E9	3	2.273	0.5058	0.114911	1	2.45745		2.13957		2.29851	0.0439515
K.DKS#PVREPIDNLTPEERDAR.T	S136	sp|Q14498|RBM39_HUMAN	Q14498	3,4	3.453	0.6386	0.094746	1	0.210987	0.105302		0.235281	0.183857	0.0440074
K.TSQVGAASAPAKES#PRK.G	S381	sp|Q13428|TCOF_HUMAN	Q13428	2,3,4	3.011	0.6319	0.037748	1			0.410459	0.357257	0.383858	0.0440468
R.DGGERRPS#STSVPLGDK.G	S306	sp|Q9NXR1|NDE1_HUMAN	Q9NXR1	2,3	2.277	0.4168	0.094469	0.99526	-0.0293121	-0.126534	-0.0743608	-0.163296	-0.0983756	0.0440894
R.RLS#NVS#LTGVSTIR.T	S205:S208	sp|Q15139|KPCD1_HUMAN	Q15139	2,3	2.071	0.5099	0.038261	0.99999	0.631348		0.320287	0.373036	0.441557	0.0442547
K.RGS#DELFSTCVTNGPFIM*SSNSASAANGNDSK.K	S16	sp|P26599|PTBP1_HUMAN	P26599	3,4	7.384	0.7259	0.483877	1			-1.23759	-1.42284	-1.33021	0.0442578
K.EDLSPAFDHS#PNK.I	S304	sp|P17706|PTN2_HUMAN	P17706	2,3	2.51	0.5781	0.375088	1			0.913531	1.05037	0.981951	0.0442867
R.DLKEVT#PEGLQM*VK.K	T238	sp|P22234|PUR6_HUMAN	P22234	2,3	2.85	0.5505	0.059199	1		-1.14423	-0.995078		-1.06966	0.0443136
K.S#LYESFVSSSDR.L	S131	sp|P18615|NELFE_HUMAN	P18615	2	2.492	0.6304	0.000941	1	-0.404475	-0.186325	-0.0723141	-0.273966	-0.23427	0.0444222
K.GNS#PPSSGEACREEK.G	S186	sp|P41227|NAA10_HUMAN	P41227	2,3	3.093	0.6172	0.000819	1			-1.9696	-1.71217	-1.84089	0.0444408
R.YEAVS#PERLELER.Q	S45	sp|Q92585|MAML1_HUMAN	Q92585	2,3	1.796	0.431	0.136236	1	0.288484	0.292087	0.82373	0.333295	0.434399	0.0444849
R.HLLNS#PTDPFNR.Q	S1265	sp|O95155|UBE4B_HUMAN	O95155	2,3	2.37	0.5814	0.186747	0.99732			-2.58158	-2.97037	-2.77598	0.0445081
R.RLT#ADM*ISHPLGDFR.H	T34	sp|Q00587|BORG5_HUMAN	Q00587	2,3	3.44	0.6064	0.000206	1	0.329008		0.735236	0.548955	0.537733	0.0445087
K.KAS#PEAAS#TPRDPIDVDLPEEAER.V	S403:S408	sp|P29590|PML_HUMAN	P29590	3,4	3.705	0.6227	0.066693	0.5			-0.721768	-0.830619	-0.776193	0.0445657
K.ASVSGPNS#PSETRR.E	S96	sp|O15344|TRI18_HUMAN	O15344	2,3	2.402	0.4671	0.383438	0.99999			-0.334984	-0.385534	-0.360259	0.0445905
K.VKAQT#PPGPSLSGSKS#PCPQEK.S	T1003:S1014	sp|Q9UQ35|SRRM2_HUMAN	Q9UQ35	2,3,4	4.735	0.5459	0.010909	1	0.412271	0.104467	0.155961	0.400947	0.268411	0.044591
R.KPS#GLNGEASKS#QEM*VHLVNK.E	S697:S706	sp|P16070|CD44_HUMAN	P16070	2,3,4	4.354	0.6948	0.011782	1	-0.646344	-0.491276	-0.505039	-0.0572146	-0.424968	0.0446117
K.VLTLS#DDLER.T	S229	sp|P55010|IF5_HUMAN	P55010	2	1.798	0.4885	0.012591	1	-0.178976	-0.336276	-0.0475171	-0.262865	-0.206408	0.0446553
R.LSS#FSCGQASATPFTDIK.S	S336	sp|Q14680|MELK_HUMAN	Q14680	2	3.636	0.6031	0.050566	0.99734			0.657016	0.570744	0.61388	0.0446608
R.DRRDS#GVGASLTRPNR.R	S572	sp|Q9Y3M8|STA13_HUMAN	Q9Y3M8	2,3,4	2.439	0.3787	0.123937	1	0.291896	0.195897	0.0983934	0.47041	0.264149	0.0446744
R.SES#LDPDS#SM*DTTLILK.D	S881:S886	sp|Q5SW79|CE170_HUMAN	Q5SW79	2,3	2.107	0.4311	0.21137	0.99521			0.391264	0.339744	0.365504	0.0447934
K.TAVIPINGS#PR.T	S249	sp|P06400|RB_HUMAN	P06400	2	1.882	0.5146	0.013797	1	0.594385	0.285297	0.414356	1.10684	0.60022	0.0447985
R.KLSQS#FALPVTGGTVVTPK.Q	S499	sp|Q96C34|RUND1_HUMAN	Q96C34	3	3.621	0.6545	0.044233	0.99639		-0.250597	-0.434369	-0.223014	-0.30266	0.0448302
R.ERSDS#GGSSSEPFDR.H	S761	sp|P48634|PRC2A_HUMAN	P48634	2,3	2.551	0.5845	0.043352	0.99993	0.340393		0.166702	0.208801	0.238632	0.0448473
R.KQDS#DPHLDRNTLPK.K	S1502	sp|Q8IVL1|NAV2_HUMAN	Q8IVL1	3,4	2.686	0.4415	0.116252	1			1.49457	1.29755	1.39606	0.0448476
K.ERAELAHS#PLPAK.Y	S423	sp|Q9BRK3|MXRA8_HUMAN	Q9BRK3	2,3,4	2.566	0.4451	0.045742	1	-0.653518	-0.63449	-0.130146	-0.296671	-0.428706	0.044878
R.ERFS#PPRHELSPPQK.R	S67	sp|Q9BXP5|SRRT_HUMAN	Q9BXP5	4	2.819	0.3352	0.23217	1			-0.274078	-0.237897	-0.255988	0.0449146
K.LQTPNT#FPK.R	T610	sp|Q14978|NOLC1_HUMAN	Q14978	2	1.511	0.2455	0.345276	1	0.547963	0.192713	1.03079	0.522885	0.573589	0.044921
R.VQRPKEES#S#EDENEVSNILR.S	S1022:S1023	sp|Q01804|OTUD4_HUMAN	Q01804	2,3,4	3.765	0.6908	0.028428	1	-0.203016		-0.103604	-0.235649	-0.180756	0.0450279
R.ADNPS#PNLM*PASAQAQNAQR.A	S360	sp|Q92585|MAML1_HUMAN	Q92585	3	3.724	0.6125	0.456429	1			-1.37326	-1.19117	-1.28221	0.0451297
R.QAQQERDELADEIANSS#GKGALALEEKR.R	S1714	sp|P35579|MYH9_HUMAN	P35579	3,4	6.51	0.6945	0.207117	0.99706	-2.40671		-2.08717		-2.24694	0.0451919
R.YQDEVFGGFVTEPQEES#EEEVEEPEER.Q	S149	sp|Q13283|G3BP1_HUMAN	Q13283	3,4	4.543	0.6542	0.004435	1	-0.134412	-0.401809	-0.104352	-0.258205	-0.224695	0.0452169
K.AFGGEEVILKGS#PEEK.V	S1420	sp|Q5VUA4|ZN318_HUMAN	Q5VUA4	2,3	3.816	0.6154	0.018691	1			-1.24329	-1.43428	-1.33878	0.0453346
R.S#PGLCSDSLEK.S	S136	sp|Q5VUA4|ZN318_HUMAN	Q5VUA4	2	2.124	0.5485	0.302251	1			-0.309938	-0.26864	-0.289289	0.0453641
K.GRLS#RFEPPQSDSDGQRR.S	S229	sp|O15042|SR140_HUMAN	O15042	4	1.809	0.3394	0.176024	1			-0.616386	-0.534002	-0.575194	0.045513
R.HFNYPS#TPPSER.N	S112	sp|Q9BX63|FANCJ_HUMAN	Q9BX63	2,3	2.015	0.4113	0.036795	0.99038	0.367892	0.221363	0.769703	0.278223	0.409295	0.0455828
K.TIPVKS#PNLSEIK.F	S587	sp|Q9H792|PEAK1_HUMAN	Q9H792	2,3	2.435	0.5132	0.061509	1			0.482652	0.418012	0.450332	0.0456117
K.SSEPVKETVQTTQS#PTPVEK.E	S617	sp|Q9UPN6|SCAF8_HUMAN	Q9UPN6	2,3	4.332	0.6527	0.131266	0.99999	0.22712	0.515888	0.390754		0.377921	0.045619
R.FQS#LGVAFYR.G	S72	sp|P51149|RAB7A_HUMAN	P51149	2	1.92	0.5756	0.047034	1	0.385114	0.0424614	0.277899	0.420686	0.28154	0.0456795
R.DRDYSDHPSGGSYRDS#YESYGNSR.S	S284,S284	sp|P38159|RBMX_HUMAN,sp|Q96E39|RMXL1_HUMAN	P38159	2,3,4	3.84	0.4532	0.027852	0.99685	-1.05246	-0.770106	-0.0986048	-0.739835	-0.665252	0.0457228
K.NITSSS#PERHIFGEDR.V	S686	sp|O75665|OFD1_HUMAN	O75665	2,3	2.642	0.5303	0.049157	0.5		0.35721	0.75218	0.805551	0.638314	0.0457278
R.RLS#SQDVLR.C	S1089	sp|Q92794|KAT6A_HUMAN	Q92794	2,3	1.848	0.3459	0.040576	0.99744	0.176464	0.38525	0.0947411	0.447276	0.275933	0.0458237
R.TS#PTPPESATTVK.S	S810	sp|Q5M775|CYTSB_HUMAN	Q5M775	2	1.802	0.5154	0.151476	0.5	0.148556	0.534711	0.991572	0.601967	0.569202	0.0458267
R.RAS#SVLAQR.R	S46	sp|O14681|EI24_HUMAN	O14681	2	1.84	0.4027	0.039888	0.99674	-0.0975551	-0.128196		-0.204559	-0.143437	0.0458422
K.LPQTS#DDEKKDF.-	S102	sp|Q9GZT3|SLIRP_HUMAN	Q9GZT3	2,3	2.767	0.6567	0.023545	0.99999	-0.124594	-0.17777	-0.514523	-0.349924	-0.291703	0.0458426
K.RKEESS#YKEIEPVASK.R	S329	sp|P35251|RFC1_HUMAN	P35251	3,4	2.386	0.3634	0.098606	0.33333			-0.0368101	-0.0425364	-0.0396733	0.0458643
K.SLPS#PHPVR.Y	S2654	sp|Q02224|CENPE_HUMAN	Q02224	2,3	1.505	0.4125	0.056455	1	0.183188	0.493707	1.02754	0.596084	0.575131	0.0458694
R.KFQEQECPPS#PEPTR.K	S186	sp|P62070|RRAS2_HUMAN	P62070	2,3	2.912	0.5587	0.098753	1	0.345776		0.282697	0.150295	0.259589	0.0458751
R.IAEFTTNLTEEEEKSKS#LAK.L	S1017	sp|P35579|MYH9_HUMAN	P35579	3,4	3.645	0.4694	0.114081	0.99999	-0.511187		-0.442281		-0.476734	0.0459277
R.LKS#KGSDKDFVIVR.R	S72	sp|Q13309|SKP2_HUMAN	Q13309	3,4	2.57	0.5705	0.007398	1	0.611527	0.559588	1.08482		0.751978	0.0459961
K.ELSKEDLSPAFDHS#PNK.I	S304	sp|P17706|PTN2_HUMAN	P17706	2,3	3.619	0.6576	0.021205	1	0.422669		0.929319	0.631676	0.661221	0.0460388
K.RIPSIVSS#PLNSPLDR.S	S334	sp|P49790|NU153_HUMAN	P49790	2,3	3.481	0.6335	0.005738	0.99999			0.447829	0.387314	0.417571	0.0460493
R.LRSFS#M*QDLR.S	S152	sp|Q9H6H4|REEP4_HUMAN	Q9H6H4	2,3	1.904	0.4173	0.034619	1	-0.127904	-0.240007	-0.523983	-0.228316	-0.280053	0.0460661
R.HNGSLS#PGLEAR.D	S1385	sp|Q9C0C2|TB182_HUMAN	Q9C0C2	2,3	2.406	0.575	0.093688	1	0.385296	0.352052	0.231397	0.044646	0.253348	0.0461046
K.RRRDS#DGVDGFEAEGK.K	S1054	sp|Q96KR1|ZFR_HUMAN	Q96KR1	2,3,4	3.37	0.6295	0.029092	1	0.71291	0.396002	0.101293	0.436046	0.411563	0.0461185
R.SLS#SPTVTLSAPLEGAKDS#PVRR.A	S448:S464	sp|Q96PU5|NED4L_HUMAN	Q96PU5	3,4	3.28	0.4335	0.107822	0.99995	0.881247		1.91281	1.26441	1.35282	0.0461225
R.S#VVGTPAYLAPEVLR.N	S742,S742	sp|Q15139|KPCD1_HUMAN,sp|O94806|KPCD3_HUMAN	Q15139	2,3	2.898	0.638	0.169132	1	0.887133		0.483049	1.11271	0.82763	0.0461267
R.HVVLGAIENKVES#K.G	S182	sp|P41227|NAA10_HUMAN	P41227	2,3	2.57	0.5012	0.048417	1			-2.0315	-1.7565	-1.894	0.0461364
K.AYQDTTLNSS#SEYCVEK.W	S562	sp|Q7L7V1|DHX32_HUMAN	Q7L7V1	2	3.393	0.6704	0.363586	0.99511			-1.51169	-1.30702	-1.40935	0.0461435
K.GIGEFFRLS#PK.D	S72	sp|Q15004|PAF15_HUMAN	Q15004	2	2.073	0.5361	0.049314	1	0.30963	0.72793	1.45773	0.669456	0.791186	0.0461613
R.KDS#LESDSSTAIIPHELIR.T	S346	sp|Q9UMX1|SUFU_HUMAN	Q9UMX1	3,4	4.376	0.6469	0.104689	0.99767	0.877886		0.455597	1.05187	0.795116	0.0461674
R.DRDYSDHPSGGS#YRDSYESYGNSR.S	S280,S280	sp|P38159|RBMX_HUMAN,sp|Q96E39|RMXL1_HUMAN	P38159	3,4	3.149	0.4263	0.12302	0.99731	-0.485056	-0.560663	-1.0006	-0.180097	-0.556603	0.0461708
R.M*ETVSNASSSS#NPSS#PGR.I	S1162:S1166	sp|Q9NTI5|PDS5B_HUMAN	Q9NTI5	2,3	3.022	0.2798	0.0007	0.99377			-0.681783	-0.589283	-0.635533	0.046248
K.HTVVEHLVSHHS#PQR.T	S404	sp|Q5T0B9|ZN362_HUMAN	Q5T0B9	2,3,4	3.413	0.6641	0.068035	1	1.07844		0.501585	1.12931	0.90311	0.0462618
K.RIDFTPVS#PAPS#PTRGFGK.M	S115:S119	sp|Q7Z309|F122B_HUMAN	Q7Z309	2,3	2.967	0.6118	0.011589	1	0.386395	0.296523	0.913604	1.17867	0.693799	0.0463013
R.GRPPAEKLS#PNPPNLTK.K	S1452	sp|P51532|SMCA4_HUMAN	P51532	2,3,4	3.886	0.6142	0.000854	1		-0.449667	-0.731129	-0.350929	-0.510575	0.0463348
K.TQLSQGRSS#PQLDPLRK.S	S183	sp|Q8ND56|LS14A_HUMAN	Q8ND56	3	2.595	0.4838	0.341847	0.98738		0.546055	0.391467	0.242059	0.393194	0.0463793
K.SNS#SSFVLSHR.S	S368	sp|P30559|OXYR_HUMAN	P30559	3	2.637	0.43	0.011735	0.99218			0.470162	0.406199	0.43818	0.0463823
K.FAGGLHFS#GPKVEGGVK.G	S5620	sp|Q09666|AHNK_HUMAN	Q09666	3	2.483	0.5598	0.131034	1			1.27295	1.09943	1.18619	0.0464787
R.IS#S#KSPGHM*VILDQTK.G	S550:S551	sp|Q9NWH9|SLTM_HUMAN	Q9NWH9	2,3	1.755	0.4558	0.274915	0.33333	0.600565	0.518653			0.559609	0.0465091
R.ERS#PALKS#PLQSVVVRR.R	S248:S253	sp|Q9Y2W1|TR150_HUMAN	Q9Y2W1	3,4	1.854	0.274	0.146787	1	0.882258			0.7618	0.822029	0.0465609
R.DCLCQLCAQPM*SSS#PK.E	S216	sp|O14639|ABLM1_HUMAN	O14639	2,3	3.305	0.6756	0.314548	0.99408			-0.063513	-0.0735658	-0.0685394	0.0466038
K.APEAAVSEDGKS#DDELLSSK.A	S199	sp|Q8NEY1|NAV1_HUMAN	Q8NEY1	2,3	4.684	0.717	0.004487	1	-0.156441	-0.0664035	-0.205653	-0.0519983	-0.120124	0.0466613
K.TLS#KSEHSLFQAK.G	S140	sp|Q8NEY1|NAV1_HUMAN	Q8NEY1	3	2.544	0.4354	0.070379	0.99674	-0.733636	-0.130161	-0.739518	-0.356205	-0.48988	0.0467095
R.SGSLGQPS#PSAQR.N	S1124	sp|Q9HBL0|TENS1_HUMAN	Q9HBL0	2	2.431	0.5802	0.04855	0.99697	0.491925	0.078288	0.663476	0.377404	0.402773	0.0467109
R.AVSREDS#QRPGAHLTVK.K	S95,S95	sp|Q32P51|RA1L2_HUMAN,sp|P09651|ROA1_HUMAN	Q32P51	2,3,4	2.474	0.4932	0.147917	1	-1.31903		-0.572322	-1.00678	-0.966044	0.0467394
R.KRS#PAGLLRPK.K	S1925	sp|O15417|TNC18_HUMAN	O15417	3	2.949	0.5404	0.133419	1			0.297177	0.256448	0.276812	0.0467511
K.KKEPAITS#QNSPEAR.E	S97	sp|P23193|TCEA1_HUMAN	P23193	2	2.514	0.4856	0.176065	0.5			-0.636752	-0.738327	-0.687539	0.0469409
K.TATCHSSSS#PPIDAASAEPYGFR.A	S1819	sp|P46821|MAP1B_HUMAN	P46821	2,3	4.126	0.7188	0.016625	0.99736	-0.440192	-0.177222	-0.266394	-0.0907938	-0.24365	0.0470381
R.SGLTVPTS#PK.G	S94	sp|Q53EL6|PDCD4_HUMAN	Q53EL6	2	2.48	0.5138	0.207179	0.99701	0.138588	0.454006	0.137005	0.242984	0.243146	0.0470498
R.SVTPSEGAGRRS#PARPATER.M	S534	sp|Q9BR39|JPH2_HUMAN	Q9BR39	3,4	2.035	0.3333	0.156509	0.99275	0.217503		0.406228	0.216818	0.280183	0.0470531
K.ST#DNAFENPFFK.D	T730	sp|P98082|DAB2_HUMAN	P98082	2	2.244	0.6194	0.032487	0.5			-0.656467	-0.565942	-0.611204	0.0470588
K.KREDS#IPLR.G	S608	sp|Q6UVJ0|SAS6_HUMAN	Q6UVJ0	3	1.875	0.2478	0.13721	1			-1.25612	-1.0829	-1.16951	0.0470589
R.Y#SPS#QNSPIHHIPSRR.S	Y284:S287	sp|Q9NYF8|BCLF1_HUMAN	Q9NYF8	3,4	2.595	0.4782	0.193714	0.49824		0.0850291	0.0934313	0.0404842	0.0729815	0.0471207
R.SISASKAS#PPGDLQNPK.R	S315	sp|O00273|DFFA_HUMAN	O00273	2,3	4.216	0.652	0.00579	1	-0.368484		-0.556532	-0.820367	-0.581794	0.0471816
R.NRHS#LVGPQQLGGRPAPVRR.S	S144	sp|Q8TBC3|SHKB1_HUMAN	Q8TBC3	4	3.85	0.5571	0.153999	1	0.78721		1.76906	1.22457	1.26028	0.0472132
K.NSKYEYDPDIS#PPR.K	S325	sp|Q9BRD0|BUD13_HUMAN	Q9BRD0	2,3	2.718	0.5974	0.051898	1		-0.584956	-0.418167	-0.256995	-0.42004	0.0472362
R.LGM*LS#PEGTCK.A	S207	sp|P49327|FAS_HUMAN	P49327	2	2.198	0.5256	0.156092	1			-0.68475	-0.794756	-0.739753	0.0472479
K.TVS#PDRLELEAAQK.F	S12	sp|Q14974|IMB1_HUMAN	Q14974	2,3	2.559	0.4688	0.013673	0.99998			-2.12423	-2.46582	-2.29503	0.0472901
K.KSS#PQSTDTAM*DLLK.A	S102	sp|Q9UGU5|HMGX4_HUMAN	Q9UGU5	2,3	4.436	0.6687	0.013611	1	-0.410015	-0.137473	-0.720928	-0.319447	-0.396966	0.0473067
R.AFVEDS#EDEDGAGEGGSSLLQK.R	S177	sp|Q8N9T8|KRI1_HUMAN	Q8N9T8	2,3	3.714	0.6746	0.024733	1	0.237192	0.229621		0.437374	0.301396	0.0473506
R.S#SFLNAK.K	S959	sp|Q9Y4G8|RPGF2_HUMAN	Q9Y4G8	2	1.646	0.164	0.292162	0.99731			0.327312	0.380114	0.353713	0.0474292
R.QNS#DPTSENPPLPTR.I	S640	sp|Q9UKE5|TNIK_HUMAN	Q9UKE5	2,3	3.108	0.61	0.117951	1	-0.581731		-0.471883	-0.975205	-0.676273	0.0474428
K.FNDS#EGDDT#EETEDYRQFR.K	S397:T402	sp|Q9NYF8|BCLF1_HUMAN	Q9NYF8	2,3	3.544	0.5873	0.04313	1	0.232308		0.1011	0.217615	0.183675	0.0474562
R.VPGVENSDS#PAQR.A	S604	sp|Q9BZL4|PP12C_HUMAN	Q9BZL4	2	2.738	0.6045	0.025508	1	-0.521018		-0.224423	-0.469997	-0.405146	0.0474599
K.EDIYSGGGGGGS#R.S	S188	sp|Q13151|ROA0_HUMAN	Q13151	2	1.75	0.4931	0.038421	1			-1.91225	-1.6462	-1.77922	0.0475073
K.M*PCES#SPPESADTPTSTR.R	S1375	sp|P46013|KI67_HUMAN	P46013	2,3	2.949	0.6199	0.67975	0.5			-0.850725	-0.732359	-0.791542	0.0475115
K.ELKTDS#SPNQAR.A	S140	sp|P26599|PTBP1_HUMAN	P26599	2,3	2.058	0.4611	0.383318	0.5			-1.52574	-1.77239	-1.64906	0.0475215
K.SADGS#APAGEGEGVTLQR.N	S35	sp|Q01650|LAT1_HUMAN	Q01650	2,3	3.305	0.5858	0.060063	1			-1.05987	-1.2313	-1.14559	0.0475445
R.RRDS#YYDRGYDR.G	S236	sp|Q13595|TRA2A_HUMAN	Q13595	3,4	2.65	0.4692	0.007275	0.99802	0.333532	0.0469205	0.267768	0.165056	0.203319	0.0475753
R.SESTDSLGGLS#PSEVTAIQCK.N	S430	sp|O60318|MCM3A_HUMAN	O60318	2,3	3.969	0.6662	0.210568	1			1.25988	1.08419	1.17203	0.0476248
R.VNDAEPGS#PEAPQGKR.R	S83	sp|Q8N8A6|DDX51_HUMAN	Q8N8A6	3	2.339	0.4489	0.206665	1	-0.01066		-0.00917324		-0.00991661	0.0476328
R.LELKAS#PNVEAPQPHR.H	S1261	sp|P50851|LRBA_HUMAN	P50851	3,4	3.754	0.66	0.004491	1			-1.68886	-1.96283	-1.82585	0.0476731
K.TS#QDYQALTVHDNLAM*K.I	S818	sp|Q9BPX3|CND3_HUMAN	Q9BPX3	2,3	3.509	0.4871	0.031208	0.5			-2.61209	-2.24728	-2.42968	0.0477044
K.FLKS#TEEQELEK.S	S209	sp|Q9ULW0|TPX2_HUMAN	Q9ULW0	2,3	2.703	0.5516	0.053033	1		-0.521899	-0.273631	-0.642721	-0.479417	0.0477096
K.SLGS#ASPGPGQPPLSS#PTR.G	S682:S694	sp|Q9C0B5|ZDHC5_HUMAN	Q9C0B5	2,3	2.538	0.5091	0.42164	0.24941			1.31546	1.5293	1.42238	0.0477653
K.RPNKQEES#ESPVERPLK.E	S309	sp|Q96SB4|SRPK1_HUMAN	Q96SB4	3,4	2.622	0.5214	0.230652	0.99997	-0.430751		-1.01282	-0.823909	-0.755827	0.0477925
R.GS#PAT#SPHLGR.R	S333:T336	sp|Q13671|RIN1_HUMAN	Q13671	3	1.836	0.1772	0.033918	0.33333			-0.320366	-0.275535	-0.29795	0.0478043
R.RQS#ENISAPPVLSEDIDKHR.R	S2399	sp|Q8TDJ6|DMXL2_HUMAN	Q8TDJ6	3,4	4.838	0.6663	0.145208	1	0.213357	0.365964	0.179272		0.252864	0.0478589
R.DKPM*YDEIFYTLS#PVDGK.I	S456	sp|Q9NZN3|EHD3_HUMAN	Q9NZN3	2,3	3.419	0.5908	0.074161	1	-2.35682		-1.03721	-1.64505	-1.67969	0.0478704
R.RFS#DLGFEVK.C	S79	sp|P55212|CASP6_HUMAN	P55212	2	2.531	0.4631	0.262902	1			-0.901195	-0.774808	-0.838002	0.0479166
R.AHFNAM*FQPSS#PTR.R	S893	sp|Q8WUA4|TF3C2_HUMAN	Q8WUA4	2,3	3.299	0.6547	0.181303	0.99472			-0.222612	-0.191376	-0.206994	0.0479424
K.IRELENS#LHEAK.E	S2389	sp|Q02224|CENPE_HUMAN	Q02224	2,3,4	2.512	0.3412	0.181148	1	0.789508		1.60747	0.932469	1.10982	0.0479656
R.NVPQEESLEDS#DVDADFK.A	S60	sp|O00505|IMA3_HUMAN	O00505	2,3	3	0.6733	0.005356	1	-0.132624	-0.103369	-0.341352	-0.133951	-0.177824	0.0480233
R.EQM*M*NSSISS#GSGSLR.T	S571	sp|Q12959|DLG1_HUMAN	Q12959	2	2.827	0.5911	0.147609	0.99708			0.895389	0.769527	0.832458	0.0480349
R.SS#PGQTPEEGAQALAEFAALHGPALR.A	S16	sp|Q14166|TTL12_HUMAN	Q14166	2,3,4	4.944	0.7001	0.0762	0.5			-0.817213	-0.702037	-0.759625	0.0481709
R.KHS#M*LFIEASAK.T	S144	sp|Q9NP72|RAB18_HUMAN	Q9NP72	2,3	3.021	0.6231	0.079133	1		-0.485452	-1.08097	-0.716447	-0.760957	0.048174
R.LM*AS#LSDFR.V	S164	sp|O43294|TGFI1_HUMAN	O43294	2	1.615	0.485	0.17252	0.99999			2.71244	2.33008	2.52126	0.0481812
K.TGSGS#PFAGNS#PAREGEQDAASLKDVFK.G	S1269:S1275	sp|Q9UPT8|ZC3H4_HUMAN	Q9UPT8	3,4	4.791	0.6331	0.168063	0.99597	-0.0824537		-0.0708248		-0.0766392	0.0482064
R.VSIRLPS#TSGSEGVPFR.T	S897	sp|P29317|EPHA2_HUMAN	P29317	2,3,4	2.685	0.4862	0.023211	0.99652	1.31497		0.598196	0.849479	0.920881	0.0482569
K.TSQVGAASAPAKES#PRKGAAPAPPGK.T	S381	sp|Q13428|TCOF_HUMAN	Q13428	3,4	4.086	0.5978	0.172271	1	0.319217	0.404997	0.671625		0.46528	0.0482684
K.VAQRS#PVDSGTILR.E	S3150	sp|P49454|CENPF_HUMAN	P49454	2,3	2.943	0.4688	0.027283	1	1.37303	0.620404	0.900743	0.224113	0.779571	0.0483618
K.DLDILHNSS#QM*K.S	S249	sp|Q7L2Z9|CENPQ_HUMAN	Q7L2Z9	2,3	2.606	0.5276	0.026473	0.99755		-0.368837	-0.166432	-0.241167	-0.258812	0.0483781
R.LFVLLPEQS#PVSYSK.R	S832	sp|Q96K76|UBP47_HUMAN	Q96K76	2,3	2.417	0.5264	0.016926	0.99999			-1.90593	-2.22021	-2.06307	0.048396
K.VIY#DFIEK.T	Y256	sp|O00401|WASL_HUMAN	O00401	2	2.205	0.5111	0.067849	1	-0.578367		-1.36279	-1.05814	-0.999765	0.0483979
R.LHS#PGATSTAELGSR.G	S2229	sp|Q9BV73|CP250_HUMAN	Q9BV73	2,3	2.966	0.597	0.072198	1	0.738983	0.284666	0.174905	0.37788	0.394109	0.0484073
R.NSS#SESAIVPK.T	S2435	sp|Q5THJ4|VP13D_HUMAN	Q5THJ4	2	2.227	0.5017	0.178868	0.99999	0.559601		0.480322		0.519962	0.0484399
K.DAPSLRSS#PGPAPR.V	S16	sp|Q9H330|TM245_HUMAN	Q9H330	3	2.064	0.3633	0.164235	0.33333		0.122645	0.272039	0.177873	0.190852	0.0484537
R.RKELEEVS#PETPVVPATTQR.T	S149	sp|Q15149|PLEC_HUMAN	Q15149	2,3,4	3.944	0.6595	0.043211	1	-2.00682		-1.72243		-1.86463	0.0484546
R.GPASSHRES#PRGSGGAEAALEEAAR.G	S61	sp|A4D2B0|MBLC1_HUMAN	A4D2B0	3,4	4.243	0.6271	0.338961	1		-0.6423	-1.04858	-0.491756	-0.727545	0.0484775
R.SS#LGSLQTPEAVTTR.K	S387	sp|Q7Z2W4|ZCCHV_HUMAN	Q7Z2W4	2	2.533	0.5808	0.044641	0.5	-0.633569	-0.247421	-0.181272	-0.259215	-0.330369	0.0484824
K.FTS#PADLDASGAGPGPK.M	S576	sp|P52735|VAV2_HUMAN	P52735	2,3	2.887	0.6461	0.130345	0.99715			-1.93989	-2.26055	-2.10022	0.0485062
R.RGS#PTTGFIEQKGS#PTSAYPER.R	S892:S903	sp|Q6ZRV2|FA83H_HUMAN	Q6ZRV2	3	3.167	0.3037	0.330794	0.99991	-0.251528			-0.215809	-0.233669	0.0485629
R.DAHDVSPT#STDTEAQLTVER.Q	T296	sp|Q8IVF2|AHNK2_HUMAN	Q8IVF2	3,4	4.446	0.6457	0.027256	0.5	-0.0839736	-0.179489	-0.380271	-0.166486	-0.202555	0.0485753
R.QPAQNRES#TPLASGPSSFQR.A	S314	sp|P53814|SMTN_HUMAN	P53814	3	3.376	0.5047	0.107514	0.99625		-0.558509		-0.651163	-0.604836	0.0486663
K.VSSQS#FSEIER.Q	S240	sp|Q8N6H7|ARFG2_HUMAN	Q8N6H7	2	2.456	0.4308	0.263966	0.99766		-0.0532945	-0.0647333	-0.110465	-0.0761643	0.0487694
K.VHNDAQS#FDYDHDAFLGAEEAK.T	S44	sp|O43852|CALU_HUMAN	O43852	2,3,4	5.053	0.7689	0.016899	1	-0.654073	-0.265328	-0.891609	-0.232461	-0.510868	0.0488244
K.APGT#PHS#HTKPYVR.S	T158:S161	sp|Q07020|RL18_HUMAN	Q07020	3,4	2.229	0.4738	0.033014	1		1.01298	1.87901	0.972301	1.2881	0.0488653
R.STLGQYS#PLR.A	S488	sp|Q9P2B7|K1430_HUMAN	Q9P2B7	2	1.756	0.4112	0.223363	0.99998	0.161703	0.875185	1.53494	1.15862	0.932613	0.0488712
R.S#TGSATSLAS#QGER.R	S627:S636	sp|Q5SW79|CE170_HUMAN	Q5SW79	2	1.745	0.1908	0.213274	0.33282	0.311187			0.266735	0.288961	0.0488714
K.DCDPGS#PR.R	S944	sp|Q00341|VIGLN_HUMAN	Q00341	2	1.213	0.4925	0.269415	1			-0.310614	-0.362451	-0.336533	0.0489333
K.TPEPSS#PVKEPPPVLAKPK.L	S644	sp|Q86TC9|MYPN_HUMAN	Q86TC9	3,4	4.699	0.7296	0.070074	0.5	0.0678025	0.272917	0.317723	0.115463	0.193476	0.0490031
R.SPRGS#PDGSLQTGKPSAPKK.L	S481	sp|Q8IZL8|PELP1_HUMAN	Q8IZL8	4	3.061	0.5354	0.318849	0.99508	-0.508129		-1.07709	-0.648173	-0.744465	0.0490037
K.VM*IGS#PK.K	S1441	sp|Q68CZ2|TENS3_HUMAN	Q68CZ2	2	1.397	0.323	0.068974	1			-0.748174	-0.873267	-0.810721	0.0490176
R.NGIGPGSHSEFAASIGS#PK.R	S836	sp|Q9H694|BICC1_HUMAN	Q9H694	2,3	3.774	0.6842	0.009309	1	0.441352		1.02826	0.740232	0.736614	0.0490487
K.S#LS#PGVSR.D	S655:S657	sp|Q9UKV3|ACINU_HUMAN	Q9UKV3	2	1.364	0.2572	0.356465	1			0.559169	0.478965	0.519067	0.0490866
K.TSSAFVGKT#PEAS#PEPKDQTLK.M	T311:S315	sp|Q99460|PSMD1_HUMAN	Q99460	3	3.833	0.4948	0.093773	1	-0.57519	-0.341103	-1.00126	-0.244181	-0.540433	0.04912
K.SEEDNEIES#EEEVQPK.T	S227	sp|P52701|MSH6_HUMAN	P52701	2,3	3.324	0.639	0.006282	1			-0.717714	-0.614683	-0.666199	0.0491304
K.SLSGS#PLKVK.N	S349	sp|Q9UIG0|BAZ1B_HUMAN	Q9UIG0	2	1.543	0.4459	0.235145	0.99999	0.448523	0.723634	1.03558		0.735911	0.0492128
R.CVACQNPDKPS#PSTSVPAPASFK.F	S1573	sp|P49792|RBP2_HUMAN	P49792	3	3.873	0.6476	0.146282	0.99271			-0.454451	-0.38909	-0.42177	0.0492298
R.GISS#LPR.S	S926	sp|Q8WWI1|LMO7_HUMAN	Q8WWI1	2	1.251	0.4243	0.054162	0.99999	-0.227557	-0.573577	-0.105108	-0.413076	-0.329829	0.0492452
R.IPDHQRT#SVPENHAQSR.I	T2170	sp|Q9UQ35|SRRM2_HUMAN	Q9UQ35	3,4	2.985	0.5137	0.097654	0.5	0.674999	0.348981	0.956151	0.195797	0.543982	0.04925
K.GGS#LPKVEAK.F	S260	sp|P06748|NPM_HUMAN	P06748	2,3	1.971	0.3679	0.057605	1	-1.37715	-0.891382	-0.145581	-0.829506	-0.810906	0.0492949
K.TGQAGSLS#GSPKPFSPQLSAPITTK.T	S488	sp|Q9ULU4|PKCB1_HUMAN	Q9ULU4	3	4.096	0.6694	0.003791	0.49999	0.808731			0.692201	0.750466	0.0493269
R.DAT#PPVS#PINM*EDQER.I	T255:S259	sp|P17275|JUNB_HUMAN	P17275	2,3	2.435	0.5231	0.007245	1			-0.316177	-0.270575	-0.293376	0.0493784
K.YASS#PKPNNSYM*FK.R	S406	sp|Q86VQ1|GLCI1_HUMAN	Q86VQ1	2,3	2.812	0.5555	0.106595	0.99682			0.256594	0.29988	0.278237	0.0494212
K.QAQTQTS#PEHLVLQQK.Q	S350	sp|Q9ULV3|CIZ1_HUMAN	Q9ULV3	2,3	3.356	0.5147	0.035294	0.98971	-1.29034		-0.899395	-0.557909	-0.915882	0.0494489
R.RM*FGGPGT#ASRPS#SSR.S	T20:S25	sp|P08670|VIME_HUMAN	P08670	2	1.943	0.4072	0.020463	0.98667			-1.27106	-1.08724	-1.17915	0.0495215
R.M*APTPIPTRS#PSDSSTASTPVAEQIER.A	S337	sp|Q16643|DREB_HUMAN	Q16643	2,3,4	5.051	0.7217	0.002265	0.99999	-0.420798		-0.331372	-0.17594	-0.30937	0.0495283
R.TPNNVVST#PAPS#PDASQLASSLSSQK.E	T956:S960	sp|Q8WWI1|LMO7_HUMAN	Q8WWI1	2,3	4.77	0.4222	0.026837	0.99614	-0.580669		-0.653002	-0.273886	-0.502519	0.049537
R.RPS#EGPQPLVR.R	S629	sp|Q5T5Y3|CAMP1_HUMAN	Q5T5Y3	2,3	2.343	0.5291	0.018713	1	-0.190733	-0.134228	-0.393609	-0.107875	-0.206611	0.0495529
R.TDSQSVRHS#PIAPSSPSPQVLAQK.Y	S306	sp|Q9NQS7|INCE_HUMAN	Q9NQS7	3,4	4.994	0.6938	0.172592	0.99998			1.89864	2.22035	2.05949	0.0496218
R.YPSSISSS#PQKDLTQAK.N	S609	sp|Q14157|UBP2L_HUMAN	Q14157	2,3	4.545	0.6591	0.013365	1	0.426602	0.938418	0.589644		0.651555	0.0497101
K.QLILPGNS#GNLK.S	S234	sp|Q9P270|SLAI2_HUMAN	Q9P270	2	1.931	0.2818	0.080212	1	0.273097	0.580347	1.16901	0.451957	0.618602	0.0497516
R.IS#PPIKEEETKGDSVEK.N	S409	sp|Q6PJT7|ZC3HE_HUMAN	Q6PJT7	2,3	3.632	0.6031	0.007849	1	-0.779635		-1.73161	-1.10301	-1.20475	0.0498273
R.KEDEIQDIS#LHGGK.T	S2433	sp|O95613|PCNT_HUMAN	O95613	3	2.721	0.4836	0.764434	1			-3.70225	-4.33248	-4.01736	0.0498336
K.GATAAPQRKS#EDDSAVPLAK.A	S600	sp|Q9Y2W2|WBP11_HUMAN	Q9Y2W2	2,3	3.517	0.6212	0.043317	1	0.20384	0.411531	0.872591	0.351462	0.459856	0.0498596
K.VPKPEPIPEPKEPS#PEKNSKK.E	S260	sp|Q8IYB3|SRRM1_HUMAN	Q8IYB3	3,4	3.943	0.6599	0.134844	1	0.493339	0.375746	0.811138		0.560074	0.0499085
K.ILCKS#PQSDPADT#PTNTK.Q	S1861:T1869	sp|P46013|KI67_HUMAN	P46013	2,3	3.395	0.6639	0.000754	1	0.383112	0.915528	1.79809	0.736419	0.958288	0.0499494
K.VNFPENGFLS#PDKLSLLEK.L	S335	sp|P31689|DNJA1_HUMAN	P31689	2,3	3.653	0.636	0.050207	1			-1.34103	-1.57002	-1.45553	0.0499744
K.RILGSAS#PEEEQEKPILDRPTR.I	S107	sp|Q7Z422|SZRD1_HUMAN	Q7Z422	3,4	4.016	0.5359	0.325316	0.99998			-1.02557	-0.875859	-0.950712	0.0500205
K.SGCS#DLEEAVDSGADKK.F	S662	sp|Q92538|GBF1_HUMAN	Q92538	2,3	4.582	0.6786	0.120927	1	0.353934		0.498799	0.786104	0.546279	0.0500236
R.SGAVQGAGS#LGPGS#PVR.A	S43:S48	sp|Q9P270|SLAI2_HUMAN	Q9P270	2,3	2.876	0.6655	0.12759	1		0.878051	1.39047	0.627692	0.965404	0.0500456
R.AS#GNYATVISHNPETK.K	S130	sp|P62917|RL8_HUMAN	P62917	3	3.382	0.618	0.452637	0.99999			-1.11675	-1.30777	-1.21226	0.0500546
R.RYPSSISS#S#PQKDLTQAK.N	S608:S609	sp|Q14157|UBP2L_HUMAN	Q14157	2,3	3.199	0.1896	0.165065	0.99972	0.720059	0.352338	0.406368		0.492922	0.0500585
R.EES#LVEELS#PASEK.K	S420:S426	sp|Q9BXK5|B2L13_HUMAN	Q9BXK5	2,3	2.404	0.4938	0.0553	1			-1.75393	-2.05403	-1.90398	0.0500671
R.GPAGDATVAS#EKESVM*.-	S535	sp|Q15758|AAAT_HUMAN	Q15758	2	3.147	0.7051	0.063908	1		-1.33447	-0.649452	-1.56652	-1.18348	0.0500778
R.RLS#SAS#TGKPPLSVEDDFEK.L	S758:S761	sp|O75152|ZC11A_HUMAN	O75152	3	2.842	0.494	0.164159	0.3324			0.593357	0.506634	0.549996	0.0500873
R.DM*QPLS#PISVHER.Y	S640	sp|P28749|RBL1_HUMAN	P28749	2,3	2.479	0.5933	0.073932	1	0.450483	0.405337	1.11071	0.329983	0.574128	0.0501179
K.SRGPT#PPAM*GPR.D	T97	sp|Q3KQU3|MA7D1_HUMAN	Q3KQU3	2,3	2.184	0.473	0.00103	1		-0.422513	-0.194862	-0.257694	-0.29169	0.0501189
R.VVNTDHGS#PEQLQIPVTDSGR.H	S278	sp|Q6IQ49|SDE2_HUMAN	Q6IQ49	3	3.955	0.591	0.427473	1	0.306084		0.734648	0.565807	0.535513	0.0501331
R.NTAPS#PGPSVIRR.G	S469	sp|Q9H7P9|PKHG2_HUMAN	Q9H7P9	2,3	1.688	0.2642	0.458626	1		0.381948	0.873184	0.582755	0.612629	0.0501355
R.SLSSS#PQAQPPRPAELSDEEVAELFQR.L	S692	sp|Q4V328|GRAP1_HUMAN	Q4V328	3,4	3.434	0.5827	0.524736	0.49928			0.235111	0.200687	0.217899	0.0501821
R.SSS#PAGETEGDREPQARPGEGTAPLPPPGQK.V	S1714	sp|Q9BTC0|DIDO1_HUMAN	Q9BTC0	3,4	3.304	0.5439	0.07492	0.9834			-0.694358	-0.592668	-0.643513	0.0501957
R.ATS#FEESER.K	S949	sp|Q52LW3|RHG29_HUMAN	Q52LW3	2	1.987	0.4506	0.048986	0.99999	0.63328	0.378511	0.103556	0.285949	0.350324	0.0502041
K.SLDNNYS#TPNERGDHNR.T	S905	sp|O60716|CTND1_HUMAN	O60716	2,3,4	2.457	0.5185	0.023868	0.99167	0.230096	0.526268	1.21155	0.643407	0.652829	0.0502435
R.DGYGGS#RDSYSSSR.S	S323,S323	sp|P38159|RBMX_HUMAN,sp|Q96E39|RMXL1_HUMAN	P38159	2,3	1.74	0.4358	0.006664	1	-0.603439		-0.26075	-0.6009	-0.488363	0.0502501
R.HRSS#ISGSLPSSGSLQAVSSR.F	S357	sp|Q9BXF6|RFIP5_HUMAN	Q9BXF6	2,3,4	4.706	0.711	0.13274	0.99999	-0.353639		-0.507135	-0.21722	-0.359332	0.0502505
R.M*QRPS#LPDLSRPNTTSSTGM*K.H	S155	sp|Q8TF74|WIPF2_HUMAN	Q8TF74	3	2.953	0.4744	0.213725	1			-0.40144	-0.342576	-0.372008	0.0502626
R.RHS#QALEALQQR.L	S1814	sp|O95613|PCNT_HUMAN	O95613	2,3	3.64	0.5347	0.214526	1		-1.49746	-0.646999	-1.49344	-1.21263	0.0503242
R.GQQS#AEEENFKKPTR.S	S15	sp|Q15014|MO4L2_HUMAN	Q15014	2,3,4	3.305	0.5286	0.132533	1	-1.41145		-0.584235	-1.22292	-1.07287	0.0503552
R.S#VSDQFYR.Y	S8	sp|P55010|IF5_HUMAN	P55010	2	1.805	0.3047	0.299251	0.99999		-0.643573		-0.548989	-0.596281	0.0503859
K.VIS#PSEDR.K	S319	sp|P17252|KPCA_HUMAN	P17252	2	1.64	0.4183	0.399644	1			-1.48773	-1.74409	-1.61591	0.0503932
R.RVLQES#CEFFLK.H	S526	sp|O60353|FZD6_HUMAN	O60353	3	2.044	0.4178	0.561513	1			-0.184952	-0.216826	-0.200889	0.0503994
K.KSKGES#DDFHM*DFDS#AVAPR.A	S1495:S1504	sp|P11388|TOP2A_HUMAN	P11388	3,4	3.152	0.5606	0.052846	1	-1.21368	-0.905601	-0.507456		-0.87558	0.0504214
K.KLS#LPA.-	S209,S209	sp|Q9H2A2|AL8A1_HUMAN,sp|P24390|ERD21_HUMAN	Q9H2A2	2	1.162	0.3148	0.025947	1	-0.613189		-1.00254	-0.459768	-0.691831	0.0504333
K.KSLDS#DES#EDEEDDYQQKRK.G	S60:S63	sp|Q13442|HAP28_HUMAN	Q13442	3,4	3.601	0.6117	0.119961	0.99998	0.193941	0.165408			0.179674	0.0504421
R.HRSLT#AHSLLPLAEK.Q	T1426	sp|Q86VI3|IQGA3_HUMAN	Q86VI3	2,3,4	3.905	0.5869	0.00834	0.998	-0.578931	-0.314954	-0.105931	-0.707872	-0.426922	0.0504697
R.KPVTVSPTTPTSPT#EGEAS.-	T518	sp|Q9Y6G9|DC1L1_HUMAN	Q9Y6G9	3	2.015	0.4367	0.051183	0.49784	0.785156	1.13375	1.76547		1.22812	0.0504761
K.RLPTPSM*M*NDYYAAS#PR.I	S420	sp|Q14966|ZN638_HUMAN	Q14966	3	3.318	0.6269	0.116058	1			-1.84024	-2.15815	-1.9992	0.0505104
R.GNDPLTSS#PGR.S	S27	sp|P49736|MCM2_HUMAN	P49736	2	2.405	0.6159	0.010601	0.99999	-0.0237129	-0.260112	-0.349419	-0.365094	-0.249584	0.0505229
R.GQPIYIQFSNHKELKTDS#SPNQAR.A	S140	sp|P26599|PTBP1_HUMAN	P26599	4	3.506	0.4418	0.177081	0.49884	-1.86912	-1.59367			-1.7314	0.0505334
R.AQGEPVAGHES#PKIPYEK.Q	S799	sp|O94979|SC31A_HUMAN	O94979	2,3,4	3.84	0.7173	0.001289	1	-0.296292	-0.0454149	-0.2822	-0.138198	-0.190526	0.0505341
R.RDS#GVGASLTRPNRR.L	S572	sp|Q9Y3M8|STA13_HUMAN	Q9Y3M8	3,4	2.994	0.5104	0.084572	1	0.473228	0.412597	0.0613488	0.67868	0.406464	0.0506088
K.GLAEVQQDGEAEEGAT#SDGEKKR.E	T597	sp|Q02952|AKA12_HUMAN	Q02952	3,4	3.569	0.5323	0.115286	0.5	-0.082165	-0.150073	-0.198121		-0.143453	0.0508257
K.TDESS#PVLS#PR.K	S105:S109	sp|Q8NA72|POC5_HUMAN	Q8NA72	2	1.91	0.4607	0.093832	0.99998			0.402816	0.472885	0.437851	0.0508307
R.APPQTHLPSGASSGTGSASATHGGGS#PPGTR.G	S113	sp|P46379|BAG6_HUMAN	P46379	3,4	6.011	0.6895	0.035731	1	-0.0266727	-0.505108	-0.472314	-0.583213	-0.396827	0.050851
R.S#SVPGVR.L	S72	sp|P08670|VIME_HUMAN	P08670	2	1.815	0.2473	0.018171	0.99751			-0.193671	-0.227381	-0.210526	0.0508599
R.DAM*CSS#SANKENDNGNLVDSEM*K.Y	S147	sp|P30307|MPIP3_HUMAN	P30307	3	3.262	0.5837	0.090536	0.49918			0.517594	0.607716	0.562655	0.050876
R.LCNLEEGS#PGSGTYTR.H	S21	sp|Q9Y3B2|EXOS1_HUMAN	Q9Y3B2	2,3	3.003	0.6697	0.470344	1			-0.403186	-0.473393	-0.43829	0.0508797
K.SM*S#DVSAEDVQNLR.Q	S706	sp|Q8WWI1|LMO7_HUMAN	Q8WWI1	2,3	3.145	0.6896	0.001437	1	-0.791082	-0.678708	-0.0333059	-0.686076	-0.547293	0.0509043
R.ATAPQTQHVS#PM*RQVEPPAK.K	S133	sp|P29692|EF1D_HUMAN	P29692	2,3,4	3.289	0.6473	0.005562	1	-0.390508	-0.0258062	-0.262288	-0.322873	-0.250369	0.0509833
K.VDNLTYRTSPDT#LRR.V	T29	sp|Q01130|SRSF2_HUMAN	Q01130	2	1.88	0.4234	0.081578	0.99999			-1.95637	-1.66547	-1.81092	0.0510223
R.YKSTTS#VSEEDVSSR.Y	S231	sp|Q96IZ0|PAWR_HUMAN	Q96IZ0	2,3	2.996	0.6442	0.040108	0.99998	-0.944211	-0.40408	-0.94001		-0.762767	0.0510857
R.SLY#AS#SPGGVYATR.S	Y53:S55	sp|P08670|VIME_HUMAN	P08670	2,3	2.346	0.5625	0.031039	0.49827	-1.87884	-1.61913	-0.770705		-1.42289	0.0510967
K.GSENKTDLDNS#IGIKK.M	S134	sp|Q9H501|ESF1_HUMAN	Q9H501	2,3	3.15	0.6143	0.109375	1	0.291224	0.697202	0.654255		0.54756	0.0511001
R.DKQEQPSRNS#S#LLEPQK.S	S134:S135	sp|Q6P0N0|M18BP_HUMAN	Q6P0N0	2,3	2.853	0.4735	0.314114	0.99993	1.60672		1.11957	0.681546	1.13595	0.0511238
R.KKFPDRLAEDEGDS#EPEAVGQSR.G	S1468	sp|Q9UIG0|BAZ1B_HUMAN	Q9UIG0	3,4	4.357	0.6764	0.05217	1	0.802164	0.727495	0.116307	1.21701	0.715744	0.0511294
R.HLQQGSES#PM*M*IGELR.S	S2604	sp|Q9UPU5|UBP24_HUMAN	Q9UPU5	2,3	3.127	0.6309	0.023576	1			-0.533274	-0.453778	-0.493526	0.0511621
R.ASASRPQPAPADGADPPPAEEPEARPDGEGS#PGK.A	S122	sp|P11274|BCR_HUMAN	P11274	3,4	4.402	0.5802	0.110457	1	0.136849		0.329988	0.303353	0.25673	0.0511913
R.ALVEFESNPEETREPGS#PPSVQR.A	S47	sp|Q9H6F5|CCD86_HUMAN	Q9H6F5	3	3.448	0.5336	0.263213	1	0.565539		0.283041	0.692013	0.513531	0.0511988
K.LLQLVEDRGS#GR.S	S480	sp|P17844|DDX5_HUMAN	P17844	2	2.22	0.528	0.06915	1	-1.01005	-0.455937	-0.193824	-0.491932	-0.537934	0.0512975
R.FIHQQPQSSS#PVYGSSAK.T	S85	sp|P49023|PAXI_HUMAN	P49023	2,3	3.928	0.6361	0.003146	0.99999	-0.690453	-0.144674	-0.282815	-0.343889	-0.365458	0.0513193
R.KIPVFHNGST#PTLGETPK.E	T557	sp|Q9Y6M7|S4A7_HUMAN	Q9Y6M7	3,4	2.95	0.4678	0.288069	0.99626			0.733201	0.623481	0.678341	0.051374
R.S#QDKLDKDDLEKEK.K	S1681	sp|Q14185|DOCK1_HUMAN	Q14185	2,3,4	3.106	0.5654	0.063998	1	-0.317629	-0.362443	-0.651824		-0.443966	0.0513961
R.ANS#TSDSVFTETPSPVLK.N	S89	sp|Q9UKI2|BORG2_HUMAN	Q9UKI2	2,3	3.907	0.6492	0.027746	0.99999	1.24707	1.3333	0.0598056	1.4943	1.03362	0.0514515
R.NEM*GIPQQTT#SPENAGPQNTK.S	T661	sp|Q15398|DLGP5_HUMAN	Q15398	2,3	3.155	0.6553	0.102062	0.49896	-0.61366	-0.267701		-0.399469	-0.426943	0.0514854
R.ANS#TSDSVFTETPS#PVLK.N	S89:S100	sp|Q9UKI2|BORG2_HUMAN	Q9UKI2	2,3	3.54	0.3102	0.007627	0.99999			1.73331	2.03934	1.88633	0.051528
K.LRKSFT#PDHVVYAR.S	T302	sp|Q6NZI2|PTRF_HUMAN	Q6NZI2	3,4	2.784	0.5162	0.138915	0.5	-0.43394	-0.194611	-0.470731		-0.366427	0.0515306
K.KFRT#PSFLKK.S	T724,T724,T724	sp|P35611|ADDA_HUMAN,sp|P35612|ADDB_HUMAN,sp|Q9UEY8|ADDG_HUMAN	P35611	2,3	2.186	0.307	0.040724	1			0.350118	0.297567	0.323843	0.0515407
R.Y#SDRFSSR.R	Y85	sp|Q13243|SRSF5_HUMAN	Q13243	3	1.347	0.245	0.039715	0.99629	-0.864644	-0.353863		-0.761499	-0.660002	0.0515453
K.VHLRPDEDLRNCES#DTEEDIAR.R	S349	sp|Q9UIK4|DAPK2_HUMAN	Q9UIK4	3,4	2.94	0.4865	0.081541	0.99999			0.62242	0.732644	0.677532	0.0516702
R.LLHQFSFS#PER.E	S534	sp|Q9UJX6|ANC2_HUMAN	Q9UJX6	2,3	1.764	0.4144	0.260996	0.99999			-1.3698	-1.16371	-1.26675	0.051673
R.HNGS#LSPGLEARDPLEAR.E	S1383	sp|Q9C0C2|TB182_HUMAN	Q9C0C2	3	1.892	0.3904	0.482121	0.99997	0.507212			0.597066	0.552139	0.0516875
K.IGEGT#YGVVYK.G	T14,T14,T14	sp|P06493|CDK1_HUMAN,sp|P24941|CDK2_HUMAN,sp|Q00526|CDK3_HUMAN	P06493	2	1.883	0.3753	0.107083	0.9974	2.44726	0.405487	1.00401	1.63173	1.37212	0.0517121
R.RDGPGLERS#PGEPGGAAPER.E	S47	sp|Q96EB6|SIR1_HUMAN	Q96EB6	2,3,4	3.806	0.616	0.060814	1	0.0743954	0.110117	0.0841018	0.252978	0.130398	0.05173
K.FAAHISPAQGS#PKPPPAAS#PGVR.A	S114:S122	sp|P19484|TFEB_HUMAN	P19484	3	2.836	0.4532	0.168981	1			0.318441	0.270415	0.294428	0.0518073
K.TSS#TDLSDIPALPANPIPVIK.N	S718	sp|P51003|PAPOA_HUMAN	P51003	3	2.398	0.6334	0.234449	0.33224			0.452263	0.384051	0.418157	0.0518102
R.LELQGPRGS#PNAR.S	S563	sp|P19338|NUCL_HUMAN	P19338	2,3	2.371	0.4338	0.004268	1	-1.09227	-0.730653	-0.205195	-0.406836	-0.608738	0.0518403
R.AVSREDS#VKPGAHLTVK.K	S116	sp|P51991|ROA3_HUMAN	P51991	3,4	2.504	0.4054	0.098748	0.99999	-1.39265		-0.566361	-1.20032	-1.05311	0.0518552
R.M*SSHT#ETSSFLQTLTGR.L	T966	sp|Q96N67|DOCK7_HUMAN	Q96N67	3	2.886	0.6321	0.008904	0.33333	1.13931		0.462343	0.9589	0.853517	0.0518961
K.LREVKLS#PEGQKVDHCAR.H	S86	sp|Q9C035|TRIM5_HUMAN	Q9C035	3,4	3.796	0.6043	0.240549	1			-1.75937	-1.49333	-1.62635	0.0519537
K.TSS#LVLEK.C	S399	sp|Q8IWB9|TEX2_HUMAN	Q8IWB9	2	1.708	0.2178	0.265957	1			0.501557	0.425679	0.463618	0.0519806
R.S#ASVNKEPVSLPGIM*R.R	S1491	sp|Q8WWI1|LMO7_HUMAN	Q8WWI1	2	1.328	0.2734	0.029547	0.5		-0.191789		-0.226001	-0.208895	0.0520149
R.KM*NDS#LEDM*FDR.T	S723	sp|Q99708|COM1_HUMAN	Q99708	2,3	2.475	0.5929	0.0059	1		0.538817	1.068	0.566001	0.724273	0.052058
R.DDGSSM*SFYVRPS#PAK.R	S36	sp|Q9NYB0|TE2IP_HUMAN	Q9NYB0	2,3	3.411	0.6873	0.027657	1	-0.61724	-0.315226	-0.067516	-0.482662	-0.370661	0.0520768
R.KLS#FDFQ.-	S467	sp|P23381|SYWC_HUMAN	P23381	2	1.34	0.3432	0.284752	1		-0.738176	-1.36268	-0.673519	-0.924793	0.0520866
R.M*SS#HTETSSFLQTLTGR.L	S964	sp|Q96N67|DOCK7_HUMAN	Q96N67	2,3	3.369	0.6936	0.162912	0.5	1.27105		0.518761	0.969556	0.91979	0.0521031
R.FGLNVSS#ISRK.S	S163	sp|P82979|SARNP_HUMAN	P82979	2	2.09	0.4589	0.436937	0.9933			-0.986209	-0.836484	-0.911346	0.052178
R.ASS#LNENVDHSALLK.L	S100	sp|Q96SB3|NEB2_HUMAN	Q96SB3	2,3	3.886	0.5876	0.120785	0.99774	0.475348	0.441153	0.0274102	0.586077	0.382497	0.0522028
R.ANSTSDSVFTET#PS#PVLK.N	T98:S100	sp|Q9UKI2|BORG2_HUMAN	Q9UKI2	2,3	3.093	0.4497	0.398276	1			2.22072	1.88343	2.05208	0.0522028
K.LITSEEERS#PAKR.G	S1678	sp|Q12888|TP53B_HUMAN	Q12888	2,3,4	2.018	0.4608	0.143872	1	2.04426		2.4105		2.22738	0.0522212
R.RDSST#STVSSAYTVSR.R	T810	sp|P10070|GLI2_HUMAN	P10070	3	2.891	0.5386	0.107849	0.33269	1.46197	0.723027		1.78889	1.32463	0.0522433
K.GPIHS#PVELK.H	S301	sp|Q16649|NFIL3_HUMAN	Q16649	2,3	2.42	0.4879	0.079009	1	0.101816	0.108194	0.382513	0.343037	0.23389	0.0522905
R.ANSTS#DSVFTETPS#PVLK.N	S91:S100	sp|Q9UKI2|BORG2_HUMAN	Q9UKI2	2	2.139	0.2347	0.071108	0.33333	1.72874			2.03934	1.88404	0.0523571
R.SHILEQHPHTLDLS#PSEK.S	S121	sp|Q9BUA3|CK084_HUMAN	Q9BUA3	3,4	2.879	0.4447	0.099433	1			-0.762503	-0.899561	-0.831032	0.0523791
R.RPCEQIS#PEEEERRR.V	S101	sp|P15407|FOSL1_HUMAN	P15407	3,4	3.179	0.4811	0.12118	1	-0.727651	-0.334081	-0.109337	-0.428183	-0.399813	0.0524473
K.RKS#DGIYIINLK.R	S43	sp|P08865|RSSA_HUMAN	P08865	2,3	2.821	0.4502	0.069756	1	-0.370205		-0.878738	-0.599885	-0.616276	0.0524787
R.TRLSPPRASY#DDPYKK.A	Y588	sp|Q96PK6|RBM14_HUMAN	Q96PK6	3,4	2.217	0.3723	0.279911	0.99646	0.121747	0.0660273	0.272268	0.104421	0.141116	0.0525038
R.LNDS#PTLK.K	S624	sp|Q9BYW2|SETD2_HUMAN	Q9BYW2	2	1.77	0.3262	0.3066	0.99999	0.29913	0.146628	0.035621	0.209494	0.172718	0.0525307
R.ARRS#S#LLNAK.K	S1093:S1094	sp|Q8TEU7|RPGF6_HUMAN	Q8TEU7	2,3	1.805	0.3856	0.036359	1	-0.328465	-0.184499		-0.449627	-0.320863	0.0525794
R.KLS#TFRESFK.K	S389	sp|P23497|SP100_HUMAN	P23497	3	1.581	0.1842	0.01603	0.99998	0.753227			0.637995	0.695611	0.0526098
K.RNSM*T#PNPGYQPSM*NTSDM*M*GR.M	T1206	sp|O14497|ARI1A_HUMAN	O14497	3	3.058	0.5907	0.215742	0.5			-0.20573	-0.174212	-0.189971	0.052689
K.RPASPS#S#PEHLPAT#PAESPAQR.F	S236:S237:T244	sp|Q9H7L9|SDS3_HUMAN	Q9H7L9	3	3.295	0.5238	0.276103	0.98926	0.147723		0.360355	0.262837	0.256972	0.0527062
R.KVPDFLGS#PGAEGKDR.W	S360	sp|Q96RY7|IF140_HUMAN	Q96RY7	3	2.473	0.4347	0.319266	1			-0.54363	-0.642155	-0.592893	0.0527743
K.TPFNTDLGENS#GIGK.L	S1104	sp|Q6P0N0|M18BP_HUMAN	Q6P0N0	2,3	3.517	0.6623	0.007744	1	0.248581	0.542288	1.19213	0.512458	0.623863	0.0528743
R.AFGS#GYRRDDDYR.G	S283	sp|P23588|IF4B_HUMAN	P23588	2,3	1.646	0.3323	0.056935	0.98642			-0.456686	-0.386417	-0.421552	0.0529373
K.DSSGQHVDVS#PTSQR.L	S559	sp|Q99798|ACON_HUMAN	Q99798	2,3	2.579	0.5953	0.248032	1			-1.7147	-1.45037	-1.58254	0.053043
R.RGT#LSGAPAPPTR.H	T359	sp|Q9BW19|KIFC1_HUMAN	Q9BW19	2,3	2.79	0.5141	0.073037	1		-0.767861	-0.358814	-0.895053	-0.673909	0.0530765
R.S#VSQDLIKKEEERK.K	S377	sp|Q9UPQ0|LIMC1_HUMAN	Q9UPQ0	3,4	3.358	0.4983	0.277115	0.99999			1.35767	1.60561	1.48164	0.0531418
K.LSRGDS#LKEPTSIAESSR.H	S380	sp|Q9C0B5|ZDHC5_HUMAN	Q9C0B5	2,3,4	3.426	0.5482	0.000304	1	0.571328	1.01422	0.475008	1.85944	0.979998	0.0531536
R.SPSDLHIS#PLAK.K	S1134	sp|O95785|WIZ_HUMAN	O95785	2,3	3.303	0.5625	0.035979	1	0.418855		0.896828	0.5114	0.609028	0.0531864
R.SFS#PVLGPRPR.E	S526	sp|Q9ULC8|ZDHC8_HUMAN	Q9ULC8	2,3	2.042	0.4102	0.135129	0.99763	-0.326682	-0.0191974	-0.260758	-0.377642	-0.24607	0.0531994
R.QEEEQDLDGEKGPSSEGPEEEDGEGFSFKYS#PGK.L	S144	sp|P84157|MXRA7_HUMAN	P84157	3,4	4.697	0.5322	0.088607	0.996	0.244531		0.611138	0.491662	0.44911	0.053204
K.IKS#S#PSPEVVKPK.I	S638:S639	sp|Q15652|JHD2C_HUMAN	Q15652	3	1.499	0.2521	0.049892	0.33333	-0.334656	-0.282893			-0.308774	0.0532365
R.RLGDS#SGPALKR.S	S22	sp|Q9UHD8|SEPT9_HUMAN	Q9UHD8	2,3	2.473	0.4862	0.028856	0.99816	-0.25414	-0.181454	-0.653299	-0.24637	-0.333816	0.0533568
R.SRRPS#PLAPRPPPSR.W	S1917	sp|Q9UMN6|MLL4_HUMAN	Q9UMN6	4	2.601	0.479	0.330466	0.99996			0.389103	0.328739	0.358921	0.0534079
K.M*NDFHIS#DDEEKNPSK.L	S79	sp|Q49MG5|MAP9_HUMAN	Q49MG5	2,3,4	3.647	0.6786	0.043771	1	0.664328	0.638485	0.118984	1.12508	0.636719	0.0534323
R.RLEIS#PDSS#PER.A	S151:S155	sp|Q99959|PKP2_HUMAN	Q99959	2,3	2.208	0.4923	0.321305	0.9967	0.564162		0.265837	0.316505	0.382168	0.0535326
R.M*GPGIGAILERS#IDM*DR.G	S498	sp|Q9P2K5|MYEF2_HUMAN	Q9P2K5	2,3	2.444	0.4967	0.150095	1	1.94151		0.994846	0.992963	1.30977	0.0535326
R.S#VSQDLIKK.E	S377	sp|Q9UPQ0|LIMC1_HUMAN	Q9UPQ0	2	1.628	0.3434	0.095529	0.99999	0.656546		0.667153	1.29311	0.872271	0.0535718
R.EM*DESLANLS#EDEYYSEEER.N	S131	sp|O60341|KDM1A_HUMAN	O60341	2,3	3.815	0.6156	0.093285	1			-0.236584	-0.199774	-0.218179	0.0535759
K.NRVPS#AGDVEK.A	S186	sp|Q15785|TOM34_HUMAN	Q15785	2,3	2.282	0.4088	0.010882	1	0.595507	0.466424	0.123791	0.193775	0.344874	0.0536349
K.M*TSLETKTS#DTETEPSK.T	S859	sp|P46013|KI67_HUMAN	P46013	2,3	4.052	0.7252	0.094959	0.99999	0.25156		0.611176	0.595877	0.486204	0.0536591
R.ENHGQADHS#PSM*TATHFPR.V	S262	sp|Q9Y3L3|3BP1_HUMAN	Q9Y3L3	3,4	3.611	0.6702	0.004663	1			-0.484943	-0.574453	-0.529698	0.0536614
R.SGLEPAS#SPSKGSEPRPLVPPVSGHATIAR.T	S1981	sp|Q9Y618|NCOR2_HUMAN	Q9Y618	4	4.965	0.6584	0.342888	0.49923	0.57885	0.685729			0.63229	0.0536776
R.DDHS#ASRQPEYR.D	S92	sp|Q8NEY8|PPHLN_HUMAN	Q8NEY8	3	1.849	0.4365	0.184744	0.99717			-0.673405	-0.568441	-0.620923	0.0536808
R.M*FGGPGT#ASRPSS#SR.S	T20:S26	sp|P08670|VIME_HUMAN	P08670	2,3	1.896	0.4991	0.038081	0.33033	-1.17933		-0.587471	-1.47559	-1.0808	0.0536915
R.IGHHST#SDDSSAYR.S	T338	sp|P12694|ODBA_HUMAN	P12694	3	2.242	0.468	0.236885	0.49905			-0.356445	-0.422279	-0.389362	0.0536932
R.AGLQS#LEASGR.L	S355	sp|O60784|TOM1_HUMAN	O60784	2	2.077	0.3351	0.092098	1			-1.0772	-0.909219	-0.993212	0.053709
R.DHS#PTPS#VFNSDEERYR.Y	S492:S496	sp|Q6UN15|FIP1_HUMAN	Q6UN15	2,3	1.664	0.405	0.091784	0.49998	-0.175481			-0.208005	-0.191743	0.0538634
R.VS#PSDTTPLVSR.S	S2046	sp|Q9HCK8|CHD8_HUMAN	Q9HCK8	2	2.24	0.5951	0.009428	1			-0.312159	-0.263342	-0.287751	0.0538723
R.KPVTVSPTT#PT#SPTEGEAS.-	T513:T515	sp|Q9Y6G9|DC1L1_HUMAN	Q9Y6G9	2,3	3.719	0.2055	0.117006	0.99053	1.02008			1.20927	1.11467	0.0538981
R.HGART#SDSDQQAYLVQR.G	T525	sp|Q96CV9|OPTN_HUMAN	Q96CV9	2,3,4	3.656	0.6225	0.011243	0.5	0.771369	0.650659			0.711014	0.0539106
R.TAS#FSESRADEVAPAKK.A	S455	sp|P53396|ACLY_HUMAN	P53396	2,3,4	2.867	0.5792	0.006201	0.99999	0.294419	0.377339	0.0133874	0.368941	0.263522	0.0539465
K.FSAVQDISS#HSHNKQPK.R	S480	sp|Q8IZT6|ASPM_HUMAN	Q8IZT6	3,4	1.931	0.4688	0.090144	0.49876			0.616619	0.52004	0.56833	0.0539628
R.DYTYRDYGHSSS#RDDYPSR.G	S251,S251	sp|P38159|RBMX_HUMAN,sp|Q96E39|RMXL1_HUMAN	P38159	3,4	2.547	0.486	0.424644	0.97703		0.10418		0.123536	0.113858	0.0539847
K.RTS#LSAEDAEVTK.A	S2533	sp|Q9P2D1|CHD7_HUMAN	Q9P2D1	2	2.904	0.4892	0.468944	0.99777			0.0900565	0.106793	0.098425	0.053998
R.RNLGS#INTELQDVQR.I	S137	sp|O75396|SC22B_HUMAN	O75396	2,3	3.244	0.5859	0.029095	1	-0.0190073	-0.194718	-0.102114	-0.17135	-0.121797	0.0539994
K.VAAET#QSPSLFGSTK.L	T219	sp|Q9UKX7|NUP50_HUMAN	Q9UKX7	2,3	2.51	0.4649	0.015985	0.99583		-0.362982		-0.430479	-0.396731	0.0540255
K.RLSQS#DEDVIR.L	S123	sp|Q9H7D7|WDR26_HUMAN	Q9H7D7	2,3	2.671	0.5852	0.083504	0.99823	-0.210444	-0.210555	-0.559908	-0.158707	-0.284904	0.0541025
R.QSS#VSSTASVNLGDPGSTRR.A	S1079	sp|Q96RT1|LAP2_HUMAN	Q96RT1	3	2.798	0.4467	0.026771	0.99629	0.888151		0.74857		0.81836	0.0541603
K.DM*DEPS#PVPNVEEVTLPK.T	S347	sp|Q8TAQ2|SMRC2_HUMAN	Q8TAQ2	2,3	3.098	0.6543	0.019229	1			-0.61534	-0.730112	-0.672726	0.0541752
K.SQPSETERLT#DDY.-	T1048	sp|P26006|ITA3_HUMAN	P26006	2	1.599	0.4345	0.24676	1	-0.501935		-0.922092	-0.442145	-0.622057	0.0541845
R.RRS#S#AQLQGCLLSCGVR.A	S52:S53	sp|Q13574|DGKZ_HUMAN	Q13574	3	3.878	0.6488	0.056774	1			0.661322	0.784755	0.723038	0.0542087
K.TLT#DEVNSPDSDRR.D	T278	sp|Q8TAQ2|SMRC2_HUMAN	Q8TAQ2	3	1.803	0.452	0.153467	0.99997	-0.562131	-0.230128	-0.391133		-0.394464	0.0542863
R.LGS#PDEEFFHK.V	S36	sp|Q12846|STX4_HUMAN	Q12846	2,3	2.288	0.5003	0.074611	1			-1.4059	-1.66878	-1.53734	0.0542973
K.QTPM*AS#SPRPK.M	S155	sp|Q5SSJ5|HP1B3_HUMAN	Q5SSJ5	2,3	1.763	0.4005	0.155621	0.5			-1.12378	-1.33398	-1.22888	0.0543141
K.KKPTS#PVKPIPQNTEYR.T	S1774	sp|P25054|APC_HUMAN	P25054	3,4	3.682	0.6416	0.096618	0.9971	0.385782		0.74913	0.377023	0.503978	0.0543957
R.GFS#DSGGGPPAK.Q	S66	sp|Q9H307|PININ_HUMAN	Q9H307	2	2.533	0.6509	0.082683	1	0.885609	0.397241	0.133834	0.499753	0.479109	0.0544099
R.RYPSSISSS#PQKDLTQAK.N	S609	sp|Q14157|UBP2L_HUMAN	Q14157	2,3,4	4.3	0.7312	0.026384	0.99999	0.519069	0.245135	0.621873		0.462026	0.0544285
K.NSSNTSVGSPSNTIGRT#PSR.H	T1099	sp|Q7Z460|CLAP1_HUMAN	Q7Z460	3	1.961	0.3	1.09799	0.97872	-0.996501		-1.18341		-1.08996	0.0544517
R.KVS#PIKINLK.N	S723	sp|Q9H4I2|ZHX3_HUMAN	Q9H4I2	2,3	2.612	0.496	0.02925	1	0.54559	0.240028	0.603138		0.462919	0.054452
R.SRGPKS#DDDGFEIVPIEDPAK.H	S644	sp|Q8IY81|RRMJ3_HUMAN	Q8IY81	2,3,4	4.213	0.6743	0.07754	1		-0.146486	-0.322541	-0.370652	-0.279893	0.0544622
R.NVDSSGNKS#VLM*ER.L	S55	sp|Q15424|SAFB1_HUMAN	Q15424	2,3	2.92	0.6243	0.025973	1	-1.69992	-0.921961	-0.150557	-1.50799	-1.07011	0.0544686
R.KNS#S#RDSGRGDSVSDSGSDALR.S	S67:S68	sp|Q53EL6|PDCD4_HUMAN	Q53EL6	3	2.342	0.5	0.633814	0.99283	0.821882		0.691994		0.756938	0.0544876
R.EKEIS#DDEAEEEKGEKEEEDK.D	S226	sp|P08238|HS90B_HUMAN	P08238	3,4	3.359	0.5986	0.017882	1			0.0849237	0.071498	0.0782109	0.0545074
R.KPLAAPGDGEGLGQTAQPS#PPAR.D	S829	sp|Q9Y4F5|C170B_HUMAN	Q9Y4F5	3	4.466	0.6446	0.304395	1			0.344578	0.290093	0.317335	0.054519
R.GQSTDS#LPQTICR.K	S525	sp|Q96NE9|FRMD6_HUMAN	Q96NE9	2	2.258	0.566	0.093591	0.99743	0.259481		0.103115	0.196403	0.186333	0.0545943
K.ST#PPPNNLVNPVQELETERR.V	T378	sp|Q8NDI1|EHBP1_HUMAN	Q8NDI1	3	2.736	0.5654	0.088341	0.5			0.314966	0.374245	0.344606	0.0546219
R.M*FGGPGTASRPSS#SRSYVTTSTR.T	S26	sp|P08670|VIME_HUMAN	P08670	3,4	2.996	0.3471	0.00492	0.33198	0.166859	0.423217		0.333361	0.307812	0.0546867
R.GS#PTGGAQLLKR.K	S513	sp|Q14684|RRP1B_HUMAN	Q14684	2,3	2.92	0.5399	0.01077	1	0.647078	1.05751	1.56741		1.09067	0.0547244
K.GKLEAIIT#PPPAK.K	T129	sp|O75367|H2AY_HUMAN	O75367	2,3,4	3.355	0.6379	0.011747	1	-1.03213	-0.51445	-0.162327	-0.493709	-0.550655	0.0547509
K.GEPAAAAAPEAGAS#PVEK.E	S101	sp|P29966|MARCS_HUMAN	P29966	2,3	3.435	0.7029	0.012497	1			-1.66059	-1.97447	-1.81753	0.0548337
R.RAAS#SDQLRDNS#PPPAFKPEPPKAK.T	S978:S986	sp|Q9UDY2|ZO2_HUMAN	Q9UDY2	4	3.586	0.5393	0.157669	0.49827	0.235276	0.545987	0.339237		0.3735	0.0548978
R.YNLKS#PAVKR.L	S9	sp|Q9Y385|UB2J1_HUMAN	Q9Y385	2,3	2.359	0.5166	0.014638	1	-2.56155	-2.28324	-1.00985		-1.95155	0.0550096
R.RLS#S#QDVLR.C	S1089:S1090	sp|Q92794|KAT6A_HUMAN	Q92794	2	1.815	0.3708	0.763923	1			0.65469	0.778962	0.716826	0.0550459
K.AQT#PPGPSLS#GSKSPCPQEK.S	T1003:S1010	sp|Q9UQ35|SRRM2_HUMAN	Q9UQ35	2,3	3.021	0.549	0.088104	0.99582	0.170757		0.203195		0.186976	0.0550855
K.KRS#PQDVEVLK.T	S2677	sp|Q99996|AKAP9_HUMAN	Q99996	2,3	3.887	0.6089	0.191208	1			-2.61411	-2.19649	-2.4053	0.0551289
K.VKPAS#PVAQPKEEAK.T	S765	sp|Q96EV2|RBM33_HUMAN	Q96EV2	3	2.059	0.4706	0.509016	1			0.10248	0.0860749	0.0942776	0.0552509
R.QIQSPFPHT#NSEQK.M	T283	sp|Q6UWI4|SHSA2_HUMAN	Q6UWI4	2	2.293	0.3114	0.436072	0.5			0.373626	0.444966	0.409296	0.0553411
R.RSSQPS#PTAVPASDSPPTK.Q	S116	sp|Q3KQU3|MA7D1_HUMAN	Q3KQU3	3	3.797	0.5775	0.066545	0.99498	0.62473	0.423727		0.994951	0.681136	0.0553615
K.HIDFSLRS#PYGGGRPGR.V	S163	sp|P46781|RS9_HUMAN	P46781	3,4	2.519	0.3693	0.26268	0.99699	-1.68791		-0.660387	-1.48479	-1.27769	0.0554788
R.GKS#SFFSDR.G	S82	sp|O00571|DDX3X_HUMAN	O00571	2	1.978	0.4578	0.128828	0.99999	-0.588464	-0.0965164	-0.23979	-0.575838	-0.375152	0.0554968
K.LRCDS#ADLR.H	S690	sp|Q9NYF8|BCLF1_HUMAN	Q9NYF8	2,3	1.564	0.2599	0.131269	1			0.31662	0.265707	0.291163	0.0555178
K.EYNPIENS#PGNVVR.S	S531	sp|Q14956|GPNMB_HUMAN	Q14956	2	2.52	0.6226	0.364936	1			-2.2541	-1.89113	-2.07261	0.055602
R.DDSLDLS#PQGR.L	S991	sp|Q14669|TRIPC_HUMAN	Q14669	2	2.049	0.5416	0.076299	1	0.35152	0.0883113	0.761523	0.535552	0.434227	0.0556087
R.S#LHGPCPVTTFGPK.A	S64	sp|O95544|NADK_HUMAN	O95544	3	2.599	0.4741	0.065043	1	-0.198297		-0.135459	-0.317814	-0.21719	0.0556256
R.QQSHFAM*M*HGGTGFAGIDSS#SPEVK.G	S263	sp|Q15365|PCBP1_HUMAN	Q15365	2,3,4	3.679	0.5042	0.053783	0.99182	-0.663544	-0.0837923	-0.288341	-0.510986	-0.386666	0.0556535
R.REEQT#DT#SDGESVTHHIR.R	T48:T50	sp|P36915|GNL1_HUMAN	P36915	3	3.821	0.5125	0.001941	0.49937	-0.649358		-1.08266	-0.473251	-0.735088	0.0556565
R.KQS#EGLTKEYDR.L	S216	sp|P51572|BAP31_HUMAN	P51572	2,3	3.048	0.5714	0.216223	1	-0.0858992	-0.18031	-0.221144		-0.162451	0.0557461
K.YLLGDAPVS#PSSQK.L	S203	sp|Q9NYB0|TE2IP_HUMAN	Q9NYB0	2	2.686	0.6432	0.016462	0.99999	-0.0320906	-0.217055	-0.402544	-0.327411	-0.244775	0.0558025
R.GGPISFS#SSR.S	S1937	sp|P35580|MYH10_HUMAN	P35580	2	1.462	0.436	0.162519	0.99653	-0.429213	-0.170757	-1.00326	-0.513716	-0.529236	0.0558231
R.LVSNHS#LHETSSVFVDSLTK.A	S2526	sp|P21333|FLNA_HUMAN	P21333	3	4.506	0.6101	0.83546	1			0.277952	0.331593	0.304772	0.0558796
K.QPSS#PSGEGDGGELS#PQGVSK.T	S239:S250	sp|Q14699|RFTN1_HUMAN	Q14699	2,3	3.192	0.6135	0.106776	0.99052			-1.80433	-1.51243	-1.65838	0.0558829
R.KGGHERPPS#PGLR.G	S324	sp|Q86UU1|PHLB1_HUMAN	Q86UU1	3,4	2.689	0.5366	0.056973	1	0.33222		0.438064	0.171432	0.313906	0.0559101
K.ETESAPGS#PR.A	S521	sp|Q6PKG0|LARP1_HUMAN	Q6PKG0	2	1.364	0.2763	0.116512	1			0.599511	0.715346	0.657429	0.0559398
R.RDSLT#GSSDLYK.R	T711	sp|Q14671|PUM1_HUMAN	Q14671	3	1.897	0.3542	0.406084	0.5	0.398212	0.475171			0.436692	0.0559518
R.AASAPAKES#PRKGAAPAPPR.K	S446	sp|Q13428|TCOF_HUMAN	Q13428	3,4	3.509	0.5599	0.054417	1	0.48475	0.3511	0.806918		0.547589	0.0559601
K.RVS#LVGADDLRK.M	S1378	sp|Q14160|SCRIB_HUMAN	Q14160	2,3,4	3.353	0.506	0.017832	1	0.24848	0.0284083	0.124581	0.250375	0.162961	0.0559636
R.LIKRESGY#HENGVVK.A	Y348	sp|Q15035|TRAM2_HUMAN	Q15035	4	2.932	0.3864	0.06846	0.5	0.831065		0.991773		0.911419	0.0559819
R.THS#LSNADGQYDPYTDSR.F	S1591	sp|Q8IVL1|NAV2_HUMAN	Q8IVL1	2,3	4.071	0.6687	0.111779	0.99999	0.461057		0.335707	0.770011	0.522258	0.055983
R.KSS#ISSISGRDDLM*DYHR.R	S415	sp|Q86SQ0|PHLB2_HUMAN	Q86SQ0	3,4	3.896	0.5829	0.026646	0.99999	0.567191	0.272307	0.0665541	0.547961	0.363503	0.0560375
K.HDGTSNS#PSKKYEVADVGIEVK.V	S595	sp|Q2TB10|ZN800_HUMAN	Q2TB10	3,4	4.113	0.5908	0.678396	0.99639	0.754509		0.900619		0.827564	0.0560534
R.NHLLQFALES#PAKSPASSSSK.N	S99	sp|Q9NS91|RAD18_HUMAN	Q9NS91	3,4	4.59	0.6442	0.187187	1	1.58886		1.87392	0.724778	1.39585	0.0561491
K.SLSDNGQPGT#PDPADSGGTSAK.E	T1741	sp|O75691|UTP20_HUMAN	O75691	2,3	3.805	0.6809	0.017476	1	0.430988		0.193699	0.246783	0.29049	0.0561536
K.QISGQYSGS#PQLLK.N	S30	sp|Q96N67|DOCK7_HUMAN	Q96N67	2,3	2.988	0.5889	0.002762	0.99999		-0.22831	-0.47227	-0.247919	-0.316167	0.0561541
R.SSHS#IKEPVSTLHRLS#QR.R	S224:S236	sp|Q9HB20|PKHA3_HUMAN	Q9HB20	3,4	2.143	0.3263	0.067278	0.99986			-0.803369	-0.959277	-0.881323	0.0561637
R.APS#VATVGSICDLNLK.I	S2107	sp|O75369|FLNB_HUMAN	O75369	2,3	3.503	0.6622	0.011236	1			-0.424702	-0.507209	-0.465956	0.0562165
K.DHTVS#GDEDYCPR.S	S947	sp|Q9UIG0|BAZ1B_HUMAN	Q9UIG0	2,3	2.243	0.6476	0.135085	0.99999	0.29005		0.75103	0.617592	0.552891	0.0562288
R.VTNDIS#PESS#PGVGRR.R	S65:S69	sp|Q15154|PCM1_HUMAN	Q15154	2,3	2.205	0.449	0.118736	0.99627	0.320536		0.488978	0.201128	0.336881	0.056293
K.EANANGSS#PEPVK.A	S742	sp|Q3KQU3|MA7D1_HUMAN	Q3KQU3	2	2.866	0.5553	0.293842	0.99697			-0.330035	-0.394282	-0.362158	0.0563207
R.GSVGRVS#QCNLCPTR.I	S531	sp|Q9NUQ6|SPS2L_HUMAN	Q9NUQ6	2,3	3.413	0.5519	0.237537	1	0.425278		1.10232	0.926563	0.818053	0.0563339
[truncated: 54,956 more rows]

## Sheet: localization
peptide sequence	phosphorylation site	protein reference	Phosphopeptide HL Log2 Ratio a	Phosphopeptide HL Log2 Ratio b	Phosphopeptide HL Log2 Ratio c	Phosphopeptide HL Log2 Ratio d	pvalue	ArkB motif	Plk1 motif	CycA motif
K.GFTECEM*TKSS#PLK.I	S518	sp|Q9NQW6|ANLN_HUMAN	0.167664	0.241549	1.04061		0.225919	Centrosome/Cytoskeleton		Centrosome/Cytoskeleton
K.RFS#PAGLHHR.M	S1321	sp|Q5VT06|CE350_HUMAN			1.10854	0.222184	0.374071	Centrosome/Cytoskeleton		Centrosome/Cytoskeleton
R.CQEHSKES#PARST#PHRT#PIITPNTK.A	S388:T393:T397	sp|Q9NQW6|ANLN_HUMAN			1.28609	0.417445	0.300193	Centrosome/Cytoskeleton		Centrosome/Cytoskeleton
R.CQEHSKES#PARS#T#PHRT#PIITPNTK.A	S388:S392:T393:T397	sp|Q9NQW6|ANLN_HUMAN			1.04111			Centrosome/Cytoskeleton		Centrosome/Cytoskeleton
R.AGSRPSTAKPSKIPT#PQRKS#PASK.L	T7554:S7559	sp|Q03001|DYST_HUMAN			1.08795			Centrosome/Cytoskeleton		Centrosome/Cytoskeleton
R.CQEHSKES#PARS#TPHRT#PIIT#PNTK.A	S388:S392:T397:T401	sp|Q9NQW6|ANLN_HUMAN			1.10938			Centrosome/Cytoskeleton		Centrosome/Cytoskeleton
R.TETDRKS#PSVSLSQSK.E	S1502	sp|Q5VT06|CE350_HUMAN				1.2836		Centrosome/Cytoskeleton		Centrosome/Cytoskeleton
R.NGDLGAM*KHS#PGLSR.D	S141	sp|Q6P2H3|CEP85_HUMAN	1.13283	1.89458	2.4399	1.55953	0.0078455	Centrosome/Cytoskeleton		Centrosome/Cytoskeleton
K.ESPARST#PHRT#PIITPNTK.A	T393:T397	sp|Q9NQW6|ANLN_HUMAN			2.52481			Centrosome/Cytoskeleton		Centrosome/Cytoskeleton
R.RPS#PGEM*RDQSPK.G	S125	sp|Q6NYC8|PPR18_HUMAN				3.93143		Centrosome/Cytoskeleton		Centrosome/Cytoskeleton
K.DKST#T#PGGTGIKPFLER.F	T363:T364	sp|Q9NQW6|ANLN_HUMAN				4.43462		Centrosome/Cytoskeleton		Centrosome/Cytoskeleton
R.ESSVDCLKES#PNKQQER.A	S1230	sp|B2RTY4|MYO9A_HUMAN			1.48187			Centrosome/Cytoskeleton		Other
K.RLERPQDRDT#PVQNK.R	T344	sp|P30305|MPIP2_HUMAN				3.11924		Centrosome/Cytoskeleton		Other
R.LPPSGSKPVAAS#T#CSGKKT#PR.T	S529:T530:T536	sp|O43663|PRC1_HUMAN			2.21135	-0.837205	0.730404	Centrosome/Cytoskeleton		Spindle-MT
R.SISKDS#LASNIVNLT#PQNQPHPTATK.S	S503:T512	sp|Q5T5Y3|CAMP1_HUMAN			1.62368			Centrosome/Cytoskeleton		Spindle-MT
K.QLEHTRGS#LSEQQEK.V	S379	sp|Q8TD16|BICD2_HUMAN				-3.68052		Centrosome/Cytoskeleton
K.RIS#SADPDKLQT#EPLSTSFEISR.N	S1573:T1582	sp|Q96Q89|KI20B_HUMAN				-2.45193		Centrosome/Cytoskeleton
R.ERRS#FTEAAIR.L	S452	sp|Q9Y2D8|ADIP_HUMAN				-2.39441		Centrosome/Cytoskeleton
R.KKS#LLSAALAK.S	S1071	sp|Q8NEN9|PDZD8_HUMAN			-2.36986			Centrosome/Cytoskeleton
R.S#FTEAAIR.L	S452	sp|Q9Y2D8|ADIP_HUMAN			-2.19863			Centrosome/Cytoskeleton
K.DFEQPLAISRVT#PGSK.A	T34	sp|O00151|PDLI1_HUMAN				-1.96126		Centrosome/Cytoskeleton
R.LS#GGHSLHETSTVLVETVTK.S	S2598	sp|Q14315|FLNC_HUMAN	-2.35708		-1.68288	-1.83154	0.0107433	Centrosome/Cytoskeleton
K.YKAS#ITALEAK.I	S1808	sp|P35579|MYH9_HUMAN			-1.94611			Centrosome/Cytoskeleton
R.RGS#LCSGCQKPITGR.C	S533	sp|P49023|PAXI_HUMAN				-1.94514		Centrosome/Cytoskeleton
R.RKTS#DFNTFLAQEGCTK.G	S200	sp|Q9UHD1|CHRD1_HUMAN			-1.93308			Centrosome/Cytoskeleton
R.NLWEKQS#VDKVTSPTKV.-	S783	sp|Q05682|CALD1_HUMAN			-1.84772			Centrosome/Cytoskeleton
R.KRS#YSAGNASQLEQLSR.A	S323	sp|Q14678|KANK1_HUMAN			-1.79681			Centrosome/Cytoskeleton
K.GRYEAEGQALTEKVS#LLEK.A	S486	sp|Q8TD16|BICD2_HUMAN			-1.78317	-1.78943	0.00111512	Centrosome/Cytoskeleton
R.RRS#DLYESELR.E	S582	sp|O14578|CTRO_HUMAN			-1.96125	-1.42188	0.100649	Centrosome/Cytoskeleton
K.RLS#HELAETTR.E	S30	sp|Q8TD16|BICD2_HUMAN			-1.3022	-1.99862	0.132376	Centrosome/Cytoskeleton
K.VTGPRLS#GGHSLHETSTVLVETVTK.S	S2598	sp|Q14315|FLNC_HUMAN			-1.40404	-1.70289	0.0610487	Centrosome/Cytoskeleton
K.RMS#PKPELTEEQK.Q	S20	sp|P41208|CETN2_HUMAN				-1.53813		Centrosome/Cytoskeleton
K.IKVS#GLGEK.V	S977	sp|P21333|FLNA_HUMAN			-1.44688	-1.56653	0.025265	Centrosome/Cytoskeleton
K.QVEDEKNS#FREQLEEEEEAKHNLEK.Q	S1340	sp|P35579|MYH9_HUMAN			-1.4826			Centrosome/Cytoskeleton
K.KPFKLS#GLSFKR.N	S101	sp|P49006|MRP_HUMAN			-0.824803	-2.1268	0.264478	Centrosome/Cytoskeleton
K.M*HSKHS#ENSLLLTK.T	S700	sp|Q8WXW3|PIBF1_HUMAN			-1.41071			Centrosome/Cytoskeleton
K.SDSRAS#VFSNLR.I	S73	sp|Q9NZ56|FMN2_HUMAN			-1.40649			Centrosome/Cytoskeleton
K.KKS#KDHFGLEGDEESTM*LEDSVSPK.K	S405	sp|Q9Y490|TLN1_HUMAN			-1.36896			Centrosome/Cytoskeleton
R.RRS#NT#LDIM*DGR.I	S1957:T1959	sp|O94915|FRYL_HUMAN			-1.79641	-0.928808	0.196216	Centrosome/Cytoskeleton
K.STSTQKDS#PLNDM*IQSNDLCSK.E	S3025	sp|Q03001|DYST_HUMAN			-1.35603			Centrosome/Cytoskeleton
R.IASSYYPEGDGDSSHLPAKKS#CDEDLTSQK.V	S1093	sp|Q8TDM6|DLG5_HUMAN			-1.32581			Centrosome/Cytoskeleton
K.LS#GLSFK.R	S101	sp|P49006|MRP_HUMAN			-1.1453	-1.46262	0.0770815	Centrosome/Cytoskeleton
R.KES#PLLFK.F	S74	sp|P26038|MOES_HUMAN			-1.22401	-1.37391	0.0366918	Centrosome/Cytoskeleton
R.RLS#LDIQSPPNIGLR.R	S696	sp|Q9NSI6|BRWD1_HUMAN			-1.29809			Centrosome/Cytoskeleton
K.KPFKLS#GLSFK.R	S101	sp|P49006|MRP_HUMAN	-1.30217		-1.42351	-1.11155	0.00500075	Centrosome/Cytoskeleton
R.GSHLDQGEAAVAFKPT#SNR.H	T516	sp|Q12929|EPS8_HUMAN			-1.26892			Centrosome/Cytoskeleton
K.KPFKLS#GLS#FKR.N	S101:S104	sp|P49006|MRP_HUMAN			-1.25542			Centrosome/Cytoskeleton
R.M*S#PKPELTEEQKQEIR.E	S20	sp|P41208|CETN2_HUMAN	-1.03986	-1.16107	-1.06075	-1.65377	0.00338632	Centrosome/Cytoskeleton
K.RM*S#PKPELTEEQK.Q	S20	sp|P41208|CETN2_HUMAN			-1.34481	-1.0884	0.0668403	Centrosome/Cytoskeleton
R.RHS#QALEALQQR.L	S1814	sp|O95613|PCNT_HUMAN		-1.49746	-0.646999	-1.49344	0.0503242	Centrosome/Cytoskeleton
K.KPFKLS#GLS#FK.R	S101:S104	sp|P49006|MRP_HUMAN			-1.13424	-1.22034	0.0232688	Centrosome/Cytoskeleton
R.AM*HLSLKGS#PLTER.K	S1652	sp|Q4AC94|C2CD3_HUMAN			-1.1695			Centrosome/Cytoskeleton
K.YSDVEVPASVTGYSFASDGDSGTCSPLRHS#FQK.Q	S436	sp|P35611|ADDA_HUMAN			-1.15053			Centrosome/Cytoskeleton
R.TRLS#TAS#EETVQNR.V	S49:S52	sp|O43379|WDR62_HUMAN		-1.09152	-0.710013	-1.40559	0.0336157	Centrosome/Cytoskeleton
K.DRSS#FYVNGLTLGGQK.C	S58	sp|P07737|PROF1_HUMAN	-1.08851			-1.04396	0.0133001	Centrosome/Cytoskeleton
R.LSRGS#ISSTSEVHSPPNVGLR.R	S674	sp|Q8WWQ0|PHIP_HUMAN			-1.01201			Centrosome/Cytoskeleton
K.DELHIVEAEAM*NYEGSPIKVT#LATLK.M	T75	sp|P06748|NPM_HUMAN			-1.00214			Centrosome/Cytoskeleton
K.GGT#PAGS#ARGS#PTRPNPPVR.N	T514:S518:S522	sp|Q14195|DPYL3_HUMAN			-1.22334	-0.760692	0.145844	Centrosome/Cytoskeleton
R.GSHLDQGEAAVAFKPT#SNRHIDR.N	T516	sp|Q12929|EPS8_HUMAN			-0.976305			Centrosome/Cytoskeleton
K.RM*S#PKPELTEEQKQEIR.E	S20	sp|P41208|CETN2_HUMAN	-0.803146	-1.15238	-0.875167	-0.979683	0.00108697	Centrosome/Cytoskeleton
R.KRS#S#PKGPPLPAENK.W	S287:S288	sp|Q9BYV8|CEP41_HUMAN			-1.03382	-0.840207	0.0655381	Centrosome/Cytoskeleton
K.QVEDEKNS#FREQLEEEEEAK.H	S1340	sp|P35579|MYH9_HUMAN				-0.925609		Centrosome/Cytoskeleton
K.RMS#PKPELTEEQKQEIR.E	S20	sp|P41208|CETN2_HUMAN				-0.884768		Centrosome/Cytoskeleton
K.S#KDHFGLEGDEESTM*LEDSVSPKK.S	S405	sp|Q9Y490|TLN1_HUMAN			-0.827775			Centrosome/Cytoskeleton
K.S#KDHFGLEGDEESTM*LEDSVSPK.K	S405	sp|Q9Y490|TLN1_HUMAN			-1.70042	0.108471	0.540555	Centrosome/Cytoskeleton
R.KRM*S#PKPELTEEQKQEIR.E	S20	sp|P41208|CETN2_HUMAN	-0.741393	-0.852863	-0.687998		0.00405084	Centrosome/Cytoskeleton
R.GS#ISSTSEVHSPPNVGLR.R	S674	sp|Q8WWQ0|PHIP_HUMAN	0.2178		-1.24354		0.610381	Centrosome/Cytoskeleton
K.NEM*RLS#LEDGGK.G	S2044	sp|O95613|PCNT_HUMAN			-1.18131	0.43413	0.724202	Centrosome/Cytoskeleton
R.FKETERPS#IK.Q	S688	sp|Q9NQW6|ANLN_HUMAN			0.408721	-1.0644	0.733404	Centrosome/Cytoskeleton
R.RFS#VSPSSPSSQQTPPPVTPR.A	S1756	sp|Q14185|DOCK1_HUMAN	-0.0878304		-1.03699	0.181797	0.484644	Centrosome/Cytoskeleton
R.LSRGS#ISSTSEVHSPPNVGLRR.S	S674	sp|Q8WWQ0|PHIP_HUMAN			-0.215952			Centrosome/Cytoskeleton
R.RPS#STSVPLGDK.G	S306	sp|Q9NXR1|NDE1_HUMAN	-0.329329	0.0987611	-0.373072	1.29027	0.687966	Centrosome/Cytoskeleton
R.HVDSLSQRS#PKAS#LRR.V	S85:S89	sp|Q9UHD8|SEPT9_HUMAN	-0.323494	0.157159	1.36608	-0.125498	0.529566	Centrosome/Cytoskeleton
R.RST#EPSVTPDLLNFKK.G	T378	sp|Q6WCQ1|MPRIP_HUMAN	0.144		1.01613	0.232891	0.235766	Centrosome/Cytoskeleton
K.KDS#LHQTILTQELEK.L	S1006	sp|O95613|PCNT_HUMAN			1.04294	0.247547	0.351641	Centrosome/Cytoskeleton
K.KIDDPIDEEEEFEELKGS#EPHM*R.T	S1762	sp|Q8WWQ0|PHIP_HUMAN			1.10727	0.205035	0.383436	Centrosome/Cytoskeleton
K.EKKQS#SDYEELIQVLKK.E	S547	sp|Q96SN8|CK5P2_HUMAN	0.298142		1.09827		0.331246	Centrosome/Cytoskeleton
K.DHVDELEPERHKES#LPR.F	S589	sp|O95613|PCNT_HUMAN			1.21533	0.361274	0.316052	Centrosome/Cytoskeleton
K.GIGEFFRLS#PK.D	S72	sp|Q15004|PAF15_HUMAN	0.30963	0.72793	1.45773	0.669456	0.0461613	Centrosome/Cytoskeleton
R.SRKGS#S#GNASEVSVACLTER.I	S384:S385	sp|Q69YQ0|CYTSA_HUMAN	1.21129		1.00513	0.580033	0.0375266	Centrosome/Cytoskeleton
R.SPSKPT#LAYPESNSR.A	T58	sp|Q86XR8|CEP57_HUMAN	0.790778			1.13409	0.112364	Centrosome/Cytoskeleton
K.EIQEELDKLS#PHK.I	S287	sp|Q2KHM9|K0753_HUMAN				1.05372		Centrosome/Cytoskeleton
R.RRLS#PPSSSAASS#YSFSDLNSTRGDADM*YDLPK.K	S49:S58	sp|P50402|EMD_HUMAN				1.0705		Centrosome/Cytoskeleton
K.NEM*RLS#LEDGGKGK.E	S2044	sp|O95613|PCNT_HUMAN			1.10645			Centrosome/Cytoskeleton
R.KLS#YAEVCQKPPKEPSSVLVQPLR.E	S618	sp|Q71RC2|LARP4_HUMAN			1.1918			Centrosome/Cytoskeleton
K.SETDKET#SLVK.Q	T738	sp|Q5SW79|CE170_HUMAN			1.20871			Centrosome/Cytoskeleton
R.RQS#QKLPVDFER.S	S2794	sp|Q8TCU4|ALMS1_HUMAN				1.22531		Centrosome/Cytoskeleton
R.EAELQQLRDS#LDENEATM*CQAYEER.Q	S346	sp|Q9BRK4|LZTS2_HUMAN			1.22601			Centrosome/Cytoskeleton
K.HDKDM*EEDRAS#SSSGTIVQEAYGK.I	S4156	sp|Q8WXH0|SYNE2_HUMAN			1.31983			Centrosome/Cytoskeleton
R.KSS#TGS#PTSPLNAEK.L	S1773:S1776	sp|Q15746|MYLK_HUMAN				1.33379		Centrosome/Cytoskeleton
K.KQS#SDYEELIQVLK.K	S547	sp|Q96SN8|CK5P2_HUMAN			1.36161			Centrosome/Cytoskeleton
R.RNT#FELITVRPQR.E	T1055	sp|Q9NQW6|ANLN_HUMAN			1.42085			Centrosome/Cytoskeleton
R.LTRYS#QGDDDGSSSSGGSSVAGSQSTLFK.D	S12	sp|Q9UH99|SUN2_HUMAN	1.74738		1.21938		0.112127	Centrosome/Cytoskeleton
R.RRLS#PPSSSAASSYSFSDLNSTRGDADM*YDLPK.K	S49	sp|P50402|EMD_HUMAN				1.49808		Centrosome/Cytoskeleton
K.KLSS#ERPS#S#DGEGVVENGITTCNGK.E	S278:S282:S283	sp|Q8N556|AFAP1_HUMAN				1.54293		Centrosome/Cytoskeleton
K.SGLSSLAGAPSLKDS#ESKR.G	S305	sp|O95684|FR1OP_HUMAN			1.56758			Centrosome/Cytoskeleton
K.LPRLS#CEPVM*EEK.A	S144	sp|Q9UKI2|BORG2_HUMAN			1.29534	1.87277	0.114773	Centrosome/Cytoskeleton
R.LKLS#PNKYQPIQPIQTSK.L	S654	sp|Q9C0D2|K1731_HUMAN			1.59633			Centrosome/Cytoskeleton
R.RSS#DTSGSPAT#PLK.A	S526:T534	sp|Q7Z5R6|AB1IP_HUMAN				1.63171		Centrosome/Cytoskeleton
R.KSS#TGSPTS#PLNAEK.L	S1773:S1779	sp|Q15746|MYLK_HUMAN			1.69448	1.79928	0.0190913	Centrosome/Cytoskeleton
K.GIGEFFRLS#PKDSEKENQIPEEAGSSGLGK.A	S72	sp|Q15004|PAF15_HUMAN			1.94948			Centrosome/Cytoskeleton
K.GIGEFFRLSPKDS#EKENQIPEEAGSSGLGK.A	S76	sp|Q15004|PAF15_HUMAN			1.94948			Centrosome/Cytoskeleton
R.TRLS#T#ASEETVQNR.V	S49:T50	sp|O43379|WDR62_HUMAN			1.98585			Centrosome/Cytoskeleton
R.RRS#VTPPEEQQEAEEPK.A	S353	sp|P30305|MPIP2_HUMAN			2.1257			Centrosome/Cytoskeleton
R.YSQGDDDGSSSSGGSSVAGSQSTLFKDS#PLR.T	S38	sp|Q9UH99|SUN2_HUMAN				2.39625		Centrosome/Cytoskeleton
R.LTRYS#QGDDDGSSSSGGSSVAGSQSTLFKDS#PLR.T	S12:S38	sp|Q9UH99|SUN2_HUMAN			2.95098			Centrosome/Cytoskeleton
R.RRS#VTPPEEQQEAEEPKAR.V	S353	sp|P30305|MPIP2_HUMAN	2.83117		3.24119		0.042921	Centrosome/Cytoskeleton
R.RKS#EAGSGAASSSGEDKENDGFVFK.M	S178	sp|P30305|MPIP2_HUMAN	2.95568	3.38794	3.42165	3.25923	7.59765e-05	Centrosome/Cytoskeleton
K.HTENTFSRPGGRAS#VDTK.E	S518	sp|Q05682|CALD1_HUMAN	0.163761		0.122977	9.76377	0.405825	Centrosome/Cytoskeleton
R.FFSSKTT#AAHSLVGTPYYM*SPER.I	T191	sp|Q8TDX7|NEK7_HUMAN			3.77997			Centrosome/Cytoskeleton
R.LVGGKDFEQPLAISRVT#PGSK.A	T34	sp|O00151|PDLI1_HUMAN						Centrosome/Cytoskeleton
K.IKVS#GLGEKVDVGKDQEFTVK.S	S977	sp|P21333|FLNA_HUMAN						Centrosome/Cytoskeleton
R.KRM*S#PKPELTEEQK.Q	S20	sp|P41208|CETN2_HUMAN						Centrosome/Cytoskeleton
K.S#LLSAALAK.S	S1071	sp|Q8NEN9|PDZD8_HUMAN						Centrosome/Cytoskeleton
R.KTS#DFNTFLAQEGCTK.G	S200	sp|Q9UHD1|CHRD1_HUMAN						Centrosome/Cytoskeleton
R.KTS#IDPS#PESHEVM*ER.I	S1085:S1089	sp|Q562F6|SGOL2_HUMAN		-1.45961	-0.539762	-1.37548	0.061862	Chromosome	Chromosome
K.RKT#SIDPS#PESHEVM*ER.I	T1084:S1089	sp|Q562F6|SGOL2_HUMAN			-0.896368	-1.1657	0.0826834	Chromosome	Chromosome
K.RKTS#IDPS#PESHEVM*ER.I	S1085:S1089	sp|Q562F6|SGOL2_HUMAN			-0.257204	-1.15141	0.360088	Chromosome	Chromosome
R.SRPTPQDYEM*RVS#PSDTT#PLVSR.S	S2046:T2051	sp|Q9HCK8|CHD8_HUMAN			1.8304			Chromosome	Chromosome
R.RRS#AVGARGS#PETNHLIR.F	S91:S98	sp|Q69YH5|CDCA2_HUMAN	-0.438796		1.25227	-0.257977	0.762742	Chromosome		Chromosome
R.KRT#PS#AGKAM*DTPKPAVSDEK.N	T2380:S2382	sp|P46013|KI67_HUMAN	-0.253366	0.378235	1.0094		0.408596	Chromosome		Chromosome
K.NARKS#PLAQDS#PSQGSPALYR.N	S120:S126	sp|Q69YH5|CDCA2_HUMAN		0.00491755	1.08206	0.153518	0.344683	Chromosome		Chromosome
R.DSGRLS#PDLSVCGQPR.D	S147	sp|Q8TF76|HASP_HUMAN			0.094249	1.03699	0.442298	Chromosome		Chromosome
K.SQTHRGS#S#PGPRPVEGT#PASR.T	S409:S410:T419	sp|Q13112|CAF1B_HUMAN	0.437975		1.38512		0.305034	Chromosome		Chromosome
R.SLPS#SSQLKGS#PQAISR.A	S1153:S1160	sp|Q8WYP5|ELYS_HUMAN		0.992679	1.00547		0.00407609	Chromosome		Chromosome
R.DVKNS#PLEPDTSTPLK.K	S1136	sp|Q92794|KAT6A_HUMAN			1.07967			Chromosome		Chromosome
R.RVS#FGGHLRPELFDENLPPNT#PLKR.G	S507:T525	sp|P46013|KI67_HUMAN			1.21436			Chromosome		Chromosome
K.KNKAS#PAVALPK.R	S468	sp|Q5FBB7|SGOL1_HUMAN	0.192519	0.480358	3.37276		0.315477	Chromosome		Chromosome
R.RS#PPADAIPK.S	S11	sp|P18754|RCC1_HUMAN				2.08713		Chromosome		Chromosome
R.DVKNS#PLEPDTS#TPLKK.K	S1136:S1143	sp|Q92794|KAT6A_HUMAN			2.13222			Chromosome		Chromosome
R.DVKNS#PLEPDTST#PLKK.K	S1136:T1144	sp|Q92794|KAT6A_HUMAN			2.13222			Chromosome		Chromosome
K.EKNT#SSETTM*EEELGLVGATADDTEAELIR.G	T971	sp|Q15021|CND1_HUMAN			-2.43002			Chromosome
K.KLS#VLIHNSDEHK.D	S143	sp|Q9NTJ3|SMC4_HUMAN			-2.41269	-2.2251	0.0257352	Chromosome
K.KPM*KTS#PEM*DIQNPDDGAR.K	S3128	sp|P46013|KI67_HUMAN			-2.30348	-2.32419	0.00284885	Chromosome
K.RGS#KGKLEAIITPPPAK.K	S120	sp|O75367|H2AY_HUMAN			-1.75127			Chromosome
K.RRS#S#LSPPSSAYER.G	S2079:S2080	sp|Q9BYW2|SETD2_HUMAN			-1.50535			Chromosome
K.RGS#KGKLEAIIT#PPPAK.K	S120:T129	sp|O75367|H2AY_HUMAN			-1.49597			Chromosome
K.IQKDS#LSKPEK.L	S460	sp|P46013|KI67_HUMAN				-1.49113		Chromosome
K.RKRS#PS#PS#PTPEAK.K	S302:S304:S306	sp|Q8TAQ2|SMRC2_HUMAN				-1.17063		Chromosome
K.KTS#FDQDS#DVDIFPSDFPTEPPSLPR.T	S1576:S1581	sp|Q02880|TOP2B_HUMAN			-1.10245			Chromosome
K.RKPS#T#PLSEVIVK.N	S860:T861	sp|Q92547|TOPB1_HUMAN			-1.82481	-0.231357	0.419715	Chromosome
K.RKPS#T#PLS#EVIVK.N	S860:T861:S864	sp|Q92547|TOPB1_HUMAN				-1.02572		Chromosome
K.GKPS#SDTVPKPK.R	S1500	sp|Q02880|TOP2B_HUMAN				-1.01863		Chromosome
R.APRES#AQAIEDLAGFKDPAAGHT#EESM*TDDK.T	S2793:T2811	sp|P46013|KI67_HUMAN				-1.00931		Chromosome
K.RRS#PPADAIPK.S	S11	sp|P18754|RCC1_HUMAN	-0.512132	-0.686174	-1.03976	-1.11941	0.0100746	Chromosome
K.KRKT#SIDPS#PESHEVM*ER.I	T1084:S1089	sp|Q562F6|SGOL2_HUMAN				-0.831979		Chromosome
K.TS#IDPS#PESHEVM*ER.I	S1085:S1089	sp|Q562F6|SGOL2_HUMAN			-0.555632			Chromosome
R.RQS#M*LF.-	S520	sp|Q00537|CDK17_HUMAN		0.10451	-0.75163	-1.01878	0.242878	Chromosome
K.KSESPFRET#EPLVSPHQDK.L	T749	sp|Q9BYW2|SETD2_HUMAN			-1.07434	0.089292	0.55279	Chromosome
R.S#PPADAIPK.S	S11	sp|P18754|RCC1_HUMAN			0.0340409	-0.916747	0.523628	Chromosome
K.KSESPFRET#EPLVS#PHQDK.L	T749:S754	sp|Q9BYW2|SETD2_HUMAN			0.697453	-1.04332	0.875138	Chromosome
R.KAS#LEELQSVHSER.H	S573	sp|Q8WUI4|HDAC7_HUMAN	0.5782		-1.15455	0.801769	0.914372	Chromosome
R.KPS#T#PLSEVIVK.N	S860:T861	sp|Q92547|TOPB1_HUMAN		0.150754				Chromosome
R.RISYQRDS#DENLTDAEGK.V	S210	sp|Q69YH5|CDCA2_HUMAN	-0.416988	0.0755727	1.06758		0.634993	Chromosome
R.LTGPSHS#KGS#LGEERNPTSK.Y	S316:S319	sp|Q86U86|PB1_HUMAN	-0.434442	0.249685	1.14298	0.572748	0.328912	Chromosome
K.ELFQTPVCTDKPT#THEK.T	T1484	sp|P46013|KI67_HUMAN			1.30829	-0.42587	0.700343	Chromosome
R.KSLPAPVAQRPDS#PGGGLQAPGQKRT#PR.R	S108:T121	sp|Q5JVS0|HABP4_HUMAN	-0.11444		1.28911		0.556367	Chromosome
R.LKETRIS#FVEEDVHPK.W	S1232	sp|Q8WYP5|ELYS_HUMAN	0.0575749	0.628327	1.45518	0.372625	0.12659	Chromosome
K.DM*SLKDS#GSDLSHRPK.R	S162	sp|O95251|KAT7_HUMAN	0.597529	0.481412	1.1758	0.387401	0.0335561	Chromosome
R.RIS#QQHSIYIS#PHK.N	S980:S988	sp|P28749|RBL1_HUMAN			1.16544	0.163811	0.411101	Chromosome
R.NRAS#TAASSALGFSK.S	S604	sp|O96028|NSD2_HUMAN	0.256955	1.08431	1.20617	0.236063	0.0757163	Chromosome
R.KSS#LENEPSLGR.T	S223	sp|Q56NI9|ESCO2_HUMAN		0.0525017	1.44187	0.610015	0.224397	Chromosome
R.KKSS#SHDSGTDITSVTLGDTTAVK.T	S937	sp|Q03164|MLL1_HUMAN		0.337932	1.31413	0.475279	0.145714	Chromosome
K.TPKHS#PIKEEPCGSLSETVCK.R	S362	sp|Q68DK7|MSL1_HUMAN				1.0602		Chromosome
R.LTGPSHSKGS#LGEERNPTSK.Y	S319	sp|Q86U86|PB1_HUMAN			1.06565			Chromosome
R.WNNNKKS#PIKASDLTK.F	S381	sp|Q5QJE6|TDIF2_HUMAN			1.09897			Chromosome
R.RPS#PLAPRPPPSR.W	S1917	sp|Q9UMN6|MLL4_HUMAN			0.526188	1.76614	0.315662	Chromosome
K.ELFQTPGTDKPT#TDEKTTK.I	T2332	sp|P46013|KI67_HUMAN			1.15475			Chromosome
R.EAAANTNRPS#PGGHER.K	S58	sp|O60356|NUPR1_HUMAN				1.20357		Chromosome
K.TRAS#FSFHK.K	S387	sp|Q8TF76|HASP_HUMAN			1.24145			Chromosome
R.ERGS#LDGFM*R.G	S182	sp|O43823|AKAP8_HUMAN			1.28333			Chromosome
R.LTGPSHS#KGS#LGEER.N	S316:S319	sp|Q86U86|PB1_HUMAN			1.29857			Chromosome
K.AYCPQIGCSHTDIRKS#DLIQDEALR.R	S223	sp|Q96MF7|NSE2_HUMAN			1.31204			Chromosome
R.HKLT#VS#DGES#GEEKK.T	T1346:S1348:S1352	sp|P46100|ATRX_HUMAN			1.32318			Chromosome
K.RVS#ISRS#QHDILQM*ICSK.R	S630:S634	sp|P46013|KI67_HUMAN			1.32446			Chromosome
K.M*TS#LETKTS#DTETEPSK.T	S853:S859	sp|P46013|KI67_HUMAN			1.67446	0.980594	0.162734	Chromosome
R.SSVDTPPRLS#T#PQKGPSTHPK.E	S401:T402	sp|Q68DK7|MSL1_HUMAN				1.36094		Chromosome
K.REAAANTNRPS#PGGHERK.L	S58	sp|O60356|NUPR1_HUMAN				1.39613		Chromosome
K.M*SFEILRGS#DGEDSASGGK.T	S1508	sp|Q14674|ESPL1_HUMAN			1.46387			Chromosome
R.KSLPASITM*HKGS#LDLQK.C	S489	sp|Q9BZ95|NSD3_HUMAN			1.46834			Chromosome
R.RIS#QQHSIYIS#PHKNGSGLTPR.S	S980:S988	sp|P28749|RBL1_HUMAN			1.51401			Chromosome
R.KES#LPSNER.A	S1649	sp|Q9NR48|ASH1L_HUMAN				1.70825		Chromosome
K.RKPS#TSDDSDSNFEK.I	S1469	sp|P11388|TOP2A_HUMAN				1.71464		Chromosome
K.ANNIHSSPSFTHLDKSS#PQK.F	S287	sp|Q8NEM0|MCPH1_HUMAN			1.80344			Chromosome
R.RRLS#NLPTVDPIAVCHELYNTIR.D	S39	sp|Q86U86|PB1_HUMAN			2.18121			Chromosome
K.TS#PEM*DIQNPDDGAR.K	S3128	sp|P46013|KI67_HUMAN						Chromosome
R.RQS#MLF.-	S520	sp|Q00537|CDK17_HUMAN						Chromosome
K.KGKPS#SDTVPKPK.R	S1500	sp|Q02880|TOP2B_HUMAN						Chromosome
R.KRS#PS#PS#PTPEAK.K	S302:S304:S306	sp|Q8TAQ2|SMRC2_HUMAN						Chromosome
R.DGKFS#PIQEKS#PK.Q	S655:S661	sp|O43683|BUB1_HUMAN	-0.137649	0.0982668	1.13069	0.0959748	0.371897	Kinetochore	Kinetochore	Kinetochore
K.GFADIPTGKTS#PYILR.R	S3094	sp|P49454|CENPF_HUMAN	0.145468		1.1158	0.239301	0.246916	Kinetochore		Kinetochore
K.QDSRGS#PLLGPVVPGPSPIPSVTEK.R	S2996	sp|P49454|CENPF_HUMAN			1.0115	0.303727	0.314293	Kinetochore		Kinetochore
R.NLQDPVPKES#PK.S	S2639	sp|Q02224|CENPE_HUMAN	0.350278	0.60164	1.18686	0.515936	0.035592	Kinetochore		Kinetochore
R.NLQDPVPKES#PKSCFFDSR.S	S2639	sp|Q02224|CENPE_HUMAN	0.217532		1.48088		0.407149	Kinetochore		Kinetochore
R.DGKFS#PIQEK.S	S655	sp|O43683|BUB1_HUMAN	1.9383		1.35042	-0.295383	0.274088	Kinetochore		Kinetochore
K.KGFADIPTGKTS#PYILR.R	S3094	sp|P49454|CENPF_HUMAN			1.12689			Kinetochore		Kinetochore
K.ILAT#DVSSKNT#PDSKK.I	T123:T130	sp|Q03188|CENPC_HUMAN			1.24577			Kinetochore		Kinetochore
K.QDSRGS#PLLGPVVPGPS#PIPSVTEKR.L	S2996:S3007	sp|P49454|CENPF_HUMAN			1.28512			Kinetochore		Kinetochore
K.AVTDFVIPECQKKS#PISK.S	S690	sp|Q6P0N0|M18BP_HUMAN	1.22674		1.85948	0.909107	0.0412868	Kinetochore		Kinetochore
R.NISKLS#PPR.I	S365	sp|Q6P0N0|M18BP_HUMAN			1.55502			Kinetochore		Kinetochore
R.KET#PSAPAKGVEELESLCEVYR.Q	T1637	sp|P49454|CENPF_HUMAN			1.55813			Kinetochore		Kinetochore
R.TDSQSVRHS#PIAPSSPSPQVLAQK.Y	S306	sp|Q9NQS7|INCE_HUMAN			1.89864	2.22035	0.0496218	Kinetochore		Kinetochore
K.IS#PKEEERKDESPATWR.L	S422	sp|O14974|MYPT1_HUMAN			-1.53602			Kinetochore
K.KS#PLIESTANM*DNNQSQK.T	S299	sp|O14974|MYPT1_HUMAN				-1.05342		Kinetochore
R.S#RKQS#EELQSVQAQEGALGTK.I	S31:S35	sp|Q9BU64|CENPO_HUMAN			-1.00856			Kinetochore
K.FPTTATKIS#PK.E	S422	sp|O14974|MYPT1_HUMAN			-0.959143			Kinetochore
K.IS#PKEEER.K	S422	sp|O14974|MYPT1_HUMAN			-0.916804			Kinetochore
K.KFPTTATKIS#PKEEER.K	S422	sp|O14974|MYPT1_HUMAN			-1.16201	-0.616448	0.189489	Kinetochore
K.IS#PKEEERK.D	S422	sp|O14974|MYPT1_HUMAN				-0.81847		Kinetochore
R.DKKS#PLIESTANM*DNNQSQK.T	S299	sp|O14974|MYPT1_HUMAN	-0.341233	-0.788421	-0.752706	-1.26568	0.0252269	Kinetochore
K.RDKKS#PLIESTANMDNNQSQK.T	S299	sp|O14974|MYPT1_HUMAN				-0.66413		Kinetochore
K.RDKKS#PLIESTANM*DNNQSQK.T	S299	sp|O14974|MYPT1_HUMAN				-0.6289		Kinetochore
K.FPTTATKIS#PKEEER.K	S422	sp|O14974|MYPT1_HUMAN	-0.353107		-0.842815		0.247424	Kinetochore
K.KFPTTATKIS#PK.E	S422	sp|O14974|MYPT1_HUMAN			0.0813614	-0.810329	0.563707	Kinetochore
K.S#PLIESTANM*DNNQSQK.T	S299	sp|O14974|MYPT1_HUMAN			0.689632	-1.02938	0.87578	Kinetochore
R.DKQEQPSRNS#S#LLEPQK.S	S134:S135	sp|Q6P0N0|M18BP_HUMAN	1.60672		1.11957	0.681546	0.0511238	Kinetochore
R.RLASTSDIEEKENRDS#SSLR.T	S519	sp|O14974|MYPT1_HUMAN			1.64885			Kinetochore
R.RKT#M*CGTLDYLPPEM*IEGR.M	T232,T198	sp|Q96GD4|AURKB_HUMAN,sp|Q9UQB9|AURKC_HUMAN				2.11311		Kinetochore
R.LVDVS#PDRGS#PPSRVPQALNFSPEESDSTFSK.S	S575:S580	sp|Q9NYZ3|GTSE1_HUMAN			1.82296			Other	Other	Other
R.RSGKNS#QEDS#EDS#EDKDVK.T	S54:S58:S61	sp|Q9H1E3|NUCKS_HUMAN			-1.11474			Other	Other
K.RSS#PDDGNDVS#PYSLS#PVSNK.S	S138:S146:S151	sp|Q9UM11|FZR_HUMAN			1.25278	0.648705	0.195826	Other	Other
R.HRTS#GGDHAPDS#PSGENS#PAPQGR.L	S87:S95:S101	sp|Q96NY9|MUS81_HUMAN			1.10483			Other	Other
R.RLS#EQLAHT#PTAFKR.D	S511:T517	sp|Q9UBF8|PI4KB_HUMAN	-0.350141	0.635226	1.15745	0.617935	0.199876	Other		Other
K.ALTT#PTHYKLT#PRPATR.V	T546:T553	sp|P52948|NUP98_HUMAN			1.17819	0.130721	0.429654	Other		Other
R.REVEVKLT#PLILKPFGNSISR.Y	T118	sp|Q14739|LBR_HUMAN			1.25736			Other		Other
R.NSVAGSNPAKPGLGS#PGRYS#PVHGSQLR.R	S914:S919	sp|Q86XL3|ANKL2_HUMAN			1.42134			Other		Other
K.HFSTESVPDEEGRQS#PAM*RPR.S	S290	sp|Q6P0Q8|MAST2_HUMAN			1.53556			Other		Other
K.TSEIEPKNS#PEDLGLS#LTGDSCK.L	S500:S507	sp|Q12888|TP53B_HUMAN			1.70037	1.71477	0.00268339	Other		Other
R.RKS#AGNIPLS#PLAR.T	S1373:S1380	sp|O15021|MAST4_HUMAN			1.97696			Other		Other
R.LSLLEERRT#PPPTKR.S	T867	sp|Q6P0Q8|MAST2_HUMAN			1.98492			Other		Other
R.TAPVEPPLRHS#APPS#PAAGEPR.T	S14:S18	sp|Q6ZSY5|PPR3F_HUMAN			4.11696			Other		Other
R.GKTS#GTEPADFALPSSR.G	S1342	sp|Q12888|TP53B_HUMAN	-2.32635		-1.52344	-2.70919	0.0245988	Other
K.KKS#IFETYM*SK.E	S48	sp|Q8IYB7|DI3L2_HUMAN			-2.18094			Other
R.RKS#AGSIPLSPLAHTPSPPPPTASPQR.S	S1337	sp|Q6P0Q8|MAST2_HUMAN			-1.66533			Other
R.GSSM*GVRNS#PQALR.R	S965	sp|Q7L7X3|TAOK1_HUMAN				-1.64533		Other
K.KLT#GIKHELQANCYEEVK.D	T129	sp|P23528|COF1_HUMAN				-1.61893		Other
K.VRLS#ETDFK.V	S14	sp|Q15007|FL2D_HUMAN				-1.6118		Other
K.RGAQKGS#GS#PTHSLSQK.S	S129:S131	sp|Q9BSJ6|FA64A_HUMAN				-1.48417		Other
R.RGEPHVTRRT#PDYFL.-	T304,T304	sp|P67775|PP2AA_HUMAN,sp|P62714|PP2AB_HUMAN			-1.41301			Other
R.RVS#PLNLSSVTP.-	S588	sp|Q9UJX2|CDC23_HUMAN			-1.99466	-0.797855	0.257765	Other
K.KLT#GIKHELQANCYEEVKDR.C	T129	sp|P23528|COF1_HUMAN	-1.48333		-1.04444		0.109442	Other
R.QNGS#NDS#DRYS#DNEEDSKIELK.L	S177:S180:S184	sp|P42167|LAP2B_HUMAN			-1.1449			Other
R.S#ASADNLTLPR.W	S324	sp|Q8ND76|CCNY_HUMAN			-1.05489	-0.987079	0.0211341	Other
K.NS#PEDLGLSLTGDSCK.L	S500	sp|Q12888|TP53B_HUMAN			-1.66318	-0.307457	0.383627	Other
R.KRS#ASADNLTLPR.W	S324	sp|Q8ND76|CCNY_HUMAN			-1.41486	-0.49057	0.287525	Other
R.RT#PDYFL.-	T304,T304	sp|P67775|PP2AA_HUMAN,sp|P62714|PP2AB_HUMAN			-0.974932	-0.792668	0.065413	Other
K.RKLESTESRSS#FSQHAR.T	S429	sp|P02545|LMNA_HUMAN	-0.303038			-1.4207	0.366213	Other
K.VRPS#TGNSASTPQSQCLPSEIEVK.Y	S119	sp|Q9UJX3|APC7_HUMAN			-1.95866	0.462625	0.64766	Other
K.TNLSGRQS#PSFK.L	S741	sp|Q6IN85|P4R3A_HUMAN	-0.532269		-1.28707	-0.178534	0.178546	Other
R.LS#PSPTSQR.S	S390	sp|P02545|LMNA_HUMAN			-1.42777	0.200842	0.588969	Other
R.KTS#EEEKNGSEELVEK.K	S82	sp|Q9H0C8|ILKAP_HUMAN			-0.610974			Other
K.TSEIEPKNS#PEDLGLSLTGDSCK.L	S500	sp|Q12888|TP53B_HUMAN	0.456161		-1.75871	-0.303625	0.496594	Other
R.KTS#EEEKNGSEELVEKK.V	S82	sp|Q9H0C8|ILKAP_HUMAN	0.222245		-1.00029		0.639184	Other
R.SS#FSQHAR.T	S429	sp|P02545|LMNA_HUMAN			-0.45203	-0.292821	0.134058	Other
R.RKS#AGNIPLSPLAR.T	S1373	sp|O15021|MAST4_HUMAN	0.501825	-0.0950314	-1.36745		0.62004	Other
R.KLESTESRSS#FSQHAR.T	S429	sp|P02545|LMNA_HUMAN	-0.413987		-0.199316	-0.304918	0.0386365	Other
K.S#AGNIPLSPLAR.T	S1373	sp|O15021|MAST4_HUMAN	0.329883		-1.38918	0.180913	0.647633	Other
R.LRLS#PSPTSQR.S	S390	sp|P02545|LMNA_HUMAN	-0.0375282	-0.170069	-1.42842	0.726527	0.645642	Other
R.RDS#LQKPGLEAPPR.A	S380	sp|Q9NRM7|LATS2_HUMAN	0.865095		-1.64871	0.238461	0.832324	Other
K.RKTS#EEEKNGSEELVEK.K	S82	sp|Q9H0C8|ILKAP_HUMAN	0.484957		-0.361962		0.908188	Other
R.GSSM*GVRNS#PQALRR.T	S965	sp|Q7L7X3|TAOK1_HUMAN		0.176003	0.132416	0.159002	0.00656178	Other
K.RIS#TLTIEEGNLDIQRPK.R	S178	sp|Q12972|PP1R8_HUMAN			1.02903	-0.0774366	0.547817	Other
K.QLKPT#ASVKPVQM*EK.L	T75	sp|O95067|CCNB2_HUMAN			1.27773	-0.0688043	0.534248	Other
R.QNGSNDSDRYS#DNEEDSKIELKLEK.R	S184	sp|P42167|LAP2B_HUMAN	0.466689		1.62952	-0.0866465	0.316409	Other
K.RKS#ESATCNLVR.D	S490	sp|P12757|SKIL_HUMAN			1.28313	0.221741	0.39106	Other
R.DLVVPGSKPS#GNDSCELR.N	S317	sp|P33981|TTK_HUMAN			1.10844	0.401106	0.278963	Other
K.KVRLS#ETDFK.V	S14	sp|Q15007|FL2D_HUMAN			0.756037			Other
R.KLS#NPDIFSSTGK.V	S74	sp|Q6P0Q8|MAST2_HUMAN	1.04042	0.940529	0.345957	1.05757	0.0152636	Other
R.KHS#LEVTQEEVQR.E	S1470	sp|O15021|MAST4_HUMAN	0.981424	0.879842	0.0412443	1.64239	0.07392	Other
R.KHS#LDLPHSELKK.E	S1429	sp|Q6P0Q8|MAST2_HUMAN	0.824068		0.692829	1.18086	0.0252987	Other
K.RSS#PDDGNDVSPYSLS#PVSNK.S	S138:S151	sp|Q9UM11|FZR_HUMAN	0.552412		1.61052	0.630132	0.111768	Other
K.YGLQDS#DEEEEEHPSKTS#TKK.L	S888:S900	sp|P52948|NUP98_HUMAN			1.5471	0.404345	0.337256	Other
R.RRCS#GLLDAPR.F	S931	sp|Q6P0Q8|MAST2_HUMAN			0.769692	1.3648	0.173098	Other
K.AGFLHHVKKS#DPER.G	S556	sp|Q86XL3|ANKL2_HUMAN			1.20231			Other
K.GGPLQALTRES#TR.G	S250	sp|P42167|LAP2B_HUMAN			1.55211	0.913458	0.161357	Other
K.NKDSNSIIKDRLS#ETVR.Q	S188	sp|Q9NRZ9|HELLS_HUMAN			1.23927			Other
R.KAS#ILEPLTRPRPR.D	S713	sp|P0C7U0|ELFN1_HUMAN			1.30087			Other
R.HRTS#GGDHAPDS#PSGENSPAPQGR.L	S87:S95	sp|Q96NY9|MUS81_HUMAN			1.36103			Other
R.DSKRDS#LEEGELR.D	S47,S47	sp|Q9UQ88|CD11A_HUMAN,sp|P21127|CD11B_HUMAN			1.36827			Other
R.KHS#LDLPHSELK.K	S1429	sp|Q6P0Q8|MAST2_HUMAN			1.38828			Other
R.VATSRIS#DAHLADTM*IGK.A	S124	sp|Q9Y657|SPIN1_HUMAN	0.25057	0.979149	3.60559	0.725452	0.162329	Other
R.DSKRDS#LEEGELRDHCM*EITIR.N	S47	sp|Q9UQ88|CD11A_HUMAN			1.43483			Other
R.VATSRIS#DAHLADTMIGK.A	S124	sp|Q9Y657|SPIN1_HUMAN				1.45226		Other
R.YIDTHNRVS#KEDEDIYK.L	S389	sp|Q9NYY3|PLK2_HUMAN			1.66047	1.63395	0.00512533	Other
K.YGLQDS#DEEEEEHPSKTS#TK.K	S888:S900	sp|P52948|NUP98_HUMAN			1.7463			Other
R.HKLS#SGLLPK.L	S975	sp|O15021|MAST4_HUMAN			1.84456			Other
R.GNDPLTS#SPGRSS#R.R	S26:S32	sp|P49736|MCM2_HUMAN			1.9506			Other
K.RLS#M*EIEK.E	S518	sp|P35240|MERL_HUMAN			2.0344			Other
R.KVVDYSQFQES#DDADEDYGRDS#GPPTK.K	S19:S30	sp|Q9H1E3|NUCKS_HUMAN			2.13624			Other
K.RSS#PDDGNDVSPYSLSPVSNK.S	S138	sp|Q9UM11|FZR_HUMAN			2.52959			Other
R.KLLEGEEERLRLS#PSPTSQR.S	S390	sp|P02545|LMNA_HUMAN						Other
K.TS#GTEPADFALPSSR.G	S1342	sp|Q12888|TP53B_HUMAN						Other
R.GAQKGS#GS#PTHSLSQK.S	S129:S131	sp|Q9BSJ6|FA64A_HUMAN						Other
R.SGKNS#QEDS#EDS#EDKDVK.T	S54:S58:S61	sp|Q9H1E3|NUCKS_HUMAN						Other
K.VQSLEGEKLS#PKSDIS#PLTPR.E	S1779:S1785	sp|P46821|MAP1B_HUMAN	1.01131			1.35972	0.0928816	Spindle-MT	Spindle-MT	Spindle-MT
K.KCS#LPAEEDS#VLEK.L	S636:S643	sp|P27816|MAP4_HUMAN			-0.583582	-1.04096	0.174712	Spindle-MT	Spindle-MT
K.RIQSS#PGALSEDKCS#PK.K	S574:S584	sp|Q5T7B8|KIF24_HUMAN			1.00876			Spindle-MT		Centrosome/Cytoskeleton
K.RIQSS#PGALSEDKCS#PKK.V	S574:S584	sp|Q5T7B8|KIF24_HUMAN				1.57021		Spindle-MT		Centrosome/Cytoskeleton
R.RGS#LPDTQPSQGPST#PKGER.A	S674:T686	sp|Q86Y91|KI18B_HUMAN	-0.0329747		1.17415	0.246009	0.332646	Spindle-MT		Spindle-MT
R.GPEEEEIGS#PEPM*AAPASASQKLS#PLQK.L	S412:S427	sp|Q14807|KIF22_HUMAN			1.11422	0.325882	0.318856	Spindle-MT		Spindle-MT
K.VQSLEGEKLS#PK.S	S1779	sp|P46821|MAP1B_HUMAN	0.985636	0.723942	0.382605	1.2352	0.0198041	Spindle-MT		Spindle-MT
K.VQS#LEGEKLS#PK.S	S1772:S1779	sp|P46821|MAP1B_HUMAN			1.58466	0.163161	0.434682	Spindle-MT		Spindle-MT
R.AS#PSPQPSSQPLQIHRQT#PESK.N	S144:T160	sp|Q9HC35|EMAL4_HUMAN			1.03694			Spindle-MT		Spindle-MT
K.IT#RTPQASTYSYETSDLCYTAEKKS#PSEAR.Q	T2049:S2072	sp|P46821|MAP1B_HUMAN			1.11122			Spindle-MT		Spindle-MT
R.ASPS#PQPSSQPLQIHRQT#PESK.N	S146:T160	sp|Q9HC35|EMAL4_HUMAN			1.12943			Spindle-MT		Spindle-MT
K.ITRT#PQASTYSYETSDLCYTAEKKS#PSEAR.Q	T2051:S2072	sp|P46821|MAP1B_HUMAN			1.31032			Spindle-MT		Spindle-MT
K.VQSLEGEKLS#PKSDISPLT#PR.E	S1779:T1788	sp|P46821|MAP1B_HUMAN	1.39163	1.42528	0.872751	1.61379	0.00359875	Spindle-MT		Spindle-MT
K.GPS#PPLNGNILSCS#PDRRS#PS#PK.E	S2074:S2085:S2090:S2092	sp|P78559|MAP1A_HUMAN			1.34009			Spindle-MT		Spindle-MT
K.RRT#PSTTTSSHYLGTLK.V	T390	sp|Q49MG5|MAP9_HUMAN				1.41401		Spindle-MT		Spindle-MT
K.DSISAVSSEKVS#PSK.S	S1252	sp|P46821|MAP1B_HUMAN			1.66	1.77612	0.0215053	Spindle-MT		Spindle-MT
K.DKIIVVPLKENSALAKGS#PSSQSIPEK.N	S1679	sp|Q9H1H9|KI13A_HUMAN			3.56983			Spindle-MT		Spindle-MT
R.SSS#LNRRDS#NLHSSTDK.E	S223:S229	sp|Q8IWC1|MA7D3_HUMAN				-3.69223		Spindle-MT
R.DLSTPGLEKDS#GGK.T	S1860	sp|P46821|MAP1B_HUMAN				-2.0035		Spindle-MT
K.SNDRNS#M*DIQCEVDALLER.Q	S160	sp|Q02241|KIF23_HUMAN			-1.73473	-1.91638	0.0316473	Spindle-MT
K.KVS#PDKM*IEM*QAK.I	S415	sp|Q9Y496|KIF3A_HUMAN			-1.70462			Spindle-MT
K.QADRRQS#M*AFSILNT#PK.K	S2047:T2055	sp|Q14980|NUMA1_HUMAN				-1.5987		Spindle-MT
R.SS#ARRS#QAGVSSGAPPGR.N	S1883:S1887	sp|Q14980|NUMA1_HUMAN				-1.50833		Spindle-MT
R.SRST#RM*S#TVSELR.I	T112:S115	sp|Q99661|KIF2C_HUMAN				-1.44169		Spindle-MT
R.ADS#RES#LKPAAKPLPSK.S	S541:S544	sp|P46821|MAP1B_HUMAN	-1.03663	-0.844553	-2.03375		0.0713415	Spindle-MT
K.ESVKGS#PKESM*EASPEAM*VK.A	S433	sp|Q8IWC1|MA7D3_HUMAN			-1.15697			Spindle-MT
R.KNS#LISSLEEEVSILNR.Q	S1225	sp|Q14980|NUMA1_HUMAN			-1.15667			Spindle-MT
K.RSS#LPRPSSILPPR.R	S1540	sp|P11137|MAP2_HUMAN			-1.54879	-0.0939666	0.461423	Spindle-MT
R.RQS#MAFSILNT#PK.K	S2047:T2055	sp|Q14980|NUMA1_HUMAN				-0.678218		Spindle-MT
K.QRADS#RES#LKPAAKPLPSK.S	S541:S544	sp|P46821|MAP1B_HUMAN				-0.448954		Spindle-MT
R.RQS#M*AFSILNT#PKK.L	S2047:T2055	sp|Q14980|NUMA1_HUMAN	-1.12301	-0.18773	0.45122	-0.788457	0.320244	Spindle-MT
R.QQGKDS#LGTVER.T	S1126	sp|O95239|KIF4A_HUMAN	-1.71635	-1.4042	2.05683	-0.103209	0.756058	Spindle-MT
K.RSS#LPRPSSILPPRR.G	S1540	sp|P11137|MAP2_HUMAN				-0.233436		Spindle-MT
R.RQS#M*AFSILNT#PK.K	S2047:T2055	sp|Q14980|NUMA1_HUMAN	-0.505554	-0.0585558	0.648261	-0.446219	0.755597	Spindle-MT
R.SSS#LNRRDS#NLHSSTDKEQAER.K	S223:S229	sp|Q8IWC1|MA7D3_HUMAN			-0.0606646			Spindle-MT
R.SS#LPRPSSILPPR.R	S1540	sp|P11137|MAP2_HUMAN			-0.0413147			Spindle-MT
R.RFS#DQAAGPAIPTSNSYSK.K	S409	sp|Q7KZI7|MARK2_HUMAN	0.0191651	-0.226376	-0.159919	1.50984	0.537314	Spindle-MT
R.SKKDDINLLPSKSS#VTK.I	S359	sp|Q9ULW0|TPX2_HUMAN	-0.181618	0.44875	1.12151	0.237834	0.231714	Spindle-MT
R.SLRLS#AQKDLEQK.E	S125	sp|Q9ULW0|TPX2_HUMAN	-0.232307	0.073855	1.38501		0.496441	Spindle-MT
R.RGS#LPDTQPSQGPS#TPKGER.A	S674:S685	sp|Q86Y91|KI18B_HUMAN	-0.108602	0.361541	1.37721	0.310036	0.221765	Spindle-MT
R.SCGPASQSTLGLKGS#LK.R	S269	sp|Q9BXS6|NUSAP_HUMAN			1.12074	0.0241673	0.486274	Spindle-MT
R.SCGPASQSTLGLKGS#LKR.S	S269	sp|Q9BXS6|NUSAP_HUMAN	0.205016		1.0446	0.473793	0.146064	Spindle-MT
K.KDDINLLPSKSS#VTK.I	S359	sp|Q9ULW0|TPX2_HUMAN			1.15703	0.234817	0.37253	Spindle-MT
K.NCPPS#PLPLISKQS#PQTSFPYK.I	S524:S533	sp|Q8IWC1|MA7D3_HUMAN			1.42489	0.0234299	0.489533	Spindle-MT
R.EKRES#VASGDDRAEEDM*DEAIEK.G	S992	sp|P46821|MAP1B_HUMAN			0.645452	0.809481	0.0714706	Spindle-MT
K.ESVKGS#PKES#M*EASPEAM*VKAS#PK.T	S433:S437:S449	sp|Q8IWC1|MA7D3_HUMAN		0.47745	1.03022		0.223721	Spindle-MT
K.RES#VASGDDRAEEDM*DEAIEK.G	S992	sp|P46821|MAP1B_HUMAN			1.13018	0.881345	0.0783543	Spindle-MT
R.KRRSS#T#VAPAQPDGAESEWTDVETR.C	S912:T913	sp|Q02241|KIF23_HUMAN			1.01047			Spindle-MT
R.EKRES#VASGDDRAEEDMDEAIEK.G	S992	sp|P46821|MAP1B_HUMAN				1.01284		Spindle-MT
R.RGS#LPDTQPSQGPSTPK.G	S674	sp|Q86Y91|KI18B_HUMAN	1.36178	0.885342	1.02143	1.31769	0.00216299	Spindle-MT
R.RRPS#ALEADSPM*APK.R	S645	sp|Q86Y91|KI18B_HUMAN			1.39631	1.16177	0.0582062	Spindle-MT
R.RGS#LPDTQPSQGPSTPKGER.A	S674	sp|Q86Y91|KI18B_HUMAN	1.9346	1.06903	1.51668		0.0264252	Spindle-MT
R.RGS#LPDTQPS#QGPSTPKGER.A	S674:S681	sp|Q86Y91|KI18B_HUMAN				1.75198		Spindle-MT
R.SS#LPRPSSILPPRR.G	S1540	sp|P11137|MAP2_HUMAN						Spindle-MT
K.KCS#LPAEEDS#VLEKLGER.K	S636:S643	sp|P27816|MAP4_HUMAN						Spindle-MT
R.DLSTPGLEKDS#GGKTPGDFSYAYQKPEETTR.S	S1860	sp|P46821|MAP1B_HUMAN						Spindle-MT
R.QS#M*AFSILNT#PK.K	S2047:T2055	sp|Q14980|NUMA1_HUMAN						Spindle-MT
R.RQS#MAFSILNT#PKK.L	S2047:T2055	sp|Q14980|NUMA1_HUMAN						Spindle-MT
K.KKVS#PDKM*IEM*QAK.I	S415	sp|Q9Y496|KIF3A_HUMAN						Spindle-MT
R.GM*FTVSDHT#PEQR.G	T191	sp|O95613|PCNT_HUMAN			1.04156	0.135439	0.417679		Centrosome/Cytoskeleton	Centrosome/Cytoskeleton
K.SEVERPASIPLSSGYSTASSDST#PR.A	T346	sp|Q9C0F1|CEP44_HUMAN			1.87645	0.0604418	0.479501		Centrosome/Cytoskeleton	Centrosome/Cytoskeleton
R.DSSSLSSCTSGILEERS#PAFRGPDR.A	S322	sp|Q9H3Q1|BORG4_HUMAN			0.746403	1.87795	0.25916		Centrosome/Cytoskeleton	Centrosome/Cytoskeleton
R.GISSREDS#PQVCDDKGPFK.D	S731	sp|Q9HC77|CENPJ_HUMAN				2.1348			Centrosome/Cytoskeleton	Centrosome/Cytoskeleton
K.DKS#TT#PGGTGIKPFLER.F	S362:T364	sp|Q9NQW6|ANLN_HUMAN			5.37738	4.43433	0.061001		Centrosome/Cytoskeleton	Centrosome/Cytoskeleton
R.KEDEIQDIS#LHGGK.T	S2433	sp|O95613|PCNT_HUMAN			-3.70225	-4.33248	0.0498336		Centrosome/Cytoskeleton
R.NEITTLNEEDS#ISNLK.L	S1538	sp|Q8N4C6|NIN_HUMAN			-2.83114				Centrosome/Cytoskeleton
K.AEIS#FEDR.K	S2284	sp|P21333|FLNA_HUMAN			-2.48434				Centrosome/Cytoskeleton
K.AQGPAIDLS#SSKQK.I	S677	sp|Q96PY5|FMNL2_HUMAN			-2.43117				Centrosome/Cytoskeleton
K.QEKT#PKT#PKGPS#SVEDIK.A	T234:T237:S242	sp|P06748|NPM_HUMAN			-1.50073	-3.00198	0.204877		Centrosome/Cytoskeleton
R.RTELS#IDISSK.Q	S111	sp|Q9UHD8|SEPT9_HUMAN			-2.20142				Centrosome/Cytoskeleton
K.IEEVLSPEGS#PSKS#PSK.K	S677:S681	sp|Q9UEY8|ADDG_HUMAN			-0.607754	-3.7261	0.397069		Centrosome/Cytoskeleton
K.DRS#EEERTTEAEK.N	S504	sp|P26038|MOES_HUMAN				-2.13567			Centrosome/Cytoskeleton
K.KHEDFEKS#LSAQEEK.I	S515	sp|Q13813|SPTN1_HUMAN			-2.1106				Centrosome/Cytoskeleton
K.AEIS#FEDRK.D	S2284	sp|P21333|FLNA_HUMAN			-1.91935	-2.07087	0.0241633		Centrosome/Cytoskeleton
R.LERS#PVDESGDEVQYGDVPVENGM*APFFEM*K.L	S979	sp|Q8WX93|PALLD_HUMAN			-1.90602				Centrosome/Cytoskeleton
K.YGEHEAS#PDNGQNEFSDIIK.S	S10	sp|P46939|UTRO_HUMAN			-1.65144	-2.03939	0.0666723		Centrosome/Cytoskeleton
K.SPEKIEEVLSPEGS#PSKSPSK.K	S677	sp|Q9UEY8|ADDG_HUMAN			-1.78027				Centrosome/Cytoskeleton
K.NSHCDKNPPSTEVVIKEESS#PK.K	S778	sp|Q8WYL5|SSH1_HUMAN			-1.77697				Centrosome/Cytoskeleton
R.RNM*VVDDDS#PEM*YK.T	S357	sp|Q0ZGT2|NEXN_HUMAN			-1.31901	-2.20449	0.15674		Centrosome/Cytoskeleton
K.M*HSKHSENS#LLLTK.T	S703	sp|Q8WXW3|PIBF1_HUMAN			-1.72226				Centrosome/Cytoskeleton
K.LSM*SSIETASLRDENS#ESESDSDDRFK.A	S651	sp|P78524|ST5_HUMAN			-1.68652				Centrosome/Cytoskeleton
R.NM*VVDDDS#PEM*YK.T	S357	sp|Q0ZGT2|NEXN_HUMAN			-2.01065	-1.30089	0.134413		Centrosome/Cytoskeleton
K.DNLVSSIHT#DDS#LEVER.R	T107:S110	sp|Q5VZL5|ZMYM4_HUMAN			-1.59104				Centrosome/Cytoskeleton
K.LQPQEIS#PPPTANLDR.S	S910	sp|Q05397|FAK1_HUMAN			-2.09822	-1.05324	0.203832		Centrosome/Cytoskeleton
R.EVGDKS#GELTAR.L	S359	sp|P81274|GPSM2_HUMAN				-1.57099			Centrosome/Cytoskeleton
K.NFQKELS#DLEEENR.V	S241	sp|Q5M775|CYTSB_HUMAN			-1.5702				Centrosome/Cytoskeleton
K.AATEALGEKS#PDSATVSGYDIM*K.S	S977	sp|Q6WCQ1|MPRIP_HUMAN	-1.42575	-1.62575	-1.61146	-1.59588	5.85193e-05		Centrosome/Cytoskeleton
R.SDGS#ENLCTPQQSR.T	S872	sp|Q15154|PCM1_HUMAN			-1.51368				Centrosome/Cytoskeleton
R.LSGGHSLHETS#TVLVETVTK.S	S2607	sp|Q14315|FLNC_HUMAN			-1.50753				Centrosome/Cytoskeleton
K.ELS#DLEEENRVLK.E	S241	sp|Q5M775|CYTSB_HUMAN				-1.48428			Centrosome/Cytoskeleton
K.HTPNTS#DNEGS#DTEVCGPNSPSKR.G	S975:S980	sp|Q8NEN9|PDZD8_HUMAN			-1.47284				Centrosome/Cytoskeleton
K.WPTVDAS#YYGGR.G	S381,S381	sp|Q9H6X2|ANTR1_HUMAN,sp|P58335|ANTR2_HUMAN			-1.46072				Centrosome/Cytoskeleton
K.NYS#DGS#ETSSEFSK.M	S320:S323	sp|Q9H4L5|OSBL3_HUMAN				-1.4444			Centrosome/Cytoskeleton
K.NY#SDGS#ETSSEFSK.M	Y319:S323	sp|Q9H4L5|OSBL3_HUMAN				-1.4444			Centrosome/Cytoskeleton
K.DRS#ALLSQM*K.I	S1430	sp|O95613|PCNT_HUMAN				-1.42962			Centrosome/Cytoskeleton
K.GPSLQPSDPS#LGRQPSRR.K	S138	sp|Q96NB1|FOPNL_HUMAN				-1.41335			Centrosome/Cytoskeleton
R.M*GRPEGEGT#PGLTAKK.L	T230	sp|Q96ED9|HOOK2_HUMAN				-1.39838			Centrosome/Cytoskeleton
K.ELS#DLEEENR.V	S241	sp|Q5M775|CYTSB_HUMAN			-1.35263	-1.37456	0.00511937		Centrosome/Cytoskeleton
R.LERS#PVDES#GDEVQYGDVPVENGM*APFFEM*K.L	S979:S984	sp|Q8WX93|PALLD_HUMAN			-1.7078	-1.00304	0.161923		Centrosome/Cytoskeleton
K.DQVAEKDPTQHKEDEGEIQPENKEDS#IENVR.E	S619	sp|A0MZ66|SHOT1_HUMAN			-1.33677				Centrosome/Cytoskeleton
K.QQEQADSLERS#LEAER.A	S1149	sp|Q14980|NUMA1_HUMAN			-1.22472				Centrosome/Cytoskeleton
K.DNLVSSIHT#DDS#LEVERR.V	T107:S110	sp|Q5VZL5|ZMYM4_HUMAN			-1.21085				Centrosome/Cytoskeleton
K.SKDHFGLEGDEES#TM*LEDSVSPKK.S	S417	sp|Q9Y490|TLN1_HUMAN			-1.18174				Centrosome/Cytoskeleton
K.KREDS#IPLR.G	S608	sp|Q6UVJ0|SAS6_HUMAN			-1.25612	-1.0829	0.0470589		Centrosome/Cytoskeleton
K.SPAPKPSDLRPGDVS#SKR.N	S773	sp|Q05682|CALD1_HUMAN			-1.14604				Centrosome/Cytoskeleton
R.SLSDFT#GPPQLQALK.Y	T552	sp|O95425|SVIL_HUMAN			-1.1216				Centrosome/Cytoskeleton
K.NFQKELS#DLEEENRVLK.E	S241	sp|Q5M775|CYTSB_HUMAN			-1.11577				Centrosome/Cytoskeleton
R.TVSLGAGAKDELHIVEAEAM*NYEGS#PIK.V	S70	sp|P06748|NPM_HUMAN			-1.09563				Centrosome/Cytoskeleton
K.SGDNLAEENS#RDENR.A	S425	sp|Q9H4L5|OSBL3_HUMAN	-1.67955	-1.22939	-0.383884	-1.05684	0.0271762		Centrosome/Cytoskeleton
K.DELHIVEAEAM*NYEGS#PIK.V	S70	sp|P06748|NPM_HUMAN			-0.684526	-1.47087	0.222704		Centrosome/Cytoskeleton
K.GPTTGEGALDLS#DVHSPPKS#PEGK.T	S152:S160	sp|O95684|FR1OP_HUMAN			-1.06924				Centrosome/Cytoskeleton
R.GLDDST#GGT#PLT#PAAR.I	T240:T243:T246	sp|Q9NXR1|NDE1_HUMAN				-1.043			Centrosome/Cytoskeleton
K.DRS#EEERTTEAEKNER.V	S504	sp|P26038|MOES_HUMAN			-1.00691				Centrosome/Cytoskeleton
K.TYGGDT#GSPEIS#FTK.I	T2270:S2276	sp|O94915|FRYL_HUMAN			-0.381863	-1.564	0.347547		Centrosome/Cytoskeleton
R.RHDEDEDDS#LKDRELM*VTSR.R	S1337	sp|O94915|FRYL_HUMAN			-0.840193	-1.0484	0.069902		Centrosome/Cytoskeleton
K.VTAEADSS#SPTGILATSESK.S	S493	sp|A0MZ66|SHOT1_HUMAN			-0.658152	-1.19944	0.180508		Centrosome/Cytoskeleton
R.VGVSSKPDSS#PVLSPGNK.A	S778	sp|Q8N4C8|MINK1_HUMAN		0.0107941	-1.85533		0.503704		Centrosome/Cytoskeleton
K.NKPLEQS#VEDLSK.G	S184	sp|O95466|FMNL_HUMAN			-1.21952	-0.0236802	0.48764		Centrosome/Cytoskeleton
R.EGS#PRDNPTAQQIM*QLLR.E	S953	sp|Q08379|GOGA2_HUMAN			0.243092	-1.29681	0.617968		Centrosome/Cytoskeleton
K.IEEVLSPEGS#PSKS#PSKK.K	S677:S681	sp|Q9UEY8|ADDG_HUMAN			-1.01144	0.74422	0.903842		Centrosome/Cytoskeleton
K.SPEKIEEVLSPEGS#PSKS#PSK.K	S677:S681	sp|Q9UEY8|ADDG_HUMAN	0.111988		-0.906317	1.49704	0.76864		Centrosome/Cytoskeleton
K.SETDKETS#LVKQTLAK.L	S739	sp|Q5SW79|CE170_HUMAN	-0.306346	0.0704641	1.0056		0.578205		Centrosome/Cytoskeleton
K.DKS#TTPGGTGIKPFLER.F	S362	sp|Q9NQW6|ANLN_HUMAN	-0.378524	0.0926393	1.1596		0.58765		Centrosome/Cytoskeleton
R.VTNDIS#PESSPGVGR.R	S65	sp|Q15154|PCM1_HUMAN	1.85846	0.191373	-1.12116	0.534076	0.592379		Centrosome/Cytoskeleton
K.GSLVGLVDYPDDEEEDEEEESS#PRKRPR.L	S840	sp|Q5MIZ7|P4R3B_HUMAN	0.0621056		1.23959		0.468131		Centrosome/Cytoskeleton
K.RVTNDIS#PESSPGVGR.R	S65	sp|Q15154|PCM1_HUMAN			0.372697	1.00092	0.273077		Centrosome/Cytoskeleton
R.GGDVFGDTS#FLSNHGGSSGSTHRS#PR.S	S62:S77	sp|Q00587|BORG5_HUMAN				1.0056			Centrosome/Cytoskeleton
R.HLLDDS#VM*EPHAPSR.G	S374	sp|Q86X27|RGPS2_HUMAN	0.778352		1.21965	1.02892	0.0156633		Centrosome/Cytoskeleton
K.KYM*PAVTSTPTVNQHETS#TSK.S	S804	sp|Q15154|PCM1_HUMAN				1.01193			Centrosome/Cytoskeleton
R.RREVS#PAPAVAGQSK.G	S1364	sp|O60292|SI1L3_HUMAN				1.03681			Centrosome/Cytoskeleton
K.IEEVLSPEGS#PSK.S	S677	sp|Q9UEY8|ADDG_HUMAN				1.095			Centrosome/Cytoskeleton
K.VLDEQIQERENS#KNEESK.H	S118	sp|Q86XR8|CEP57_HUMAN				1.09914			Centrosome/Cytoskeleton
K.SSGESS#PSEHSSSGVSTPCLK.E	S334	sp|Q9Y3M8|STA13_HUMAN			1.11409	1.39371	0.0706908		Centrosome/Cytoskeleton
R.LPDRS#SLLSEIQALR.A	S2515	sp|O95613|PCNT_HUMAN			1.25524				Centrosome/Cytoskeleton
K.RGESEEPS#SPQSLCHLVAPGHER.S	S6388	sp|Q8WXH0|SYNE2_HUMAN				1.28603			Centrosome/Cytoskeleton
K.SLSSPTDNLELS#LR.S	S370	sp|Q9Y2X7|GIT1_HUMAN			1.39441				Centrosome/Cytoskeleton
K.FDDS#GSWR.G	S2551	sp|Q03001|DYST_HUMAN			1.41944				Centrosome/Cytoskeleton
R.KKDFLTSENS#LPR.I	S445	sp|P51587|BRCA2_HUMAN			1.47805				Centrosome/Cytoskeleton
R.GGSPIIQEPEEPSEHREES#SPRK.T	S3839	sp|Q01484|ANK2_HUMAN				1.51584			Centrosome/Cytoskeleton
K.SVKEDS#NLTLQEKK.E	S1448	sp|P46940|IQGA1_HUMAN			1.54255				Centrosome/Cytoskeleton
R.GGSPIIQEPEEPSEHREESS#PRK.T	S3840	sp|Q01484|ANK2_HUMAN				1.62873			Centrosome/Cytoskeleton
R.TSS#ACHILINNPINACELS#PK.G	S384:S400	sp|O43303|CP110_HUMAN			1.79038				Centrosome/Cytoskeleton
R.HFLPNDLEKS#NGSNALDM*EK.Y	S177	sp|Q8TEP8|CE192_HUMAN			1.94847				Centrosome/Cytoskeleton
R.LPLPDDEHDLS#DR.E	S8223	sp|Q8NF91|SYNE1_HUMAN			2.01051				Centrosome/Cytoskeleton
R.ENSKNEES#KHNQELTSQLLAAENK.C	S123	sp|Q86XR8|CEP57_HUMAN			2.09261				Centrosome/Cytoskeleton
K.KT#EAELS#QDLETSPTAKPQIK.T	T2104:S2109	sp|Q5VT06|CE350_HUMAN				2.47719			Centrosome/Cytoskeleton
-.SETAPAET#ATPAPVEKS#PAK.K	T9:S18	sp|P16401|H15_HUMAN	0.12138	-0.226964	1.14541	0.446816	0.293186		Chromosome	Chromosome
-.SETAPAETAT#PAPVEKS#PAK.K	T11:S18	sp|P16401|H15_HUMAN		-0.226964	1.12985	0.738082	0.307708		Chromosome	Chromosome
-.SETAPAETATPAPVEKS#PAK.K	S18	sp|P16401|H15_HUMAN	1.05597	-0.0763982	1.00761	0.897549	0.0743006		Chromosome	Chromosome
-.SETAPAETATPAPVEKS#PAKK.K	S18	sp|P16401|H15_HUMAN	0.83784		1.45385	1.38689	0.0244025		Chromosome	Chromosome
-.SETAPAAPAAPAPAEKT#PVK.K	T18	sp|P10412|H14_HUMAN	1.09342	1.55083	1.0925	1.35542	0.00143645		Chromosome	Chromosome
-.SETAPAAPAAPAPAEKT#PVKK.K	T18	sp|P10412|H14_HUMAN	1.10273		1.41967	1.50131	0.00811435		Chromosome	Chromosome
R.TIANM*FGSSEKETIELS#PTGRPK.R	S503	sp|Q9NRZ9|HELLS_HUMAN			1.1746				Chromosome	Other
K.NTNAAEES#LPEIQKEHR.N	S982	sp|Q9NTJ3|SMC4_HUMAN			-3.12485				Chromosome
R.SEDLDNS#IDKTEAGIK.E	S886	sp|Q9UQE7|SMC3_HUMAN			-2.92834				Chromosome
K.NENT#EGS#PQEDGVELEGLK.Q	T1244:S1247	sp|P11388|TOP2A_HUMAN				-2.42944			Chromosome
K.NTNAAEES#LPEIQK.E	S982	sp|Q9NTJ3|SMC4_HUMAN				-2.38723			Chromosome
K.FVQETELS#QR.I	S492	sp|Q6IBW4|CNDH2_HUMAN			-1.81752	-2.47182	0.0963679		Chromosome
R.LDSSEM*DHS#ENEDYTM*SSPLPGKK.S	S1182	sp|Q9NTI5|PDS5B_HUMAN			-2.01252				Chromosome
K.KIKNENT#EGS#PQEDGVELEGLK.Q	T1244:S1247	sp|P11388|TOP2A_HUMAN			-1.64703	-2.30303	0.104771		Chromosome
R.LDSSEM*DHS#ENEDYTM*SSPLPGK.K	S1182	sp|Q9NTI5|PDS5B_HUMAN			-1.91589				Chromosome
R.LDSS#EM*DHSENEDYTM*SS#PLPGK.K	S1177:S1191	sp|Q9NTI5|PDS5B_HUMAN			-1.86272				Chromosome
K.IKNENT#EGS#PQEDGVELEGLK.Q	T1244:S1247	sp|P11388|TOP2A_HUMAN	-1.73895		-1.46597	-2.30782	0.0177276		Chromosome
K.GRLDSSEM*DHS#ENEDYTM*SSPLPGKK.S	S1182	sp|Q9NTI5|PDS5B_HUMAN			-1.76716				Chromosome
K.GRLDSSEM*DHS#ENEDYTM*SSPLPGK.K	S1182	sp|Q9NTI5|PDS5B_HUMAN			-3.03797	-0.430023	0.410482		Chromosome
K.NNTAAET#EDDES#DGEDRGGGTSGSLR.R	T2667:S2672	sp|Q6KC79|NIPBL_HUMAN			-1.6413				Chromosome
R.KM*EES#DEEAVQAK.V	S692	sp|Q9Y2K7|KDM2A_HUMAN			-1.45575				Chromosome
K.KGDVEGS#QS#QDEGEGSGESER.G	S1065:S1067	sp|Q9UQE7|SMC3_HUMAN			-1.44918				Chromosome
K.NENTEGS#PQEDGVELEGLK.Q	S1247	sp|P11388|TOP2A_HUMAN	-2.0466	-1.2676	-0.995776	-1.33957	0.0080595		Chromosome
K.IERPGEGS#PM*VDNPM*R.R	S287	sp|Q96T88|UHRF1_HUMAN			-1.14161	-1.53466	0.0928331		Chromosome
K.IKNENTEGS#PQEDGVELEGLK.Q	S1247	sp|P11388|TOP2A_HUMAN	-1.76671	-1.32118	-1.14206	-1.06173	0.00354334		Chromosome
K.DVFASEVT#PSDLQK.Q	T1369	sp|Q8WYP5|ELYS_HUMAN				-1.22834			Chromosome
K.TEES#PASDEAGEKEAK.S	S86	sp|P05114|HMGN1_HUMAN			-1.21813				Chromosome
K.AASADSTTEGT#PADGFTVLSTK.S	T178	sp|O75367|H2AY_HUMAN			-0.918155	-1.42231	0.135068		Chromosome
R.TTSFFLNSPEKEHQEM*DEGS#QSLEKLDVSK.G	S1295	sp|Q8WYP5|ELYS_HUMAN			-1.14907				Chromosome
R.VDSEGDFS#ENDDAAGDFR.S	S328	sp|O43823|AKAP8_HUMAN			-1.12905				Chromosome
R.EES#EEEEDEDDEEEEEEEKEK.S	S32	sp|P35659|DEK_HUMAN			-1.12084				Chromosome
K.AAAAAPAS#EDEDDEDDEDDEDDDDDEEDDS#EEEAM*ETTPAK.G	S184:S206	sp|P19338|NUCL_HUMAN			-1.09846				Chromosome
K.IERPGEGS#PMVDNPM*R.R	S287	sp|Q96T88|UHRF1_HUMAN				-1.0944			Chromosome
K.IGEEQS#AEDAEDGPPELLFIHGGHTAK.I	S354	sp|Q16576|RBBP7_HUMAN	-1.08112		-1.11152	-1.05762	0.000207352		Chromosome
K.EKEKEKEDDEEEEDEDAS#GGDQDQEER.R	S545	sp|O60216|RAD21_HUMAN			-1.0554				Chromosome
K.EAVREGS#PANWK.R	S233	sp|O96019|ACL6A_HUMAN			-1.04853				Chromosome
R.AQENYEGSEEVS#PPQTK.D	S2563	sp|Q93008|USP9X_HUMAN			-1.04291	-0.869774	0.0574715		Chromosome
K.M*PCESS#PPESADTPTSTR.R	S1376	sp|P46013|KI67_HUMAN			-1.09543	-0.425288	0.264242		Chromosome
K.IKNENT#EGSPQEDGVELEGLK.Q	T1244	sp|P11388|TOP2A_HUMAN	-1.83775		2.4728	-1.23195	0.89614		Chromosome
R.ESRYEEEEEQS#RSM*SR.K	S1013	sp|Q9Y5B9|SP16H_HUMAN	-0.267307		1.07694		0.654885		Chromosome
K.SDKRDDS#DLVRSELEKPR.G	S1204	sp|Q9NTI5|PDS5B_HUMAN	-0.151579		1.23871	0.599269	0.296693		Chromosome
R.GNVAKEEVANKPDRAEIEKS#PGGGR.V	S203	sp|Q86US8|EST1A_HUMAN		0.488477	1.03634		0.219591		Chromosome
K.RDDS#DLVRSELEKPR.G	S1204	sp|Q9NTI5|PDS5B_HUMAN			1.1661	0.759059	0.132648		Chromosome
R.SLSEIHSPNIQDSS#FDSVR.E	S1151	sp|Q562F6|SGOL2_HUMAN			1.13061				Chromosome
K.KGDVEGSQSQDEGEGS#GESERGSGSQSSVPSVDQFTGVGIR.V	S1074	sp|Q9UQE7|SMC3_HUMAN			1.19057				Chromosome
K.SKSEVIEDS#DVETVSEK.K	S244	sp|Q56NI9|ESCO2_HUMAN			1.19088				Chromosome
K.NKEES#S#DDEDKESEEEPPKK.T	S243:S244	sp|P35659|DEK_HUMAN				1.20213			Chromosome
R.GKNEES#LESTEGFR.A	S1439	sp|Q9Y6J0|CABIN_HUMAN			2.14829	0.295281	0.413042		Chromosome
K.RDVQKELS#ALKK.L	S1405	sp|P46013|KI67_HUMAN			1.30677				Chromosome
R.SADAEKS#LLEK.L	S1279	sp|Q6UB99|ANR11_HUMAN			1.3098				Chromosome
K.SKSEVIEDS#DVETVSEKK.T	S244	sp|Q56NI9|ESCO2_HUMAN	1.75355		1.4429	0.945656	0.0278322		Chromosome
K.GTM*DDISQEEGS#SQGEDSVSGSQR.I	S956	sp|Q14683|SMC1A_HUMAN				1.47284			Chromosome
K.GSGDIS#SDSIDHS#PAK.K	S381:S388	sp|Q9H5I1|SUV92_HUMAN			1.70212				Chromosome
K.LQQTVPADAS#PDSKCPICLDRFDNVSYLDR.C	S98	sp|Q9NS56|TOPRS_HUMAN			1.99176				Chromosome
R.SECRLEADQS#PKNSAILQNR.V	S821	sp|P49454|CENPF_HUMAN	-0.294962		1.23961	0.0040883	0.570129		Kinetochore	Kinetochore
K.SVPVNNLPERS#PTDS#PREGLR.V	S3175:S3179	sp|P49454|CENPF_HUMAN	-0.132688	0.647276	1.27475	0.47214	0.145883		Kinetochore	Kinetochore
K.QFDAS#TPKNDIS#PPGR.F	S1062:S1069	sp|Q2NKX8|ERC6L_HUMAN	-0.494263	0.700319	1.09282	1.0487	0.211741		Kinetochore	Kinetochore
K.QVTCENS#PKS#PKVTGTASK.K	S2605:S2608	sp|Q02224|CENPE_HUMAN	0.262181		1.50461	0.651445	0.159143		Kinetochore	Kinetochore
R.NESCDIS#KEHTSETTERT#PK.H	S1770:T1781	sp|P49454|CENPF_HUMAN			1.12415				Kinetochore	Kinetochore
K.LIGVPADAEALSERS#GNTPNS#PR.L	S549:S555	sp|Q96EA4|SPDLY_HUMAN			1.3474				Kinetochore	Kinetochore
K.S#VPVNNLPERS#PTDSPREGLR.V	S3165:S3175	sp|P49454|CENPF_HUMAN			1.42114				Kinetochore	Kinetochore
K.FSPIQEKS#PK.Q	S661	sp|O43683|BUB1_HUMAN			1.58401				Kinetochore	Kinetochore
K.QFDAST#PKNDIS#PPGR.F	T1063:S1069	sp|Q2NKX8|ERC6L_HUMAN			1.46144	1.82511	0.0701584		Kinetochore	Kinetochore
K.SVPVNNLPERS#PTDSPR.E	S3175	sp|P49454|CENPF_HUMAN	1.77805	1.36816	2.10902	1.40877	0.00242091		Kinetochore	Kinetochore
K.SESS#PIVR.H	S277	sp|Q03188|CENPC_HUMAN				-2.37068			Kinetochore
R.LAAQSLDTS#GLR.H	S307	sp|P07199|CENPB_HUMAN				-2.09706			Kinetochore
K.QTDLELS#PLTK.E	S101	sp|Q8WVK7|SKA2_HUMAN				-2.04356			Kinetochore
K.QTDLELS#PLTKEEK.T	S101	sp|Q8WVK7|SKA2_HUMAN			-1.93126				Kinetochore
K.FLNAEGS#GGIVGHDEISR.C	S600	sp|Q03188|CENPC_HUMAN			0.239355	-2.65201	0.557302		Kinetochore
K.KKEAS#LQFVVEPSEATNR.S	S96	sp|Q03188|CENPC_HUMAN	0.0512711		1.00036		0.4674		Kinetochore
K.TPFNTDLGENS#GIGK.L	S1104	sp|Q6P0N0|M18BP_HUMAN	0.248581	0.542288	1.19213	0.512458	0.0528743		Kinetochore
K.M*DLS#YSLESIEDPK.Q	S611	sp|Q02224|CENPE_HUMAN			1.06273	0.304084	0.322581		Kinetochore
R.RKTPFNTDLGENS#GIGK.L	S1104	sp|Q6P0N0|M18BP_HUMAN	0.500209	0.762428	1.58695	0.725393	0.0330766		Kinetochore
K.LHQVVETS#HEDLPASQER.S	S307	sp|O43683|BUB1_HUMAN	0.300492		1.83947	0.553751	0.200145		Kinetochore
R.ASVQGVPLESS#NNDIFLPVK.Q	S192	sp|Q6P0N0|M18BP_HUMAN			1.32427	0.505078	0.268035		Kinetochore
K.TVLDTS#YALIGETVNNYR.S	S384	sp|Q03188|CENPC_HUMAN			1.04578				Kinetochore
K.IRELENS#LHEAK.E	S2389	sp|Q02224|CENPE_HUMAN	0.789508		1.60747	0.932469	0.0479656		Kinetochore
K.VM*ENS#SGTPDILTR.H	S61	sp|Q96GD4|AURKB_HUMAN			1.11892				Kinetochore
K.SNHLLEDS#LK.E	S940	sp|P49454|CENPF_HUMAN				1.13082			Kinetochore
K.KLHQVVETS#HEDLPASQER.S	S307	sp|O43683|BUB1_HUMAN	0.668977		1.70375	1.06063	0.0629755		Kinetochore
R.EKS#ISELSDQYKQEK.L	S1010	sp|P49454|CENPF_HUMAN			1.27737				Kinetochore
R.GDLETS#NLQDM*QSQEISGLKDCEIDAEEK.Y	S1248	sp|P49454|CENPF_HUMAN			1.29447				Kinetochore
R.ALDGEES#DFEDYPM*R.I	S34	sp|Q8IX90|SKA3_HUMAN			2.99886	0.0684578	0.48547		Kinetochore
K.DLDKS#KDELQK.K	S1964	sp|Q02224|CENPE_HUMAN				1.65967			Kinetochore
K.KGGNCDLS#HQER.L	S68	sp|Q9H410|DSN1_HUMAN				1.71938			Kinetochore
K.SKDAS#LVTNEDHQR.S	S773	sp|P49454|CENPF_HUMAN	1.55588		2.41979	1.71694	0.0189834		Kinetochore
K.KEAS#LQFVVEPSEATNRS#VQAHEVHQK.I	S96:S110	sp|Q03188|CENPC_HUMAN			1.92029				Kinetochore
K.DAS#LVTNEDHQR.S	S773	sp|P49454|CENPF_HUMAN				2.55875			Kinetochore
R.VETS#EGLNSDLEM*HADK.S	S1959	sp|P49454|CENPF_HUMAN			2.72247				Kinetochore
R.DHANYEEDENGDIT#PIK.A	T147	sp|Q99547|MPH6_HUMAN	-0.688885	-0.381397	1.10457	-0.265081	0.893819		Other	Other
R.KRDFTNEAPPAPLPDAS#ASPLS#PHRR.A	S360:S365	sp|Q6WCQ1|MPRIP_HUMAN	-0.220163		1.22943	0.424107	0.3726		Other	Other
R.DLLEPS#PADQLGNGHR.R	S778	sp|Q86XL3|ANKL2_HUMAN			1.5425	0.393146	0.341123		Other	Other
R.DLLEPS#PADQLGNGHRR.T	S778	sp|Q86XL3|ANKL2_HUMAN			1.71478	0.300533	0.389548		Other	Other
K.EKT#PSPKEEDEEPES#PPEKK.T	T202:S214	sp|Q9H1E3|NUCKS_HUMAN	0.443969		1.57575	1.08367	0.0873694		Other	Other
R.CRS#VELDLNQAHM*EET#PK.R	S505:T518	sp|Q14680|MELK_HUMAN				1.04497			Other	Other
R.AEETS#SPVIGELWS#PDQTAEASHVSR.Y	S487:S496	sp|Q86XL3|ANKL2_HUMAN			1.10755				Other	Other
K.HAS#PILPITEFS#DIPR.R	S306:S315	sp|P42167|LAP2B_HUMAN			1.29347				Other	Other
K.SELS#PVAR.Q	S2283	sp|P25054|APC_HUMAN			2.44486	0.263119	0.431749		Other	Other
R.KLITSEEERS#PAKR.G	S1678	sp|Q12888|TP53B_HUMAN	1.95739		2.13234		0.0272176		Other	Other
K.SQDSS#PVLSELK.L	S300	sp|P51955|NEK2_HUMAN				2.0601			Other	Other
K.LITSEEERS#PAKR.G	S1678	sp|Q12888|TP53B_HUMAN	2.04426		2.4105		0.0522212		Other	Other
K.LITSEEERS#PAK.R	S1678	sp|Q12888|TP53B_HUMAN				2.56694			Other	Other
R.VASS#PAPPEGPSHPREPS#TPHRYR.E	S1940:S1954	sp|O14578|CTRO_HUMAN			1.24041	-0.0314193	0.516122		Other	Spindle-MT
R.KLIT#S#EEERS#PAKR.G	T1672:S1673:S1678	sp|Q12888|TP53B_HUMAN			-2.9111				Other
K.ERETALDILHNENS#DRGGSSK.H	S566	sp|P35240|MERL_HUMAN				-2.63041			Other
K.SVEAILEES#TEK.L	S876	sp|Q96K76|UBP47_HUMAN				-2.62355			Other
K.LITS#EEERS#PAK.R	S1673:S1678	sp|Q12888|TP53B_HUMAN				-2.16979			Other
K.LM*LSTSEYS#QS#PK.M	S523:S525	sp|Q12888|TP53B_HUMAN			-2.1196				Other
R.LFVLLPEQS#PVSYSK.R	S832	sp|Q96K76|UBP47_HUMAN			-1.90593	-2.22021	0.048396		Other
K.LITS#EEERS#PAKR.G	S1673:S1678	sp|Q12888|TP53B_HUMAN	-2.52809	-2.2818	-1.25222		0.0354207		Other
K.SGTAETEPVEQDSS#QPS#LPLVR.A	S831:S834	sp|Q12888|TP53B_HUMAN			-1.96907				Other
R.LFVLLPEQS#PVSYSKR.T	S832	sp|Q96K76|UBP47_HUMAN	-1.97347		-1.95069		0.00369541		Other
R.NGPLPIPSEGS#GFTK.L	S833	sp|Q5VYK3|ECM29_HUMAN			-1.891				Other
R.KLITS#EEERS#PAK.R	S1673:S1678	sp|Q12888|TP53B_HUMAN			-1.88602				Other
K.HEEQS#NEDIPIAEQSSK.D	S222	sp|Q12888|TP53B_HUMAN				-1.87411			Other
R.LSDVDANTAIKHEEQS#NEDIPIAEQSSK.D	S222	sp|Q12888|TP53B_HUMAN			-1.84009				Other
R.TEENVSDGS#PNAGSVEQTPK.K	S178	sp|P46527|CDN1B_HUMAN			-1.81808				Other
R.ANRTEENVSDGS#PNAGSVEQTPK.K	S178	sp|P46527|CDN1B_HUMAN			-1.77259				Other
R.LPSKADTS#QEICS#PRLPISASHSSK.T	S1023:S1028	sp|P52948|NUP98_HUMAN				-1.73629			Other
K.NSTLPM*EETS#PCSSR.S	S1084	sp|Q9BYW2|SETD2_HUMAN			-1.68731				Other
K.AIGSKDDGKLDLS#VVENGGLK.A	S342	sp|Q99986|VRK1_HUMAN			-1.09459	-1.8937	0.166349		Other
K.RVEGPGSLGLEES#GSRR.M	S249	sp|Q12972|PP1R8_HUMAN				-1.37549			Other
K.AEEKS#PIS#INVK.T	S352:S355	sp|Q9UK58|CCNL1_HUMAN			-1.34679				Other
R.ARPAPSRDPS#PPR.K	S139	sp|Q5C9Z4|NOM1_HUMAN				-1.34599			Other
R.KLIT#SEEERS#PAKR.G	T1672:S1678	sp|Q12888|TP53B_HUMAN			-1.28341				Other
K.VAQGATEKS#PEDK.V	S451	sp|P49321|NASP_HUMAN				-1.25977			Other
R.SKSDAT#ASISLSSNLK.R	T280	sp|Q9UBF8|PI4KB_HUMAN			-1.25271				Other
R.QKEEVS#PEAVGVTSQRPVFCPFHK.K	S209	sp|O15164|TIF1A_HUMAN			-1.25183				Other
R.KLITS#EEERS#PAKR.G	S1673:S1678	sp|Q12888|TP53B_HUMAN			-1.22549				Other
K.DDGKLDLS#VVENGGLK.A	S342	sp|Q99986|VRK1_HUMAN			-1.20539				Other
K.SVEAILEES#TEKLK.S	S876	sp|Q96K76|UBP47_HUMAN			-1.09953				Other
R.LFQQIYSDGS#DEVKR.A	S321	sp|Q9Y2Z0|SUGT1_HUMAN			-1.09895				Other
K.ALEES#ESSQLIS#PPLAQAIR.D	S363:S370	sp|P42166|LAP2A_HUMAN			-1.05453				Other
K.KDDS#HS#AEDS#EDEKEDHKNVR.Q	S73:S75:S79	sp|Q9H1E3|NUCKS_HUMAN			-1.01814				Other
K.TSSAFVGKT#PEAS#PEPKDQTLK.M	T311:S315	sp|Q99460|PSMD1_HUMAN	-0.57519	-0.341103	-1.00126	-0.244181	0.04912		Other
K.TSSAFVGKT#PEAS#PEPK.D	T311:S315	sp|Q99460|PSMD1_HUMAN	0.0311838		-1.03953	-0.491721	0.247152		Other
R.IQEQES#S#GEEDS#DLSPEEREK.K	S121:S122:S127,S121:S122:S127	sp|P41236|IPP2_HUMAN,sp|Q6NXS1|IPP2M_HUMAN			1.19936	-0.348856	0.680201		Other
K.ERPVSEM*FSLEDS#IIER.E	S839	sp|Q15678|PTN14_HUMAN			1.17915	-0.0522379	0.528185		Other
K.RNFELVDSS#PCKK.I	S453	sp|Q96GX5|GWL_HUMAN			1.55049	-0.0806777	0.533096		Other
K.NSHCDKNPPSTEVVIKEESS#PKK.D	S778	sp|Q8WYL5|SSH1_HUMAN			1.37585	0.355034	0.33923		Other
R.VDVS#CEPLEGVEK.C	S771	sp|Q12888|TP53B_HUMAN	0.334189		1.47813	0.969134	0.107266		Other
K.GAAGRPLELS#DFRM*EESFSSK.Y	S378	sp|P42167|LAP2B_HUMAN			1.41318	0.489104	0.28788		Other
K.TKGDDT#DTRDDISILATGCK.G	T591	sp|Q12888|TP53B_HUMAN			1.46632	0.515192	0.2849		Other
R.QDKPM*DTS#VLSEEGGEPFQKK.L	S395	sp|Q12888|TP53B_HUMAN			1.10832				Other
K.LVSPETEAS#EESLQFNLEKPATGER.K	S999	sp|Q12888|TP53B_HUMAN			1.1152				Other
K.ENQPENS#QTPTKK.E	S104	sp|Q12834|CDC20_HUMAN				1.1567			Other
K.EM*FPYEAS#TPT#GISASCRRPIK.G	S354:T357	sp|P42167|LAP2B_HUMAN			1.18165				Other
K.TKGDDTDTRDDIS#ILATGCK.G	S598	sp|Q12888|TP53B_HUMAN				1.28358			Other
R.KLEST#ES#RSSFSQHAR.T	T424:S426	sp|P02545|LMNA_HUMAN	1.1753	1.4589		1.42411	0.00432959		Other
K.IGEGT#YGVVYK.G	T14,T14,T14	sp|P06493|CDK1_HUMAN,sp|P24941|CDK2_HUMAN,sp|Q00526|CDK3_HUMAN	2.44726	0.405487	1.00401	1.63173	0.0517121		Other
K.LEST#ESRSSFSQHAR.T	T424	sp|P02545|LMNA_HUMAN				1.40873			Other
R.KPHDCESS#TVS#EEDYFSSHRDELQSR.K	S366:S369	sp|Q9H4H8|FA83D_HUMAN			3.28185	0.469309	0.409576		Other
K.FKNEDLT#DELS#LNK.I	T33:S37	sp|P33981|TTK_HUMAN			1.88616				Other
K.DSS#PGSSSTSLLIK.K	S722	sp|Q99550|MPP9_HUMAN				1.90759			Other
K.KRVEGPGSLGLEES#GSRR.M	S249	sp|Q12972|PP1R8_HUMAN			1.99732				Other
K.LM*LSTSEYS#QSPK.M	S523	sp|Q12888|TP53B_HUMAN				2.18466			Other
K.RKLEST#ESRSSFSQHAR.T	T424	sp|P02545|LMNA_HUMAN				2.23129			Other
K.IGEGT#Y#GVVYK.G	T14:Y15,T14:Y15,T14:Y15	sp|P06493|CDK1_HUMAN,sp|P24941|CDK2_HUMAN,sp|Q00526|CDK3_HUMAN	3.7828	2.3601	2.17383	2.93904	0.00441951		Other
K.VAADGESREES#LIQESASK.E	S102	sp|Q8TD16|BICD2_HUMAN			2.90768				Other
R.IQPEEKPVEVS#PAVTK.G	S470	sp|Q8N0X7|SPG20_HUMAN	-0.0824606	0.364375	1.038	0.13325	0.231338		Spindle-MT	Other
R.ERIQPEEKPVEVS#PAVTK.G	S470	sp|Q8N0X7|SPG20_HUMAN			1.28474				Spindle-MT	Other
K.SDIS#PLTPR.E	S1785	sp|P46821|MAP1B_HUMAN	0.986542	0.53003	0.543847	1.35464	0.0228991		Spindle-MT	Spindle-MT
R.ESS#PLYS#PTFS#DSTSAVKEK.T	S1793:S1797:S1801	sp|P46821|MAP1B_HUMAN			1.0729				Spindle-MT	Spindle-MT
K.QPPTAAGRPVDAS#PRVPGGS#PR.T	S398:S405	sp|Q9Y6G9|DC1L1_HUMAN			1.15508				Spindle-MT	Spindle-MT
K.SPSLS#PSPPS#PLEKT#PLGER.S	S1260:S1265:T1270	sp|P46821|MAP1B_HUMAN			2.13025	2.80952	0.0869955		Spindle-MT	Spindle-MT
R.LKETLAQLS#RETDVS#PFPPR.K	S391:S397	sp|Q9H8V3|ECT2_HUMAN			-4.409				Spindle-MT
R.GPAAEEEAS#SPPVLSLSHFCR.S	S34	sp|Q8IZT6|ASPM_HUMAN				-2.71533			Spindle-MT
K.GPAESPDEGITTTEGEGECEQT#PEELEPVEK.Q	T908	sp|P46821|MAP1B_HUMAN				-2.65324			Spindle-MT
R.ESS#PLYSPT#FSDSTSAVK.E	S1793:T1799	sp|P46821|MAP1B_HUMAN			-2.42741				Spindle-MT
R.ESS#PLYSPTFS#DSTSAVK.E	S1793:S1801	sp|P46821|MAP1B_HUMAN			-2.39941				Spindle-MT
R.GQVSESEDS#ITK.Q	S815	sp|O95239|KIF4A_HUMAN			-2.32056	-1.83798	0.0735485		Spindle-MT
K.EVGLLKDM*S#PLSETEM*ALGKDVT#PPPETEVVLIK.N	S507:T521	sp|P27816|MAP4_HUMAN			-2.0194				Spindle-MT
K.KEESHS#NDQS#PQIR.A	S134:S138	sp|Q9HC35|EMAL4_HUMAN				-2.01416			Spindle-MT
K.TIGGGDDS#FNTFFSETGAGK.H	S48,S48,S48,S48,S48	sp|Q71U36|TBA1A_HUMAN,sp|P68363|TBA1B_HUMAN,sp|Q9BQE3|TBA1C_HUMAN,sp|Q13748|TBA3C_HUMAN,sp|Q6PEY2|TBA3E_HUMAN	-2.10175	-1.97081	-2.14454	-1.77862	0.000152474		Spindle-MT
K.HMDPPPAPVQDRS#PSPR.H	S2209	sp|P46821|MAP1B_HUMAN				-1.95051			Spindle-MT
K.TIGGGDDS#FTTFFCETGAGK.H	S48	sp|P68366|TBA4A_HUMAN			-1.92953				Spindle-MT
R.RKELEEVS#PETPVVPATTQR.T	S149	sp|Q15149|PLEC_HUMAN	-2.00682		-1.72243		0.0484546		Spindle-MT
K.VVELLKDGS#GR.R	S499	sp|Q9H0B6|KLC2_HUMAN			-1.84359				Spindle-MT
K.DM*S#PLSETEM*ALGKDVT#PPPETEVVLIK.N	S507:T521	sp|P27816|MAP4_HUMAN			-1.79711				Spindle-MT
R.QVQHEES#TEGEADHSGYAGELGFR.A	S209	sp|Q92890|UFD1_HUMAN				-1.65137			Spindle-MT
K.TTKT#PEDGDYS#YEIIEK.T	T1932:S1939	sp|P46821|MAP1B_HUMAN	-2.25186	-1.93661	-0.807511	-1.5205	0.0136792		Spindle-MT
K.EEPS#PVKAEVAEK.Q	S614	sp|P46821|MAP1B_HUMAN			-1.07193	-1.99791	0.186502		Spindle-MT
R.NTS#AEKELS#SPIS#PK.S	S2012:S2018:S2022	sp|P78559|MAP1A_HUMAN			-1.52354				Spindle-MT
K.KDLS#LEEIQK.K	S46,S46	sp|P16949|STMN1_HUMAN,sp|Q93045|STMN2_HUMAN			-1.27536	-1.71739	0.0933551		Spindle-MT
K.ELEEVS#PET#PVVPATTQR.T	S149:T152	sp|Q15149|PLEC_HUMAN				-1.48636			Spindle-MT
R.KLDEDAS#PNEEK.G	S151	sp|Q9H0B6|KLC2_HUMAN				-1.47352			Spindle-MT
R.DVMSDET#NNEETESPSQEFVNITK.Y	T1147	sp|P46821|MAP1B_HUMAN				-1.35695			Spindle-MT
K.EVS#IEDTGVDVDPEK.L	S534	sp|Q8WWK9|CKAP2_HUMAN				-1.25265			Spindle-MT
R.LLDDISNGY#DDS#EDGGHTLGDPSYSYETTEK.I	Y1991:S1994	sp|P46821|MAP1B_HUMAN			-1.19335				Spindle-MT
R.KLDEDAS#PNEEKGDVPK.D	S151	sp|Q9H0B6|KLC2_HUMAN				-1.13111			Spindle-MT
K.KKDLS#LEEIQKK.L	S46,S80	sp|P16949|STMN1_HUMAN,sp|Q93045|STMN2_HUMAN			-1.09514				Spindle-MT
K.ELS#PPPGLPSK.I	S1212	sp|Q7Z4S6|KI21A_HUMAN				-1.09406			Spindle-MT
R.ESS#PLYSPTFSDSTSAVKEK.T	S1793	sp|P46821|MAP1B_HUMAN	0.286423		-2.12145		0.585435		Spindle-MT
K.ELEEVS#PETPVVPATTQR.T	S149	sp|Q15149|PLEC_HUMAN			-1.42388	-0.284389	0.3745		Spindle-MT
K.EHS#LQVS#PSLEK.G	S528:S532	sp|O95235|KI20A_HUMAN			-0.600061	-1.07888	0.176863		Spindle-MT
K.DVT#PPPETEVVLIK.N	T521	sp|P27816|MAP4_HUMAN	-0.426784		-1.12329	-0.666633	0.0686572		Spindle-MT
K.GLQSLPTHDPS#PLQR.Y	S1107	sp|P04626|ERBB2_HUMAN			-0.271736	-1.2003	0.358265		Spindle-MT
K.EVPSKEEPS#PVK.A	S614	sp|P46821|MAP1B_HUMAN			-1.15903	-0.24901	0.365275		Spindle-MT
K.KKDLS#LEEIQK.K	S46,S80	sp|P16949|STMN1_HUMAN,sp|Q93045|STMN2_HUMAN	-0.260946		-1.18224	-0.656521	0.119789		Spindle-MT
K.EVS#IEDTGVDVDPEKLEM*ESK.L	S534	sp|Q8WWK9|CKAP2_HUMAN			-0.249176	-1.08702	0.356547		Spindle-MT
K.FLEQS#M*DIEDLK.Y	S1038,S1038	sp|O95239|KIF4A_HUMAN,sp|Q2VIQ3|KIF4B_HUMAN			-1.06205	-0.105971	0.436688		Spindle-MT
K.ETS#PESS#LIQDEIAVK.L	S1155:S1159	sp|P11137|MAP2_HUMAN			-0.0398876	-1.1089	0.47711		Spindle-MT
R.ESS#PLYSPTFSDSTSAVK.E	S1793	sp|P46821|MAP1B_HUMAN	0.327472	-0.522315	-1.6375	0.0392227	0.377519		Spindle-MT
K.HM*DPPPAPVQDRS#PSPR.H	S2209	sp|P46821|MAP1B_HUMAN	-0.0549234	0.230478	0.975858	0.32147	0.189541		Spindle-MT
R.AQLGINEDHS#EGDEKSEK.E	S220	sp|Q69YQ0|CYTSA_HUMAN			1.08229	0.322717	0.315517		Spindle-MT
K.TAQLERS#LQEEHVAVAQLREEAER.R	S1732	sp|Q15149|PLEC_HUMAN			1.12616				Spindle-MT
R.GERS#VRDVAEVDTVRR.A	S3143	sp|Q15149|PLEC_HUMAN				1.13589			Spindle-MT
R.HRLLSGDST#EK.R	T1036	sp|Q6P0Q8|MAST2_HUMAN				1.24494			Spindle-MT
R.VELS#FGNAHHR.A	S723	sp|Q5T7B8|KIF24_HUMAN			2.10205	1.23137	0.16265		Spindle-MT
K.GLDFS#DR.I	S70	sp|Q13561|DCTN2_HUMAN				1.70071			Spindle-MT
K.RSLS#EEKEDHS#DGLAGLK.G	S876:S883	sp|Q6P0Q8|MAST2_HUMAN				1.81821			Spindle-MT
R.DRS#PAPSPVLPSSSLR.N	S1457	sp|Q8IWT3|CUL9_HUMAN			1.90734				Spindle-MT
K.IGECSKSLSFITHIDWS#LDSK.Y	S460	sp|Q6ZMW3|EMAL6_HUMAN			3.40682				Spindle-MT
R.DVM*SDET#NNEETESPSQEFVNITK.Y	T1147	sp|P46821|MAP1B_HUMAN							Spindle-MT
K.SSIFRT#PEKGDYNSEIHQITR.E	T488	sp|Q66GS9|CP135_HUMAN	0.573387		1.45388	-1.95862	0.984184			Centrosome/Cytoskeleton
K.T#PKT#PKGPSSVEDIK.A	T234:T237	sp|P06748|NPM_HUMAN	-0.749728	-0.308711	1.48585	-0.235418	0.928518			Centrosome/Cytoskeleton
R.NQVIPRT#PSSFR.Q	T55	sp|P57740|NU107_HUMAN			1.0625	-0.323206	0.687993			Centrosome/Cytoskeleton
R.SGYIPSGHSLGT#PEPAPR.A	T775	sp|Q9HBL0|TENS1_HUMAN	0.0816634	-0.0807071	1.40678	0.116123	0.34965			Centrosome/Cytoskeleton
R.HVAYGGYST#PEDRRPTLSR.Q	T1328	sp|Q9HBL0|TENS1_HUMAN	-0.232545	0.274656	1.08603	0.495033	0.234073			Centrosome/Cytoskeleton
R.ALAT#PPKLHTCEK.C	T279	sp|Q96JY6|PDLI2_HUMAN	0.0829608		1.17521	0.158066	0.31213			Centrosome/Cytoskeleton
R.AAVVTS#PPPTTAPHKER.Y	S12	sp|P35611|ADDA_HUMAN	0.15576	0.111921	1.25104		0.307211			Centrosome/Cytoskeleton
R.NQVIPRT#PSS#FRQPFTPTSR.S	T55:S58	sp|P57740|NU107_HUMAN			1.20238	-0.169129	0.588965			Centrosome/Cytoskeleton
R.M*AS#PPAPSPAPPAIS#PIIK.N	S101:S113	sp|Q00587|BORG5_HUMAN	0.0172528		1.16586	0.511347	0.231615			Centrosome/Cytoskeleton
K.S#PAPKPSDLRPGDVSSKR.N	S759	sp|Q05682|CALD1_HUMAN			1.18401	-0.0174082	0.509359			Centrosome/Cytoskeleton
K.VSLLGPVT#T#PEHQLLKTPS#SSSLSQR.V	T579:T580:S590	sp|Q9H0H5|RGAP1_HUMAN	-0.268104		2.47801	-0.428896	0.593427			Centrosome/Cytoskeleton
R.RM*AS#PPAPS#PAPPAIS#PIIK.N	S101:S106:S113	sp|Q00587|BORG5_HUMAN	-0.0115596		1.39254	0.419104	0.285369			Centrosome/Cytoskeleton
K.ATS#PVKSTTSITDAK.S	S295	sp|Q9NQW6|ANLN_HUMAN	0.51018	0.260671	1.13634		0.134748			Centrosome/Cytoskeleton
K.KYSDVEVPASVTGYSFASDGDSGTCS#PLR.H	S431	sp|P35611|ADDA_HUMAN			1.14139	0.218079	0.379813			Centrosome/Cytoskeleton
R.STPHRT#PIITPNTK.A	T397	sp|Q9NQW6|ANLN_HUMAN			1.10034	0.26888	0.347425			Centrosome/Cytoskeleton
K.HSVPVLPHGDQQYLFS#PSR.E	S713	sp|Q9BVV6|TALD3_HUMAN			1.02727	0.357921	0.286563			Centrosome/Cytoskeleton
R.SGYIPSGHS#LGT#PEPAPR.A	S772:T775	sp|Q9HBL0|TENS1_HUMAN			1.23071	0.16038	0.417504			Centrosome/Cytoskeleton
K.SLT#PSAS#TPYR.Q	T254:S258	sp|Q8N4C6|NIN_HUMAN			1.15982	0.349778	0.313531			Centrosome/Cytoskeleton
R.ILEINGT#PIR.N	T229	sp|P53667|LIMK1_HUMAN			1.24783	0.269694	0.364491			Centrosome/Cytoskeleton
K.WFEATDSRT#PEVPAGEGPRR.G	T1997	sp|Q9H2D6|TARA_HUMAN			1.26608	0.291067	0.356143			Centrosome/Cytoskeleton
K.GS#PHSVINIFTK.S	S1061	sp|Q5VT06|CE350_HUMAN			1.40697	0.180453	0.418793			Centrosome/Cytoskeleton
R.CTSHSET#PTVDDEEKVDER.A	T677	sp|O95425|SVIL_HUMAN			1.0755	0.561933	0.193485			Centrosome/Cytoskeleton
K.TPIS#PLKTGVSKPIVK.S	S323	sp|Q9NQW6|ANLN_HUMAN	0.57822	0.463509	1.4729		0.11948			Centrosome/Cytoskeleton
K.SGPS#PTT#PQPLR.A	S972:T975	sp|Q9Y4F5|C170B_HUMAN			1.21223	0.473057	0.263138			Centrosome/Cytoskeleton
K.T#PIS#PLKTGVSKPIVK.S	T320:S323	sp|Q9NQW6|ANLN_HUMAN			1.00033					Centrosome/Cytoskeleton
K.VSGGT#PIKIEDPNQFVPLNTNPNEVLEKR.N	T481	sp|Q9UEY8|ADDG_HUMAN			1.00764					Centrosome/Cytoskeleton
R.HLT#PPQGNS#PHSNER.K	T576:S582	sp|Q8TF72|SHRM3_HUMAN	0.781081		1.24373		0.143007			Centrosome/Cytoskeleton
K.EAETKS#PLVS#PSKSLEEGTK.K	S613:S617	sp|P35612|ADDB_HUMAN			1.01502					Centrosome/Cytoskeleton
K.T#PSSPSKSPASFEIPASAM*EANGVDGDGLNKPAK.K	T2387	sp|O95359|TACC2_HUMAN			1.02147					Centrosome/Cytoskeleton
R.AHLESLVASRPS#PQPLAET#PIPSLPEFPR.A	S681:T688	sp|Q9HBL0|TENS1_HUMAN			1.0641					Centrosome/Cytoskeleton
K.YPTEGIS#HVTS#PSSDVIQK.G	S13:S17	sp|Q6P2H3|CEP85_HUMAN				1.07737				Centrosome/Cytoskeleton
K.S#VSS#PTSSNTPTPTK.H	S131:S134	sp|Q5M775|CYTSB_HUMAN			1.0829					Centrosome/Cytoskeleton
K.SVSS#PTSSNTPTPTK.H	S134	sp|Q5M775|CYTSB_HUMAN			1.10254					Centrosome/Cytoskeleton
R.VTLEGPSATAPAS#SPGLAKPQM*PPGPCS#PGPLAQLQSR.Q	S238:S253	sp|Q6P1N0|C2D1A_HUMAN			1.11559					Centrosome/Cytoskeleton
R.RLSS#T#PLPK.A	S736:T737	sp|O75665|OFD1_HUMAN			1.13985					Centrosome/Cytoskeleton
K.GNVFS#S#PT#AAGTPNKETAGLK.V	S723:S724:T726	sp|Q05682|CALD1_HUMAN			1.14818					Centrosome/Cytoskeleton
R.NVS#PEFVPCEGEGGFGLHK.K	S1405	sp|O94986|CE152_HUMAN			0.934357	1.53713	0.152292			Centrosome/Cytoskeleton
R.LS#PGSGGPEAQTAGPVT#PASISGR.F	S2352:T2367	sp|O95613|PCNT_HUMAN			1.24015					Centrosome/Cytoskeleton
R.S#PSKPTLAYPESNSR.A	S53	sp|Q86XR8|CEP57_HUMAN				1.29508				Centrosome/Cytoskeleton
R.DSEGFNS#PK.Q	S170	sp|O43303|CP110_HUMAN				1.30717				Centrosome/Cytoskeleton
R.ESFLM*S#PESVRECEQPIRR.V	S1245	sp|O95613|PCNT_HUMAN			1.33746					Centrosome/Cytoskeleton
R.ST#PHRT#PIITPNTK.A	T393:T397	sp|Q9NQW6|ANLN_HUMAN			1.38702					Centrosome/Cytoskeleton
R.GGDVFGDTSFLSNHGGSSGSTHRS#PR.S	S77	sp|Q00587|BORG5_HUMAN			1.39081					Centrosome/Cytoskeleton
R.T#PTQPLLESGFR.S	T1105	sp|Q9HBL0|TENS1_HUMAN			1.46022					Centrosome/Cytoskeleton
K.LM*HSQGSFNDTHT#PESNGNKCEAPALSFSDK.T	T2245	sp|Q03001|DYST_HUMAN			1.50704					Centrosome/Cytoskeleton
K.NKLEELQTLCKT#PPR.S	T1185	sp|O94986|CE152_HUMAN			1.62652	1.47253	0.0316085			Centrosome/Cytoskeleton
K.SESSTSAFST#PTR.S	T1480	sp|Q8WWQ0|PHIP_HUMAN			2.65586	0.640425	0.349363			Centrosome/Cytoskeleton
R.VQNS#PPVGRK.T	S2226	sp|O95359|TACC2_HUMAN				1.69439				Centrosome/Cytoskeleton
R.S#PTPSAASSSASNSELEAGSEEDRK.L	S9	sp|Q8WYL5|SSH1_HUMAN			1.39848	2.05412	0.119469			Centrosome/Cytoskeleton
K.GLAS#PTAITPVASPICGK.T	S1225	sp|O95425|SVIL_HUMAN			2.36342	1.21166	0.198412			Centrosome/Cytoskeleton
R.GLVDT#PPSALR.G	T156	sp|Q9UPV0|CE164_HUMAN			1.80499					Centrosome/Cytoskeleton
K.YPTEGISHVTS#PSSDVIQK.G	S17	sp|Q6P2H3|CEP85_HUMAN			2.13069	1.5046	0.108577			Centrosome/Cytoskeleton
R.ANSTS#DSVFTETPS#PVLK.N	S91:S100	sp|Q9UKI2|BORG2_HUMAN	1.72874			2.03934	0.0523571			Centrosome/Cytoskeleton
R.ANS#TSDSVFTETPS#PVLK.N	S89:S100	sp|Q9UKI2|BORG2_HUMAN			1.73331	2.03934	0.051528			Centrosome/Cytoskeleton
R.ANSTSDSVFT#ETPS#PVLK.N	T96:S100	sp|Q9UKI2|BORG2_HUMAN	1.96129		1.80766	2.04621	0.00129456			Centrosome/Cytoskeleton
R.ANSTSDS#VFTETPS#PVLK.N	S93:S100	sp|Q9UKI2|BORG2_HUMAN	1.96129		1.87722	2.08956	0.000974774			Centrosome/Cytoskeleton
R.ANSTSDSVFTET#PS#PVLK.N	T98:S100	sp|Q9UKI2|BORG2_HUMAN			2.22072	1.88343	0.0522028			Centrosome/Cytoskeleton
K.NPS#PLLM*QNQNTR.Q	S551	sp|O43303|CP110_HUMAN				2.16836				Centrosome/Cytoskeleton
R.GLDDSTGGT#PLTPAAR.I	T243	sp|Q9NXR1|NDE1_HUMAN			2.2855					Centrosome/Cytoskeleton
R.ANSTSDSVFTETPS#PVLK.N	S100	sp|Q9UKI2|BORG2_HUMAN				2.45233				Centrosome/Cytoskeleton
R.QLNFDS#PADNKDR.N	S102	sp|Q5T7B8|KIF24_HUMAN			3.09776					Centrosome/Cytoskeleton
K.DKSTT#PGGT#GIKPFLER.F	T364:T368	sp|Q9NQW6|ANLN_HUMAN			5.37738					Centrosome/Cytoskeleton
R.SPGS#PVGEGT#GSPPK.W	S358:T364	sp|P35611|ADDA_HUMAN			5.57495					Centrosome/Cytoskeleton
K.IACKS#PQPDPVDTPAS#TK.Q	S2344:S2355	sp|P46013|KI67_HUMAN			-1.30976	1.88216	0.887037			Chromosome
K.GSVPLSSS#PPATHFPDETEITNPVPK.K	S1393	sp|P11388|TOP2A_HUMAN	-0.271019		0.295554	1.19514	0.441402			Chromosome
R.RPAT#PKKPVGEVHSQFSTGHANS#PCTIIIGK.A	T694:S713	sp|P46013|KI67_HUMAN	-0.153348		1.01657		0.595314			Chromosome
R.NRT#PAKVEDAADS#ATKPENLSSK.T	T401:S411	sp|P46013|KI67_HUMAN	0.259658		1.12155	0.243144	0.202948			Chromosome
K.RPRPST#PAEEDEDDPEQEK.E	T916	sp|O15047|SET1A_HUMAN			1.01194	0.147682	0.407743			Chromosome
R.SGPRAPS#PTKPLRR.S	S21	sp|Q96FF9|CDCA5_HUMAN	0.497839	0.0884783	1.18985	0.560258	0.0825994			Chromosome
K.DQVNLS#PK.L	S256	sp|Q5FBB7|SGOL1_HUMAN	0.707263	0.528016	1.02147	0.446232	0.013105			Chromosome
R.KS#PLAQDS#PSQGS#PALYR.N	S120:S126:S131	sp|Q69YH5|CDCA2_HUMAN			1.32291	0.053222	0.474402			Chromosome
K.IACRS#QPDPVDT#PTSSKPQSK.R	S1496:T1503	sp|P46013|KI67_HUMAN			1.14704	0.259755	0.358224			Chromosome
K.DRPSLTVT#PKR.W	T97	sp|Q8TF76|HASP_HUMAN	-0.024951		1.43434		0.511073			Chromosome
K.DRPSLTVT#PK.R	T97	sp|Q8TF76|HASP_HUMAN	0.18158		1.48445	0.577651	0.191996			Chromosome
K.S#PQSDPADT#PTNTK.Q	S1861:T1869	sp|P46013|KI67_HUMAN			1.12873	0.490929	0.23882			Chromosome
R.ASAGHVAVSS#PT#PETGPLQR.L	S1329:T1331	sp|P42695|CNDD3_HUMAN	0.604995		1.57893	0.286424	0.168342			Chromosome
R.RREEGPPPPS#PDGAS#SDAEPEPPSGR.T	S22:S27	sp|Q9NTJ3|SMC4_HUMAN			0.28003	1.40629	0.374868			Chromosome
R.SLGVLPFTLNSGS#PEK.T	S1384	sp|P42695|CNDD3_HUMAN			0.435457	1.31861	0.296941			Chromosome
K.IICPIGVPETPKET#PTPQRK.G	T1980	sp|Q12830|BPTF_HUMAN			1.84795	-0.00164181	0.500566			Chromosome
K.TPVQYSQQQNS#PQKHK.N	S357	sp|P46013|KI67_HUMAN		0.647299	1.23936		0.193584			Chromosome
R.S#PQPDPVGT#PTIFKPQSK.R	S2223:T2231	sp|P46013|KI67_HUMAN	1.07212		1.82584	-0.0634383	0.227437			Chromosome
K.ILCKS#PQSDPADT#PTNTK.Q	S1861:T1869	sp|P46013|KI67_HUMAN	0.383112	0.915528	1.79809	0.736419	0.0499494			Chromosome
K.S#PQSDPADTPTNTK.Q	S1861	sp|P46013|KI67_HUMAN			1.16818	0.754134	0.135056			Chromosome
K.KILCKS#PQSDPADT#PTNTK.Q	S1861:T1869	sp|P46013|KI67_HUMAN	-0.0179376		1.95026		0.505855			Chromosome
R.LPSANQGS#PFK.S	S75	sp|Q56NI9|ESCO2_HUMAN			1.38561	0.593425	0.242397			Chromosome
R.EEGPPPPS#PDGAS#SDAEPEPPSGR.T	S22:S27	sp|Q9NTJ3|SMC4_HUMAN			0.186226	1.81797	0.435014			Chromosome
K.S#PQPDPVDTPAS#TK.Q	S2344:S2355	sp|P46013|KI67_HUMAN			1.03153					Chromosome
R.AQS#S#PAAPASLSAPEPASQAR.V	S486:S487	sp|Q8WUI4|HDAC7_HUMAN			1.0377					Chromosome
R.VASDS#PKPALTLQQGQEFSAGGQNAENLCQFFK.I	S726	sp|Q69YH5|CDCA2_HUMAN			1.04282					Chromosome
K.IPCDS#PQSDPVDT#PTS#TKQRPK.R	S1253:T1261:S1264	sp|P46013|KI67_HUMAN			1.05382					Chromosome
K.DINTFVGT#PVEKLDLLGNLPGSKR.R	T1923	sp|P46013|KI67_HUMAN			1.05734					Chromosome
K.YLHS#PESRPVTGER.G	S1048	sp|Q8WYB5|KAT6B_HUMAN			1.42108	0.698921	0.20901			Chromosome
K.M*KTPVQYSQQQNS#PQKHK.N	S357	sp|P46013|KI67_HUMAN	1.33881	0.863568	1.01752		0.0165912			Chromosome
K.AM*HT#PKPAVGEEKDINTFLGTPVQK.L	T1784	sp|P46013|KI67_HUMAN			1.09922					Chromosome
K.AQS#LVISPPAPS#PR.K	S575:S584	sp|P46013|KI67_HUMAN			1.58618	0.636225	0.257156			Chromosome
K.AM*DT#PKPAVSDEKNINTFVETPVQK.L	T2389	sp|P46013|KI67_HUMAN			1.18047					Chromosome
K.M*KTPVQYSQQQNS#PQK.H	S357	sp|P46013|KI67_HUMAN			1.18793					Chromosome
K.ILCKS#PQSDPADTPTNTK.Q	S1861	sp|P46013|KI67_HUMAN	1.28124		1.07906	1.21219	0.00247336			Chromosome
K.GSVPLS#SS#PPATHFPDETEITNPVPK.K	S1391:S1393	sp|P11388|TOP2A_HUMAN			1.19172					Chromosome
R.KSPLAQDSPSQGS#PALYR.N	S131	sp|Q69YH5|CDCA2_HUMAN			1.2407					Chromosome
K.AM*HTPKPAVS#GEKNIYAFM*GT#PVQK.L	S1546:T1557	sp|P46013|KI67_HUMAN			1.2607					Chromosome
K.AS#PAVALPK.R	S468	sp|Q5FBB7|SGOL1_HUMAN			2.42427	0.167447	0.456098			Chromosome
R.AS#QPDLVDT#PTSSKPQPK.R	S1740:T1747	sp|P46013|KI67_HUMAN			0.832623	1.82872	0.228001			Chromosome
-.SETAPAAPAAPAPAEKT#PVKKK.A	T18	sp|P10412|H14_HUMAN	1.10985	1.3298	1.71039		0.015702			Chromosome
R.TTSFFLNS#PEKEHQEM*DEGSQSLEK.L	S1283	sp|Q8WYP5|ELYS_HUMAN			1.43296					Chromosome
K.FNSVQHNKLDSQVS#PK.L	S412	sp|Q5FWF5|ESCO1_HUMAN			1.45991					Chromosome
R.GPILGS#PHT#PLFLPHGLEPEAGGTLPSR.L	S283:T286	sp|Q8WUI4|HDAC7_HUMAN			1.46004					Chromosome
K.AAVGEEKDINTFVGT#PVEKLDLLGNLPGSKR.R	T1923	sp|P46013|KI67_HUMAN			1.49632					Chromosome
K.AQSLVIS#PPAPSPR.K	S579	sp|P46013|KI67_HUMAN	2.27229	1.05006	1.19645		0.0596493			Chromosome
K.TTKIPCDS#PQSDPVDT#PTSTK.Q	S1253:T1261	sp|P46013|KI67_HUMAN	1.47253		1.66279		0.0385856			Chromosome
K.AFM*ES#PKQILDSAAS#LTGSKR.Q	S1679:S1689	sp|P46013|KI67_HUMAN	1.92594		1.22975		0.138233			Chromosome
R.GIASTSDPPTANIKPTPVVST#PSKVTAAAM*AGNK.S	T1677	sp|P12270|TPR_HUMAN			1.65922					Chromosome
K.TTEINRLPSANQGS#PFK.S	S75	sp|Q56NI9|ESCO2_HUMAN			4.10408	-0.716565	0.610043			Chromosome
K.KILCKS#PQSDPADTPTNTK.Q	S1861	sp|P46013|KI67_HUMAN		1.57214	1.8975		0.0595228			Chromosome
K.THSVPAT#PTSTPVPNPEAESSSK.E	T111	sp|Q96FF9|CDCA5_HUMAN			2.24838					Chromosome
R.ARPSLTVT#PR.R	T112	sp|Q8TF76|HASP_HUMAN			2.42955					Chromosome
K.TPTTTPPETQQS#PHLSLK.D	S436	sp|Q5FBB7|SGOL1_HUMAN			3.68015	3.34597	0.030257			Chromosome
R.DFSASYFSGEQEVT#PSR.S	T253	sp|P49454|CENPF_HUMAN	-0.757704		1.34953	0.0317841	0.767418			Kinetochore
R.RVLDTADPRT#PR.R	T27	sp|Q96BT3|CENPT_HUMAN			1.02987	-0.199009	0.62152			Kinetochore
K.TS#PYILR.R	S3094	sp|P49454|CENPF_HUMAN	-0.023469	0.357083	1.28021	0.0865253	0.246545			Kinetochore
R.S#PVDSGTILREPTTK.S	S3150	sp|P49454|CENPF_HUMAN	-0.0618051		1.06446	0.37383	0.296643			Kinetochore
K.SLPS#PHPVR.Y	S2654	sp|Q02224|CENPE_HUMAN	0.183188	0.493707	1.02754	0.596084	0.0458694			Kinetochore
K.HKPGST#PEPIAAEVR.S	T1035	sp|P50748|KNTC1_HUMAN	0.00795054		1.31312	0.420481	0.270765			Kinetochore
R.SAS#S#PRLSSSLDNK.E	S472:S473	sp|O14974|MYPT1_HUMAN	-0.180887		1.48616	0.535714	0.33155			Kinetochore
K.LALS#PLSLGKENLAESSKPTAGGSR.S	S3119	sp|P49454|CENPF_HUMAN	0.176276		1.232		0.409526			Kinetochore
K.VAQRS#PVDSGTILREPTTK.S	S3150	sp|P49454|CENPF_HUMAN	0.29192	0.690273	1.43917	0.454821	0.0658886			Kinetochore
K.LVETDFST#PT#PR.R	T1087:T1089	sp|Q6P0N0|M18BP_HUMAN	0.648149		1.29722	0.381493	0.104075			Kinetochore
K.ANYES#PGKIFLR.M	S110	sp|Q6P0N0|M18BP_HUMAN	0.305909	0.718583	1.42669		0.129898			Kinetochore
K.TS#PYILRR.T	S3094	sp|P49454|CENPF_HUMAN	-0.0692123			1.7269	0.525501			Kinetochore
K.HSES#PGATELNM*CHSNCQNKPTLR.F	S541	sp|Q6P0N0|M18BP_HUMAN			1.24382	0.45683	0.275919			Kinetochore
K.IFTTPLT#PSQYYSGSK.Y	T154	sp|P49454|CENPF_HUMAN			1.2358	0.584085	0.218921			Kinetochore
K.NKANYES#PGKIFLR.M	S110	sp|Q6P0N0|M18BP_HUMAN	0.391954		1.46499		0.333572			Kinetochore
K.AYILVT#PLK.S	T653	sp|Q6P0N0|M18BP_HUMAN			1.37144	0.516861	0.270553			Kinetochore
K.SGNNETFT#PNRVEKK.K	T149	sp|Q6P0N0|M18BP_HUMAN				1.01828				Kinetochore
K.SGNNETFT#PNRVEK.K	T149	sp|Q6P0N0|M18BP_HUMAN				1.02781				Kinetochore
R.NES#CDISKEHTSETTERT#PK.H	S1766:T1781	sp|P49454|CENPF_HUMAN			1.03322					Kinetochore
K.S#PGDPAKPASSPR.E	S201	sp|Q8NCD3|HJURP_HUMAN				1.07992				Kinetochore
R.NESCDISKEHTSETTERT#PK.H	T1781	sp|P49454|CENPF_HUMAN			1.08273					Kinetochore
R.S#PVDSGTILR.E	S3150	sp|P49454|CENPF_HUMAN			1.0874					Kinetochore
R.HS#PIAPSSPSPQVLAQK.Y	S306	sp|Q9NQS7|INCE_HUMAN			1.09967					Kinetochore
K.IFTT#PLT#PSQYYSGSKYEDLKEK.Y	T151:T154	sp|P49454|CENPF_HUMAN			1.10844					Kinetochore
R.GPTPAT#PES#FSKK.S	T3045:S3048	sp|P49454|CENPF_HUMAN			1.17069					Kinetochore
K.IKDTCIQS#PSKECQK.S	S73	sp|Q03188|CENPC_HUMAN			1.17495					Kinetochore
K.HSES#PGATELNM*CHS#NCQNKPTLR.F	S541:S552	sp|Q6P0N0|M18BP_HUMAN			1.2151					Kinetochore
K.KAYILVT#PLK.S	T653	sp|Q6P0N0|M18BP_HUMAN			1.3608					Kinetochore
R.SAS#S#PRLSSSLDNKEK.E	S472:S473	sp|O14974|MYPT1_HUMAN	1.28466	1.227	1.57255		0.00610664			Kinetochore
K.DTCIQS#PSKECQK.S	S73	sp|Q03188|CENPC_HUMAN			1.40449					Kinetochore
K.HCGLS#LSST#PPGK.E	S94:T98	sp|Q71F23|CENPU_HUMAN			1.5133					Kinetochore
R.VLDTADPRT#PR.R	T27	sp|Q96BT3|CENPT_HUMAN			3.32117					Kinetochore
R.SATDGNTSTT#PPTSAK.K	T49	sp|Q13620|CUL4B_HUMAN			-1.69883	1.34217	0.925674			Other
R.DINM*M*DILTT#PSM*AKPR.Q	T194	sp|Q96GX5|GWL_HUMAN			1.0181	-0.933788	0.972518			Other
K.ALVAT#PGK.K	T121	sp|P19338|NUCL_HUMAN	-0.589859		1.15007	-0.151847	0.818835			Other
K.HGAPS#PSHPISAPQAAAAAALRR.Q	S1081	sp|P35658|NU214_HUMAN	-0.325459	-0.0766503	1.11454	0.0614696	0.58509			Other
K.HAQDSDPRS#PTLGIAR.T	S68	sp|Q99618|CDCA3_HUMAN	-0.127335	0.194197	1.14792	0.142357	0.310347			Other
K.KPGLT#PS#PSATTPLTK.T	T590:S592	sp|Q9P2B4|CT2NL_HUMAN			1.14283	-0.459823	0.743529			Other
K.ALT#T#PTHYKLTPRPATR.V	T545:T546	sp|P52948|NUP98_HUMAN	-0.343769		1.0366		0.703858			Other
K.TLGT#PTQPGS#TPR.I	T273:S279	sp|Q8NFH5|NUP53_HUMAN	-0.077132		1.29517	-0.111711	0.509518			Other
R.LM*T#PKPVSIATNR.S	T369	sp|P49790|NU153_HUMAN			1.56282	-0.811258	0.80482			Other
R.SEDPPTT#PIR.G	T1056	sp|Q12888|TP53B_HUMAN			-0.175827	1.16856	0.595076			Other
R.EDVEVAES#PLR.V	S517	sp|Q99567|NUP88_HUMAN		-0.0396559	1.4055	0.137758	0.385539			Other
R.SQLPTLEQDGGTQNPVSS#PGM*SQELR.T	S367	sp|P46937|YAP1_HUMAN	0.242415		1.1386	0.153674	0.245411			Other
K.RPSNST#PPPTQLSK.I	T63	sp|Q14738|2A5D_HUMAN			1.14777	-0.102738	0.556833			Other
R.SDS#PEIPFQAAAGPSDGLDASSPGNSFVGLR.V	S1462	sp|Q12888|TP53B_HUMAN			-0.26053	1.36564	0.620009			Other
K.M*SLS#PSS#PRHEDQLEVTREPARR.L	S804:S807	sp|Q86XL3|ANKL2_HUMAN	0.135601		1.18559	0.362662	0.220522			Other
R.RVGM*ADANS#PPKPLSKPRT#PR.R	S127:T137	sp|P26358|DNMT1_HUMAN	0.208735		1.17537	0.335812	0.199258			Other
R.SVELDLNQAHM*EET#PKRK.G	T518	sp|Q14680|MELK_HUMAN			1.23279	-0.0607255	0.531334			Other
R.VPGVENSDS#PAQRAEAPDGQGPGPQAAR.E	S604	sp|Q9BZL4|PP12C_HUMAN			1.06785	0.14248	0.415557			Other
K.NEPTTRS#PVSSQQSLK.N	S1483	sp|Q8IWJ2|GCC2_HUMAN	-0.193744		0.969912	1.04298	0.269308			Other
K.ISTIT#PQIQAFNLQK.A	T446	sp|P30260|CDC27_HUMAN			1.20841	0.0247679	0.486954			Other
R.DGYGS#PHHTPPYGPR.S	S47	sp|Q8TAP9|MPLKI_HUMAN	0.241356		1.39632	0.238457	0.246191			Other
R.SISGPSVGVM*EM*RS#PLLAGGS#PPQPVVPAHKDK.S	S66:S73	sp|Q8NFH5|NUP53_HUMAN	-0.123287		1.39569		0.55609			Other
K.EQLKEELQENPST#PKREK.A	T604	sp|Q9UL54|TAOK2_HUMAN			1.07923	0.309252	0.322338			Other
R.AGGPAT#PLSPTR.L	T14	sp|Q03252|LMNB2_HUMAN			0.0847501	1.3195	0.459167			Other
K.SLTPALCRT#PANK.L	T415	sp|Q14680|MELK_HUMAN			1.12883	0.286806	0.341603			Other
K.VAHQPPYTQPHCS#PR.Q	S1310	sp|Q96RT1|LAP2_HUMAN			1.16295	0.270027	0.354755			Other
K.EKTPS#PKEEDEEPES#PPEKK.T	S204:S214	sp|Q9H1E3|NUCKS_HUMAN	0.304516	0.626754	1.16135	0.813496	0.0269742			Other
R.ST#PPS#PPTHR.V	T162:S165	sp|A8CG34|P121C_HUMAN			1.15661	0.341581	0.317184			Other
R.NDHLTSTTSS#PGVIVPESSENK.N	S64	sp|O75496|GEMI_HUMAN			1.41811	0.193999	0.413447			Other
K.SYS#PYAFK.F	S598	sp|Q9NRM7|LATS2_HUMAN			1.31015	0.316952	0.348892			Other
K.VPPPKPAT#PDFR.S	T978	sp|Q15746|MYLK_HUMAN			1.62287	0.0747821	0.470685			Other
R.SHS#ES#PSRLPINR.S	S2533:S2535	sp|P25054|APC_HUMAN		0.73742	1.48641	0.34557	0.124751			Other
K.IPEVPLHDT#PER.S	T150	sp|Q96AY2|EME1_HUMAN			1.32871	0.468585	0.284158			Other
R.VGM*ADANS#PPKPLSKPRT#PR.R	S127:T137	sp|P26358|DNMT1_HUMAN			1.10096	0.699924	0.139492			Other
R.AGGPTT#PLSPTR.L	T20	sp|P20700|LMNB1_HUMAN			0.731192	1.08315	0.12198			Other
K.EGSVLDILKS#PGFASPK.I	S614	sp|P49790|NU153_HUMAN			1.13044	0.808185	0.104865			Other
R.SLVQDSLSTNSSDLVAPS#PDAFR.S	S366	sp|Q12888|TP53B_HUMAN	1.09018		0.228707	1.62961	0.137604			Other
K.STEDLS#PQKSGPVGSVVK.S	S857	sp|Q96RT1|LAP2_HUMAN	1.07957	0.814218	1.07759		0.00782316			Other
R.RRS#LS#PLGGRDDSPVSHR.A	S315:S317	sp|Q14004|CDK13_HUMAN			1.16719	0.827573	0.107358			Other
K.FEALDIEKAEHM*ETNAVGPS#PSSDTR.Q	S326	sp|Q6WCQ1|MPRIP_HUMAN			1.00206					Other
K.T#PPKAAM*PPQIIQFPEDQKVR.A	T1230	sp|Q15746|MYLK_HUMAN			1.00536					Other
R.S#PTLGIAR.T	S68	sp|Q99618|CDCA3_HUMAN			1.00803					Other
R.EILTT#PNRY#TTPSK.A	T460:Y464	sp|Q14680|MELK_HUMAN			1.50566	0.522906	0.287202			Other
-.S#PAAAAAGAGER.R	S2,S2	sp|Q96HA1|P121A_HUMAN,sp|A8CG34|P121C_HUMAN			1.54253	0.488347	0.304809			Other
R.VGM*ADANS#PPKPLSKPRT#PRR.S	S127:T137	sp|P26358|DNMT1_HUMAN		0.733427	1.55059	0.783655	0.0608273			Other
R.RVGM*ADANS#PPKPLSKPRT#PRR.S	S127:T137	sp|P26358|DNMT1_HUMAN	0.685457	0.991457	1.02636	1.41989	0.00638482			Other
R.FKSQLPDLSGPHSYS#PGR.N	S896	sp|Q86XL3|ANKL2_HUMAN			1.04817					Other
R.LYAQRPAGFGCQESRHSY#PPALGS#PGALAGAGVGAAGPLER.R	Y231:S237	sp|Q96IF1|AJUBA_HUMAN			1.0547					Other
R.RTLT#PASS#PVSS#PSK.H	T32:S36:S40	sp|Q9UM11|FZR_HUMAN			1.31072	0.81279	0.146629			Other
R.GICDYFPS#PSKTSLPLS#PVK.T	S259:S268	sp|Q86XL3|ANKL2_HUMAN			1.0788					Other
R.SEDPPTT#PIRGNLLHFPSSQGEEEK.E	T1056	sp|Q12888|TP53B_HUMAN				1.09306				Other
K.EQLKEELQENPST#PKR.E	T604	sp|Q9UL54|TAOK2_HUMAN			2.0282	0.178517	0.44411			Other
K.HRNDHLTSTTSS#PGVIVPESSENK.N	S64	sp|O75496|GEMI_HUMAN			1.94897	0.257786	0.416282			Other
K.LWKT#PPREK.A	T541	sp|Q86XL3|ANKL2_HUMAN			1.10774					Other
K.TAPLPPASQTT#PLQM*ALNGKPAPPPQSQS#PEVEQLGR.V	T916:S934	sp|P52948|NUP98_HUMAN			1.13349					Other
R.IPGGNIYIS#PLKS#PYKISEGLPT#PTKM*T#PR.S	S807:S811:T821:T826	sp|P06400|RB_HUMAN			1.14523					Other
R.SPLEHSS#PEKEAPS#PEKTLPPQK.T	S1115:S1122	sp|Q13459|MYO9B_HUMAN			1.16105					Other
K.TLLNAQPPVGAAYQDS#PGEQK.G	S1020	sp|Q96SN8|CK5P2_HUMAN			1.46824	0.855239	0.164217			Other
K.EKTPS#PKEEDEEPESPPEKK.T	S204	sp|Q9H1E3|NUCKS_HUMAN			1.17833					Other
K.FLGDSANLSILS#GGT#PKR.C	S64:T67	sp|P30307|MPIP3_HUMAN			1.18061					Other
R.AHS#PALGVHSFS#GVQR.F	S355:S364	sp|Q9H1A4|APC1_HUMAN			1.1851					Other
K.S#AGNIPLS#PLAR.T	S1373:S1380	sp|O15021|MAST4_HUMAN			1.18979					Other
R.EILTT#PNR.Y	T460	sp|Q14680|MELK_HUMAN			1.20783					Other
R.TLNGVSS#PPHPS#PKSPVQLEEAPFSR.R	S399:S404	sp|Q9BZL4|PP12C_HUMAN			1.22236					Other
K.SLT#PALCR.T	T409	sp|Q14680|MELK_HUMAN			1.36067	1.09885	0.0675136			Other
R.ISQSAPVKQPPPLAPQS#PQGGVM*GGSNSNQQQQM*R.L	S289	sp|P46937|YAP1_HUMAN			1.23762					Other
R.NFS#PNAPAHFSFVPAR.R	S209	sp|Q6P0Q8|MAST2_HUMAN			1.26594					Other
R.NS#PGVPTGAKK.K	S37	sp|Q08379|GOGA2_HUMAN				1.28041				Other
K.IREEELCHHSSSST#PLAADR.E	T468	sp|Q96HA1|P121A_HUMAN			1.30798					Other
R.ETAVPGPLGIEDISPNLS#PDDK.S	S1430	sp|Q12888|TP53B_HUMAN			1.32625					Other
K.S#PVQLEEAPFSR.R	S407	sp|Q9BZL4|PP12C_HUMAN			1.33927					Other
R.S#QSAAVT#PSSTTSSTR.A	S211:T217	sp|Q16186|ADRM1_HUMAN			1.34323					Other
R.EILT#TPNRYTT#PSK.A	T459:T466	sp|Q14680|MELK_HUMAN			1.34747					Other
K.SSDVSPPLGQHETGGS#PSKQQM*R.S	S664	sp|Q96PY6|NEK1_HUMAN			1.37258					Other
R.TLT#PASS#PVSS#PSK.H	T32:S36:S40	sp|Q9UM11|FZR_HUMAN			1.37295					Other
R.LFDT#PHT#PK.S	T187:T190	sp|P30291|WEE1_HUMAN	0.967824	1.15948	2.2184	1.21457	0.0158693			Other
R.EENTAIRT#PEHLISQK.G	T2035	sp|P51587|BRCA2_HUMAN			1.39539					Other
R.IPEPES#PAKPNVPTASTAPPADSR.D	S509	sp|Q9BZL4|PP12C_HUMAN			1.39563					Other
R.AVGS#PLCVPARR.R	S536	sp|Q9NYZ3|GTSE1_HUMAN			1.41551					Other
K.VQTT#PSKPGGDR.Y	T70	sp|Q12834|CDC20_HUMAN				1.43123				Other
K.FTSGAFLS#PSVSVQECR.T	S1060	sp|P52948|NUP98_HUMAN			2.74389	0.148425	0.465597			Other
R.GNYPGPSS#PVVVR.L	S2294	sp|B2RTY4|MYO9A_HUMAN			1.4535					Other
K.LRLFDT#PHT#PK.S	T187:T190	sp|P30291|WEE1_HUMAN				1.53107				Other
R.KRDFTNEAPPAPLPDASASPLS#PHRR.A	S365	sp|Q6WCQ1|MPRIP_HUMAN			0.95573	2.23139	0.242377			Other
R.S#M*SIDDT#PR.G	S180:T186	sp|Q96N67|DOCK7_HUMAN			1.6056					Other
R.TVGT#PIASVPGSTNTGTVPGSEKDSDSM*ETEEK.T	T273	sp|Q99460|PSMD1_HUMAN			1.62297					Other
R.NFDFEGSLS#PVIAPKK.A	S688	sp|Q9H1A4|APC1_HUMAN				1.63864				Other
K.EM*PKKECSEAM*EVETSVISIDS#PQK.L	S727	sp|Q12888|TP53B_HUMAN			1.67681					Other
K.EQDVVTGVS#PLLFR.K	S66	sp|Q6P0Q8|MAST2_HUMAN			1.67767					Other
K.TLGTPT#QPGST#PR.I	T275:T280	sp|Q8NFH5|NUP53_HUMAN			1.71081					Other
R.VSPPAPGS#APET#PEDK.S	S1267:T1271	sp|Q13459|MYO9B_HUMAN			1.36398	2.11081	0.134777			Other
K.EAAGPAPS#PM*R.A	S41	sp|Q12834|CDC20_HUMAN			2.36893	1.11216	0.220567			Other
R.RS#PRPDHPGT#PPHK.T	S165:T173	sp|P30291|WEE1_HUMAN				1.74691				Other
K.VQTT#PSKPGGDRYIPHR.S	T70	sp|Q12834|CDC20_HUMAN	1.97115	1.75055		1.56825	0.00433554			Other
R.ETAVPGPLGIEDISPNLS#PDDKSFSR.V	S1430	sp|Q12888|TP53B_HUMAN			1.7796					Other
R.GNLELRPGGAHPGTCS#PSRPGS.-	S1887	sp|Q96SN8|CK5P2_HUMAN			1.82042	1.74962	0.0126235			Other
R.SAQGSS#SPVPSM*VQKS#PR.I	S656:S666	sp|P35658|NU214_HUMAN			1.78988					Other
R.NQGET#PTTEVPAPFFLPASLSANNT#PTRR.V	T562:T582	sp|Q9UJX2|CDC23_HUMAN			1.84213					Other
R.VSPPAPGSAPET#PEDK.S	T1271	sp|Q13459|MYO9B_HUMAN			1.89149					Other
R.NGPSSSPFSS#PASSR.S	S23,S23,S23	sp|Q96HA1|P121A_HUMAN,sp|A6NF01|P121B_HUMAN,sp|A8CG34|P121C_HUMAN			1.9153					Other
K.SAVKNEEYFM*FPEPKT#PVNK.N	T446	sp|Q14680|MELK_HUMAN			1.94588					Other
K.S#PYNGVR.K	S374	sp|Q9UK58|CCNL1_HUMAN				1.94659				Other
R.SAQGSSS#PVPSM*VQKS#PR.I	S657:S666	sp|P35658|NU214_HUMAN	2.13614		1.89612		0.0378504			Other
K.M*GSDGESDQASATSSDEVQS#PVR.V	S95	sp|Q00536|CDK16_HUMAN			2.18232					Other
K.FQETEFLS#PPRK.V	S424	sp|P42166|LAP2A_HUMAN			3.52884	1.07623	0.311548			Other
R.TST#PFGSGR.V	T120	sp|Q8TAP9|MPLKI_HUMAN				2.31517				Other
R.EILTT#PNRYTT#PSK.A	T460:T466	sp|Q14680|MELK_HUMAN			2.40103					Other
K.ALTT#PTHYK.L	T546	sp|P52948|NUP98_HUMAN				2.40541				Other
K.GNVFSSPTAAGT#PNK.E	T730	sp|Q05682|CALD1_HUMAN			5.18316	-0.120168	0.514757			Other
R.S#PSATGQSSFR.S	S2443	sp|O15021|MAST4_HUMAN			2.53935					Other
K.LLTCLGQNLHS#PDLARPR.C	S1950	sp|O15021|MAST4_HUMAN			2.72256					Other
K.ARGNLELRPGGAHPGTCS#PSRPGS.-	S1887	sp|Q96SN8|CK5P2_HUMAN				2.75572				Other
R.DAESFLLKS#PIAPCSLDK.R	S470	sp|P30305|MPIP2_HUMAN				2.77194				Other
R.LLGHS#PVLR.N	S160	sp|P30305|MPIP2_HUMAN			3.47538	2.79615	0.0686804			Other
K.KLNSPEETAFQT#PK.S	T414	sp|Q9BTX1|NDC1_HUMAN			3.34292	3.21178	0.0127353			Other
R.SVT#PPEEQQEAEEPK.A	T355	sp|P30305|MPIP2_HUMAN			3.38561					Other
R.RKELEEVSPET#PVVPATTQR.T	T152	sp|Q15149|PLEC_HUMAN	-2.00682		2.03485		0.995585			Spindle-MT
K.KTDLSIFRT#PISK.T	T647	sp|Q8IZT6|ASPM_HUMAN			1.02865	-0.516369	0.796178			Spindle-MT
K.QGS#PDQVSPVSEM*TSTSLYQDK.Q	S1438	sp|P46821|MAP1B_HUMAN			-0.612548	1.17238	0.806515			Spindle-MT
R.NTGNGTQSSM*GS#PLTRPTPR.S	S892	sp|O75122|CLAP2_HUMAN	-0.244033	0.252697	1.24938	0.145854	0.350208			Spindle-MT
K.SKPLAAS#PKPAGLKESSDKVSR.V	S2271	sp|P46821|MAP1B_HUMAN	-0.270998	0.219238	1.11205		0.474723			Spindle-MT
K.RS#PTSTGEAELKEER.L	S438	sp|Q96L34|MARK4_HUMAN	-0.185682	-0.0322984	0.241506	1.60954	0.39281			Spindle-MT
R.SGAVQGAGSLGPGS#PVR.A	S48	sp|Q9P270|SLAI2_HUMAN	-0.114838	0.415194	1.08381	0.290856	0.191072			Spindle-MT
R.DLST#PGLEKDSGGK.T	T1853	sp|P46821|MAP1B_HUMAN		-0.244398	1.14667		0.633687			Spindle-MT
K.ASLLHSM*PTHS#S#PRSR.D	S1012:S1013	sp|O75122|CLAP2_HUMAN			1.05421	-0.0917111	0.555244			Spindle-MT
R.LSVAST#PISQR.R	T244	sp|Q9BXS6|NUSAP_HUMAN			1.38831	-0.348038	0.656373			Spindle-MT
K.TGSPGS#PGAGGVQSTAK.K	S446	sp|O43237|DC1L2_HUMAN	-0.051003		1.13912		0.528485			Spindle-MT
R.KPVTVSPT#T#PTSPTEGEAS.-	T512:T513	sp|Q9Y6G9|DC1L1_HUMAN	-0.643342			1.73597	0.725938			Spindle-MT
K.DGVLTLANNVT#PAKDVPPLS#ETEATPVPIKDM*EIAQTQK.G	T571:S580	sp|P27816|MAP4_HUMAN			1.02349	0.0822516	0.448949			Spindle-MT
R.SES#VVSGLDS#PAK.T	S433:S440	sp|O14578|CTRO_HUMAN			1.02339	0.203801	0.374859			Spindle-MT
K.SYKNEVT#PSSTTASVAR.K	T563	sp|Q8IZT6|ASPM_HUMAN			1.04619	0.19345	0.383598			Spindle-MT
K.DGVLTLANNVT#PAKDVPPLS#ETEATPVPIK.D	T571:S580	sp|P27816|MAP4_HUMAN			1.02677	0.220586	0.365279			Spindle-MT
K.SPSLSPSPPS#PLEK.T	S1265	sp|P46821|MAP1B_HUMAN	1.20349	0.735511	-0.614085	1.18217	0.238835			Spindle-MT
K.LTTEATQT#PVSNKKPVFDLK.A	T349	sp|Q9BXS6|NUSAP_HUMAN			1.14015	0.135074	0.42493			Spindle-MT
K.KREESYLSNSQT#PER.H	T858	sp|Q7Z4H7|HAUS6_HUMAN	0.016381	0.551661	1.44481	0.575565	0.11633			Spindle-MT
-.PGPTQTLS#PNGENNNDIIQDNNGTIIPFRK.H	S9	sp|Q15555|MARE2_HUMAN			1.00802	0.301788	0.314811			Spindle-MT
K.RTAITT#PNFKK.L	T182	sp|Q9BXS6|NUSAP_HUMAN			1.29743	0.015313	0.492487			Spindle-MT
R.LGS#PDYGNSALLS#LPGYRPTTR.S	S1862:S1872	sp|Q14980|NUMA1_HUMAN			1.14405	0.169845	0.406173			Spindle-MT
K.FRS#PAAPS#PLALR.Q	S462:S467	sp|Q9P270|SLAI2_HUMAN	-0.13878	1.22509	1.07084	0.475563	0.124564			Spindle-MT
R.TPLS#PSPM*K.T	S868	sp|Q69YQ0|CYTSA_HUMAN			0.0772777	1.26224	0.461073			Spindle-MT
R.SESVVSGLDS#PAKTSSM*EKK.L	S440	sp|O14578|CTRO_HUMAN	-0.0216964		1.36907		0.510088			Spindle-MT
K.FRS#PAAPS#PLALRQPVK.A	S462:S467	sp|Q9P270|SLAI2_HUMAN	0.108731		1.22386	0.736867	0.166049			Spindle-MT
K.KKTDLSIFRT#PISK.T	T647	sp|Q8IZT6|ASPM_HUMAN			1.16933	0.28218	0.349255			Spindle-MT
K.ALELPLAASSIPRPRT#PS#PESHR.S	T638:S640	sp|Q66K74|MAP1S_HUMAN	0.876846		0.0592273	1.32483	0.178945			Spindle-MT
K.KVAIIRT#PPKSPATPK.Q	T1649	sp|P11137|MAP2_HUMAN	1.49635		-0.281739	1.08112	0.290229			Spindle-MT
K.SPSLS#PSPPS#PLEK.T	S1260:S1265	sp|P46821|MAP1B_HUMAN			-0.209981	1.74459	0.576257			Spindle-MT
K.GTAAFS#PSHPLLPLR.Q	S416	sp|Q5T5Y3|CAMP1_HUMAN			0.274267	1.26709	0.364294			Spindle-MT
R.KPVTVS#PTTPTSPTEGEAS.-	S510	sp|Q9Y6G9|DC1L1_HUMAN			0.485898	1.17017	0.249444			Spindle-MT
R.TQPDGTS#VPGEPAS#PISQR.L	S1750:S1757	sp|Q14980|NUMA1_HUMAN			1.18057	0.63609	0.18538			Spindle-MT
K.SAHVTVS#GGT#PKGEAVLGTHK.L	S311:T314	sp|Q9BXS6|NUSAP_HUMAN			1.33738	0.550587	0.251373			Spindle-MT
K.SDISPLT#PR.E	T1788	sp|P46821|MAP1B_HUMAN	0.938341	0.950807	0.487183	1.42186	0.0155975			Spindle-MT
K.DPLSS#PGGPGSR.R	S198	sp|Q32P44|EMAL3_HUMAN			0.379871	1.53083	0.345153			Spindle-MT
R.SGAVQGAGS#LGPGS#PVR.A	S43:S48	sp|Q9P270|SLAI2_HUMAN		0.878051	1.39047	0.627692	0.0500456			Spindle-MT
R.S#PSASSLSSM*SSVASSVSSRPSR.T	S310	sp|P30622|CLIP1_HUMAN			0.756985	1.22769	0.148247			Spindle-MT
K.AEDGATPS#PSNET#PKK.K	S145:T150	sp|P29966|MARCS_HUMAN			1.0353	0.979723	0.0175548			Spindle-MT
K.QGSPDQVS#PVSEMTSTSLYQDK.Q	S1443	sp|P46821|MAP1B_HUMAN				1.01134				Spindle-MT
R.M*ETFS#PAVGNR.I	S715	sp|Q7Z4H7|HAUS6_HUMAN	1.53813	2.23429	1.88967	-1.54424	0.321731			Spindle-MT
R.M*QPQASAIPS#PGKFRS#PAAPS#PLALR.Q	S456:S462:S467	sp|Q9P270|SLAI2_HUMAN			1.03929					Spindle-MT
R.KVQAEDEANGLQTT#PAS#R.A	T140:S143	sp|P30622|CLIP1_HUMAN			1.04449					Spindle-MT
R.SPAAPS#PLALRQPVK.A	S467	sp|Q9P270|SLAI2_HUMAN			1.04513					Spindle-MT
K.QGSPDQVS#PVSEM*TSTSLYQDKQEGK.S	S1443	sp|P46821|MAP1B_HUMAN	0.824523	1.08283	1.25832		0.0139565			Spindle-MT
R.KPVTVSPTTPTS#PTEGEAS.-	S516	sp|Q9Y6G9|DC1L1_HUMAN	0.68715	1.12223	1.38116	1.0432	0.00512849			Spindle-MT
R.SPAAPS#PLALR.Q	S467	sp|Q9P270|SLAI2_HUMAN			1.06514					Spindle-MT
R.GGPGAAPGGAS#PASSSSAASS#PSSGR.A	S99:S109	sp|Q9BXK1|KLF16_HUMAN			1.07313					Spindle-MT
K.LM*PS#PLKGQHTLK.S	S674	sp|Q8NI77|KI18A_HUMAN			1.07664					Spindle-MT
R.SRPSSDLNNSTLQS#PAHLK.V	S403	sp|Q9P0L2|MARK1_HUMAN			1.08624					Spindle-MT
R.GRS#PPERPVPGT#PK.E	S306:T315	sp|Q9Y4B5|SOGA2_HUMAN			1.09647					Spindle-MT
R.KAPST#SHSGFPPVANGPRS#PPSLR.C	T568:S582	sp|Q66K74|MAP1S_HUMAN			1.10402					Spindle-MT
R.KPVTVSPTT#PT#SPTEGEAS.-	T513:T515	sp|Q9Y6G9|DC1L1_HUMAN	1.02008			1.20927	0.0538981			Spindle-MT
K.DGVLTLANNVT#PAKDVPPLSETEATPVPIKDM*EIAQTQK.G	T571	sp|P27816|MAP4_HUMAN			1.13343					Spindle-MT
R.IHFS#PSEPKT#SAVK.K	S605:T611	sp|Q8IZT6|ASPM_HUMAN			1.14187					Spindle-MT
R.S#PAAPS#PLALR.Q	S462:S467	sp|Q9P270|SLAI2_HUMAN			1.15556					Spindle-MT
K.SGKQGS#PDQVSPVSEM*TSTSLYQDK.Q	S1438	sp|P46821|MAP1B_HUMAN				1.20216				Spindle-MT
K.SSLGDM*FS#PIRDDAVVNK.G	S411	sp|Q8NHV4|NEDD1_HUMAN				1.20401				Spindle-MT
K.AKTDHGAEIVYKS#PVVSGDT#SPR.H	S713:T720	sp|P10636|TAU_HUMAN			1.20787					Spindle-MT
K.ELEEVSPET#PVVPATTQR.T	T152	sp|Q15149|PLEC_HUMAN				1.21632				Spindle-MT
K.ITRT#PQASTYSYETSDLCYTAEK.K	T2051	sp|P46821|MAP1B_HUMAN			2.00255	0.573837	0.322335			Spindle-MT
R.DHIES#PKT#PIKGPPVSSLSLASLNTGDNESVHSGK.R	S1276:T1279	sp|Q08AD1|CAMP2_HUMAN			1.32006					Spindle-MT
K.VSPSKSPS#LS#PSPPS#PLEK.T	S1258:S1260:S1265	sp|P46821|MAP1B_HUMAN				1.37523				Spindle-MT
R.KLM*PS#PLKGQHTLK.S	S674	sp|Q8NI77|KI18A_HUMAN			1.40853					Spindle-MT
K.AEDGAT#PSPSNET#PK.K	T143:T150	sp|P29966|MARCS_HUMAN			1.69705	1.1455	0.122007			Spindle-MT
K.KTGS#PGGPGVSGGS#PAGGAGGGSSGLPPSTKK.S	S458:S468	sp|Q9Y6G9|DC1L1_HUMAN			1.4783					Spindle-MT
R.KPVTVSPTT#PTS#PTEGEAS.-	T513:S516	sp|Q9Y6G9|DC1L1_HUMAN	1.02008		2.25379	1.24673	0.0578693			Spindle-MT
R.LPPKVES#LESLYFT#PIPAR.S	S1769:T1776	sp|Q14980|NUMA1_HUMAN			1.53576					Spindle-MT
R.TPGT#PGTPSYPR.T	T1616	sp|P11137|MAP2_HUMAN			1.5374					Spindle-MT
R.ESSPLYS#PTFS#DSTSAVK.E	S1797:S1801	sp|P46821|MAP1B_HUMAN			1.46185	1.63988	0.0365005			Spindle-MT
K.QGS#PDQVSPVSEMTSTSLYQDK.Q	S1438	sp|P46821|MAP1B_HUMAN				1.55396				Spindle-MT
K.AEDGAT#PSPSNET#PKK.K	T143:T150	sp|P29966|MARCS_HUMAN			1.68846	1.47752	0.0423533			Spindle-MT
R.S#PAAPS#PLALRQPVK.A	S462:S467	sp|Q9P270|SLAI2_HUMAN			1.632					Spindle-MT
K.VLS#PLR.S	S1396	sp|Q12756|KIF1A_HUMAN	1.75647		0.868474	2.30455	0.0591465			Spindle-MT
R.SIS#KDSLASNIVNLT#PQNQPHPTATK.S	S500:T512	sp|Q5T5Y3|CAMP1_HUMAN			1.67789					Spindle-MT
R.ESSPLYS#PTFSDSTSAVK.E	S1797	sp|P46821|MAP1B_HUMAN	1.4514		1.2288	2.37475	0.0407193			Spindle-MT
R.KVQAEDEANGLQT#T#PASR.A	T139:T140	sp|P30622|CLIP1_HUMAN			1.68621					Spindle-MT
R.GRS#PS#PIGVGSEM*CREEGGEGTPVK.Q	S1812:S1814	sp|Q9Y4B5|SOGA2_HUMAN				1.72575				Spindle-MT
K.ASST#PSSETQEEFVDDFR.V	T45	sp|P30622|CLIP1_HUMAN			1.74498					Spindle-MT
R.EHASIDAQSGAGVPNPSTSAS#PKK.S	S368	sp|Q8IXJ6|SIR2_HUMAN				1.74785				Spindle-MT
K.QGSPDQVS#PVSEM*TSTSLYQDK.Q	S1443	sp|P46821|MAP1B_HUMAN			2.67301	0.823698	0.309701			Spindle-MT
K.TLEVVS#PSQSVTGSAGHTPYYQS#PTDEK.S	S1322:S1339	sp|P46821|MAP1B_HUMAN				1.75106				Spindle-MT
K.DGSPEAPAS#PEREEVALSEYK.T	S1353	sp|P11137|MAP2_HUMAN				1.75548				Spindle-MT
R.KNPVTSSTSVLHSSPLNVFM*GS#PGKEENENR.D	S468	sp|Q8NHV4|NEDD1_HUMAN			1.77256					Spindle-MT
K.TPPAPS#PFDLPELK.H	S1186	sp|O95239|KIF4A_HUMAN			1.85052					Spindle-MT
K.ITRT#PQASTYSYETSDLCYT#AEKK.S	T2051:T2067	sp|P46821|MAP1B_HUMAN			4.08368	-0.0410364	0.506397			Spindle-MT
K.KT#GS#PGGPGVSGGSPAGGAGGGSSGLPPSTK.K	T456:S458	sp|Q9Y6G9|DC1L1_HUMAN			2.12727					Spindle-MT
K.AVPM*APAPAS#PGS#SNDSSAR.S	S759:S762	sp|Q66K74|MAP1S_HUMAN			2.22251					Spindle-MT
R.S#PACSSLTPSLCK.L	S43	sp|Q96R06|SPAG5_HUMAN			2.46637					Spindle-MT
K.QTETEM*LYGSAPRT#PSKR.R	T470	sp|O43663|PRC1_HUMAN			2.6834					Spindle-MT
K.KGDGIS#PLREEAAGAEDEKVYTDR.A	S810	sp|Q08AD1|CAMP2_HUMAN	1.27407		4.36746		0.3193			Spindle-MT
R.KPVTVSPTT#PTSPT#EGEAS.-	T513:T518	sp|Q9Y6G9|DC1L1_HUMAN			2.8242					Spindle-MT
R.KLM*PS#PLKGQHTLKS#PPSQSVQLNDSLSK.E	S674:S684	sp|Q8NI77|KI18A_HUMAN			3.11482					Spindle-MT
R.ESSPLYS#PTFSDSTS#AVKEK.T	S1797:S1805	sp|P46821|MAP1B_HUMAN			3.47408					Spindle-MT
K.VAIIRT#PPKSPAT#PK.Q	T1649:T1656	sp|P11137|MAP2_HUMAN			6.02723					Spindle-MT

## Sheet: Cyclin A substrates
peptide sequence	phosphorylation site	protein reference	uniprot accession	charge state	xcor	dcn	ppm	localization probability	Phosphopeptide HL Log2 Ratio a	Phosphopeptide HL Log2 Ratio b	Phosphopeptide HL Log2 Ratio c	Phosphopeptide HL Log2 Ratio d	HL Log2 Ratio average	pvalue
R.LIS#SPTSFIDVGAR.L	S1278	sp|Q86WG5|MTMRD_HUMAN	Q86WG5	2	2.029	0.5451	0.323849	0.5			5.19059	5.44017	5.31538	0.0149434
K.DKS#TT#PGGTGIKPFLER.F	S362:T364	sp|Q9NQW6|ANLN_HUMAN	Q9NQW6	3	3.005	0.5153	0.392394	0.49905			5.37738	4.43433	4.90586	0.061001
K.TPTTTPPETQQS#PHLSLK.D	S436	sp|Q5FBB7|SGOL1_HUMAN	Q5FBB7	3	3.065	0.4927	0.5181	0.99706			3.68015	3.34597	3.51306	0.030257
K.LNSSGSSEDS#FVEIR.M	S177	sp|Q96CV9|OPTN_HUMAN	Q96CV9	2	3.088	0.5632	0.023521	1	2.94913		3.09804	4.16724	3.4048	0.0124587
R.NFVFHTLS#PVKAEAAK.E	S1289	sp|Q9HAW4|CLSPN_HUMAN	Q9HAW4	2,3	3.523	0.7091	0.274196	1	3.28839		3.39497		3.34168	0.010152
K.TEPTS#PTPSAFK.G	S613	sp|Q86XN7|PRSR1_HUMAN	Q86XN7	2	1.973	0.5421	0.246255	0.99615			3.73182	2.94066	3.33624	0.0751339
K.KLNSPEETAFQT#PK.S	T414	sp|Q9BTX1|NDC1_HUMAN	Q9BTX1	2,3	3.677	0.5804	0.037596	1			3.34292	3.21178	3.27735	0.0127353
R.RKS#EAGSGAASSSGEDKENDGFVFK.M	S178	sp|P30305|MPIP2_HUMAN	P30305	2,3,4	6.554	0.7563	0.076426	1	2.95568	3.38794	3.42165	3.25923	3.25612	7.59765e-05
R.SPS#M*PCSVIRPILK.R	S323	sp|P30305|MPIP2_HUMAN	P30305	2,3	3.03	0.6115	0.083951	0.99999			3.35221	3.10545	3.22883	0.024314
R.LLGHS#PVLR.N	S160	sp|P30305|MPIP2_HUMAN	P30305	2,3	1.984	0.3881	0.188262	1			3.47538	2.79615	3.13577	0.0686804
R.RRS#VTPPEEQQEAEEPKAR.V	S353	sp|P30305|MPIP2_HUMAN	P30305	4	5.025	0.6667	0.333012	0.99999	2.83117		3.24119		3.03618	0.042921
R.DLYRSGY#GFNEPEQSR.F	Y93	sp|Q5BKZ1|ZN326_HUMAN	Q5BKZ1	3	3.182	0.5082	0.242644	0.49905	3.19695		2.84761		3.02228	0.0367518
R.SVTSNQSDGTQESCES#PDVLDR.H	S361	sp|Q9UGV2|NDRG3_HUMAN	Q9UGV2	3	3.322	0.5316	0.301231	1			2.79663	3.13946	2.96805	0.0367262
R.DLRDS#RDFRDQR.D	S96	sp|Q9HCD5|NCOA5_HUMAN	Q9HCD5	2,3,4	2.201	0.3267	0.006861	1	2.81922		3.2306	2.59901	2.88294	0.00409651
K.ERQEAEEAKEALLQAS#R.D	S407	sp|P26038|MOES_HUMAN	P26038	2,3,4	3.228	0.6211	0.145993	1	2.68938		2.95619		2.82278	0.0300643
K.IGEGT#Y#GVVYK.G	T14:Y15,T14:Y15,T14:Y15	sp|P06493|CDK1_HUMAN,sp|P24941|CDK2_HUMAN,sp|Q00526|CDK3_HUMAN	P06493	2	2.299	0.3399	0.01745	1	3.7828	2.3601	2.17383	2.93904	2.81394	0.00441951
K.NSVQTPVENSTNS#QHQVK.E	S560	sp|Q9UHI6|DDX20_HUMAN	Q9UHI6	3	3.403	0.5063	0.298511	0.99493			2.5846	2.81861	2.70161	0.0275541
K.ASYHFSPEELDENTS#PLLGDAR.F	S276	sp|O75410|TACC1_HUMAN	O75410	2,3	4.696	0.7293	0.01409	0.99765	2.3099		2.71122	3.06227	2.69446	0.00644434
R.LIDSSGSASVLTHS#SSGNSLK.R	S324	sp|Q96SU4|OSBL9_HUMAN	Q96SU4	2,3	4.585	0.667	0.099943	0.99609	2.22131		2.90538		2.56334	0.0844472
R.LM*AS#LSDFR.V	S164	sp|O43294|TGFI1_HUMAN	O43294	2	1.615	0.485	0.17252	0.99999			2.71244	2.33008	2.52126	0.0481812
K.EALLQAS#RDQK.K	S407	sp|P26038|MOES_HUMAN	P26038	2	1.817	0.366	0.132398	1			2.87896	2.14801	2.51348	0.0919232
R.SPSDSS#TAST#PVAEQIER.A	S342:T346	sp|Q16643|DREB_HUMAN	Q16643	2	3.621	0.2161	0.1188	0.49842			2.86136	2.15768	2.50952	0.0886776
K.ESDPFRGS#ATDDFFKK.Q	S672	sp|Q9UBC2|EP15R_HUMAN	Q9UBC2	3,4	2.839	0.5203	0.08855	1			2.55217	2.39265	2.47241	0.0205298
K.SPSLS#PSPPS#PLEKT#PLGER.S	S1260:S1265:T1270	sp|P46821|MAP1B_HUMAN	P46821	2,3	3.098	0.3995	1.10051	0.49999			2.13025	2.80952	2.46989	0.0869955
K.SSPSVLIHS#LGK.S	S419	sp|Q9P0K7|RAI14_HUMAN	Q9P0K7	2,3	2.357	0.4786	0.020279	1	3.12896		1.40083	2.70637	2.41205	0.043487
K.NLLRS#PSIK.L	S18	sp|O60336|MABP1_HUMAN	O60336	2,3	2.18	0.4192	0.048525	1		1.96863	3.14143	2.05718	2.38908	0.0240131
R.SPSDSSTAST#PVAEQIER.A	T346	sp|Q16643|DREB_HUMAN	Q16643	2,3	4.714	0.7089	0.04028	1			2.35147	2.35688	2.35417	0.000732257
R.DLRDS#RDFR.D	S96	sp|Q9HCD5|NCOA5_HUMAN	Q9HCD5	2,3	1.866	0.4073	0.02431	1			2.3026	2.34239	2.3225	0.00545392
R.S#VDFRDPFEKER.Y	S815	sp|Q7Z6E9|RBBP6_HUMAN	Q7Z6E9	3	2.273	0.5058	0.114911	1	2.45745		2.13957		2.29851	0.0439515
R.VPLAPITDPQQLQLS#PLK.G	S20	sp|P31350|RIR2_HUMAN	P31350	2,3	3.488	0.6827	0.034397	1			2.3302	2.21954	2.27487	0.0154807
K.TTAAHS#LVGTPYYM*SPER.I	S195	sp|Q9HC98|NEK6_HUMAN	Q9HC98	2,3	3.352	0.6372	0.278698	1		1.13658	3.43303	2.23972	2.26978	0.0757742
R.S#VTPPEEQQEAEEPK.A	S353	sp|P30305|MPIP2_HUMAN	P30305	2	2.069	0.5114	0.268019	0.99999			1.96947	2.55839	2.26393	0.0823402
K.LITSEEERS#PAKR.G	S1678	sp|Q12888|TP53B_HUMAN	Q12888	2,3,4	2.018	0.4608	0.143872	1	2.04426		2.4105		2.22738	0.0522212
K.VSVTPPEESQNSDT#PPRPDR.L	T519	sp|Q05209|PTN12_HUMAN	Q05209	3	2.076	0.3401	0.485097	0.33333			2.48536	1.92936	2.20736	0.0797564
K.LITS#EEERSPAKR.G	S1673	sp|Q12888|TP53B_HUMAN	Q12888	3	1.253	0.2715	0.808974	0.99996	2.03971	2.29544			2.16758	0.0375116
R.EREDSGDAEAHAFKS#PSKENK.K	S289	sp|Q9NPI1|BRD7_HUMAN	Q9NPI1	3,4	3.68	0.6641	0.062393	1	2.11771		2.20847		2.16309	0.0133541
R.TPS#S#EEISPTKFPGLYR.T	S29:S30	sp|Q15311|RBP1_HUMAN	Q15311	2,3	2.781	0.3552	0.272832	0.49842	2.06446			2.16066	2.11256	0.0144917
R.TPS#SEEIS#PTKFPGLYR.T	S29:S34	sp|Q15311|RBP1_HUMAN	Q15311	2,3	3.223	0.3919	0.043423	0.99748	2.06446		2.14634	2.102	2.10427	0.000126438
R.TDSQSVRHS#PIAPSSPSPQVLAQK.Y	S306	sp|Q9NQS7|INCE_HUMAN	Q9NQS7	3,4	4.994	0.6938	0.172592	0.99998			1.89864	2.22035	2.05949	0.0496218
R.ANSTSDSVFTET#PS#PVLK.N	T98:S100	sp|Q9UKI2|BORG2_HUMAN	Q9UKI2	2,3	3.093	0.4497	0.398276	1			2.22072	1.88343	2.05208	0.0522028
K.IGEGTY#GVVYK.G	Y15,Y15,Y15	sp|P06493|CDK1_HUMAN,sp|P24941|CDK2_HUMAN,sp|Q00526|CDK3_HUMAN	P06493	2,3	2.739	0.3102	0.042101	0.99861	2.3661	1.52808	1.79538	2.50079	2.04759	0.0030272
R.KLITSEEERS#PAKR.G	S1678	sp|Q12888|TP53B_HUMAN	Q12888	3,4	2.404	0.4484	0.000352	1	1.95739		2.13234		2.04487	0.0272176
K.SDLSSSSGSLSLS#HGSSSLEHR.S	S1291	sp|O15013|ARHGA_HUMAN	O15013	2,3	3.532	0.3724	0.362045	0.99998			2.29554	1.75666	2.0261	0.0841665
R.KLITS#EEERSPAKR.G	S1673	sp|Q12888|TP53B_HUMAN	Q12888	3,4	2.848	0.4838	0.00036	0.5	1.95739		2.09117		2.02428	0.0210285
R.SAQGSSS#PVPSM*VQKS#PR.I	S657:S666	sp|P35658|NU214_HUMAN	P35658	2,3	2.519	0.5318	0.02847	0.49887	2.13614		1.89612		2.01613	0.0378504
R.IYASSS#PPDTGQR.F	S196	sp|Q9UGJ0|AAKG2_HUMAN	Q9UGJ0	2	2.394	0.5484	0.833401	0.9969			1.93997	2.06468	2.00232	0.0198189
K.SFHFDPLSS#GSR.S	S423	sp|Q9C0B5|ZDHC5_HUMAN	Q9C0B5	2,3	2.195	0.5303	0.01385	0.9974	1.54503		2.42732	1.97043	1.98093	0.0161389
R.QVLQSTQS#PR.T	S748	sp|Q9Y2D5|AKAP2_HUMAN	Q9Y2D5	2	1.9	0.4512	0.208838	0.99999	1.66447	2.01674	1.82491	2.39899	1.97628	0.00110636
R.ANSTSDS#VFTETPS#PVLK.N	S93:S100	sp|Q9UKI2|BORG2_HUMAN	Q9UKI2	2,3	3.386	0.3789	0.041809	0.99993	1.96129		1.87722	2.08956	1.97602	0.000974774
K.GQKS#PGALETPSAAGSQGNTASQGK.E	S393	sp|Q9Y2D5|AKAP2_HUMAN	Q9Y2D5	2,3,4	5.294	0.7598	0.030559	1	1.58133	1.89079	1.96139	2.3397	1.9433	0.00111046
R.ANSTSDSVFT#ETPS#PVLK.N	T96:S100	sp|Q9UKI2|BORG2_HUMAN	Q9UKI2	3	1.627	0.3479	0.178536	0.49843	1.96129		1.80766	2.04621	1.93839	0.00129456
R.SPSDSSTAS#TPVAEQIER.A	S345	sp|Q16643|DREB_HUMAN	Q16643	2,3	3.279	0.62	0.102284	0.5	1.12475		2.36898	2.28416	1.92596	0.0407883
K.SKDAS#LVTNEDHQR.S	S773	sp|P49454|CENPF_HUMAN	P49454	2,3	3.635	0.5717	0.010826	1	1.55588		2.41979	1.71694	1.89754	0.0189834
K.GLSLVDKENT#PPALSGTR.V	T33	sp|P31350|RIR2_HUMAN	P31350	2,3	3.779	0.6692	0.044742	1	1.44897	1.80678	2.10846	2.19013	1.88858	0.00151274
R.ANS#TSDSVFTETPS#PVLK.N	S89:S100	sp|Q9UKI2|BORG2_HUMAN	Q9UKI2	2,3	3.54	0.3102	0.007627	0.99999			1.73331	2.03934	1.88633	0.051528
R.ANSTS#DSVFTETPS#PVLK.N	S91:S100	sp|Q9UKI2|BORG2_HUMAN	Q9UKI2	2	2.139	0.2347	0.071108	0.33333	1.72874			2.03934	1.88404	0.0523571
R.KLES#TESRSSFSQHAR.T	S423	sp|P02545|LMNA_HUMAN	P02545	3,4	2.297	0.4488	0.186106	0.49892	1.97115	1.8951	1.7824		1.88288	0.00084682
K.S#PGALETPSAAGSQGNTASQGK.E	S393	sp|Q9Y2D5|AKAP2_HUMAN	Q9Y2D5	2,3	4.34	0.7158	0.041646	1	1.64965		1.67124	2.25923	1.86004	0.0113303
K.S#NQIPTEVR.S	S151	sp|Q9BWH2|FUND2_HUMAN	Q9BWH2	2	2.043	0.417	0.034741	1	2.34417	2.02439	1.02663	1.98398	1.84479	0.00743578
K.IRKS#NQIPTEVR.S	S151	sp|Q9BWH2|FUND2_HUMAN	Q9BWH2	2,3	2.645	0.4701	0.163104	1	2.22521	2.0042	1.24787		1.82576	0.025276
K.VLDAS#GHHETLIGEEQRPVFK.Q	S104	sp|Q969R8|ITFG2_HUMAN	Q969R8	3,4	5.226	0.6721	0.006298	1	1.82212		1.94094	1.66004	1.8077	0.00202195
R.NSQLGIFSS#SEK.I	S76	sp|O14777|NDC80_HUMAN	O14777	2	2.003	0.4604	0.201224	0.49903			1.54634	2.05285	1.7996	0.0890075
R.GNLELRPGGAHPGTCS#PSRPGS.-	S1887	sp|Q96SN8|CK5P2_HUMAN	Q96SN8	2,3	3.136	0.536	0.162161	0.99466			1.82042	1.74962	1.78502	0.0126235
K.SFHFDPLS#SGSR.S	S422	sp|Q9C0B5|ZDHC5_HUMAN	Q9C0B5	2,3	1.763	0.3745	0.19033	0.49901	1.48098			2.06325	1.77212	0.103663
R.KPNIFYSGPAS#PARPR.Y	S327	sp|Q6PL18|ATAD2_HUMAN	Q6PL18	2,3,4	3.189	0.6563	0.131633	1	2.1501		1.38552	1.77575	1.77046	0.0151904
R.VT#QGAASPGHGIQEK.L	T375	sp|Q9HB58|SP110_HUMAN	Q9HB58	3	2.314	0.4101	0.083802	0.99494			2.00287	1.5352	1.76904	0.0836637
K.VQTT#PSKPGGDRYIPHR.S	T70	sp|Q12834|CDC20_HUMAN	Q12834	3,4	2.965	0.4766	0.015395	0.99534	1.97115	1.75055		1.56825	1.76331	0.00433554
R.RHSAS#NLHALAHPAPSPGS#CSPK.F	S59:S73	sp|P47974|TISD_HUMAN	P47974	4	4.456	0.6351	0.223931	0.25			1.58501	1.93596	1.76049	0.0632456
K.KLNLTLS#PAK.K	S567	sp|Q9UKL3|C8AP2_HUMAN	Q9UKL3	2	2.222	0.4514	0.516366	1			1.92317	1.59621	1.75969	0.058975
R.NGDLGAM*KHS#PGLSR.D	S141	sp|Q6P2H3|CEP85_HUMAN	Q6P2H3	2,3,4	2.951	0.5496	0.050564	1	1.13283	1.89458	2.4399	1.55953	1.75671	0.0078455
K.RSNS#EVEDVGPTSHNR.K	S831	sp|Q13206|DDX10_HUMAN	Q13206	3	3.792	0.5488	0.06456	0.5			1.98405	1.52248	1.75327	0.0833213
R.KSS#TGSPTS#PLNAEK.L	S1773:S1779	sp|Q15746|MYLK_HUMAN	Q15746	2	2.676	0.2362	0.055671	0.49825			1.69448	1.79928	1.74688	0.0190913
R.SFS#ENGDRSQHLLHLQQQQK.G	S125	sp|P47974|TISD_HUMAN	P47974	3,4	2.869	0.4459	0.324684	0.99136	1.60104	1.80846		1.82771	1.74574	0.0017231
R.VTQGAAS#PGHGIQEK.L	S380	sp|Q9HB58|SP110_HUMAN	Q9HB58	2,3	2.243	0.4637	1.13393	1			1.63312	1.84737	1.74024	0.0391401
K.ASPDQNASTHT#PQSSVK.T	T308	sp|Q14677|EPN4_HUMAN	Q14677	2,3	2.972	0.5273	0.033308	1			1.63477	1.84438	1.73958	0.0383083
R.NNS#NTCNIENELEDSRK.T	S1243	sp|Q6PL18|ATAD2_HUMAN	Q6PL18	2,3	4.448	0.6252	0.12442	1			1.81923	1.65397	1.7366	0.0302692
K.KILCKS#PQSDPADTPTNTK.Q	S1861	sp|P46013|KI67_HUMAN	P46013	2,3,4	4.703	0.6928	0.008444	1		1.57214	1.8975		1.73482	0.0595228
R.DALGDSLQVPVS#PSSTTSSR.C	S152	sp|Q9Y2D5|AKAP2_HUMAN	Q9Y2D5	2,3	4.527	0.6543	0.002092	1	1.83115	1.52556	1.71004	1.86347	1.73255	0.000188465
K.VNIS#PTISSESK.L	S450	sp|Q8TAT5|NEIL3_HUMAN	Q8TAT5	2	2.262	0.5968	0.346477	1		1.51283	2.18723	1.46621	1.72209	0.0178123
K.DSISAVSSEKVS#PSK.S	S1252	sp|P46821|MAP1B_HUMAN	P46821	2,3	3.296	0.608	0.202019	0.99999			1.66	1.77612	1.71806	0.0215053
K.TSEIEPKNS#PEDLGLS#LTGDSCK.L	S500:S507	sp|Q12888|TP53B_HUMAN	Q12888	2,3	3.402	0.4909	0.144591	0.99998			1.70037	1.71477	1.70757	0.00268339
R.TGS#FHGPGHISLR.R	S842	sp|Q96QB1|RHG07_HUMAN	Q96QB1	2,3	2.767	0.5059	0.040105	0.99801	2.10615	1.57307	1.26175	1.84165	1.69566	0.00257597
R.ESSPLYS#PTFSDSTSAVK.E	S1797	sp|P46821|MAP1B_HUMAN	P46821	2,3	3.168	0.6017	0.030328	0.99998	1.4514		1.2288	2.37475	1.68498	0.0407193
R.TGS#FHGPGHISLRR.E	S842	sp|Q96QB1|RHG07_HUMAN	Q96QB1	3,4	2.251	0.4389	0.166865	0.99536			1.92863	1.42465	1.67664	0.0949688
R.GNLELRPGGAHPGT#CSPSRPGS.-	T1885	sp|Q96SN8|CK5P2_HUMAN	Q96SN8	3	3.207	0.5609	0.092109	0.99617	1.63911		1.69723		1.66817	0.0110896
K.SVPVNNLPERS#PTDSPR.E	S3175	sp|P49454|CENPF_HUMAN	P49454	2,3	2.318	0.459	0.012916	1	1.77805	1.36816	2.10902	1.40877	1.666	0.00242091
K.AGGNSSTSIFTHPS#SSGGHQGPHR.N	S1265	sp|A7E2V4|ZSWM8_HUMAN	A7E2V4	3,4	4.035	0.5553	0.269712	0.49999			1.90226	1.41585	1.65906	0.0926626
R.YIDTHNRVS#KEDEDIYK.L	S389	sp|Q9NYY3|PLK2_HUMAN	Q9NYY3	3,4	2.898	0.5079	0.246802	0.99997			1.66047	1.63395	1.64721	0.00512533
K.QFDAST#PKNDIS#PPGR.F	T1063:S1069	sp|Q2NKX8|ERC6L_HUMAN	Q2NKX8	3	1.777	0.2421	0.540602	0.5			1.46144	1.82511	1.64327	0.0701584
K.VLS#PLR.S	S1396	sp|Q12756|KIF1A_HUMAN	Q12756	2	1.353	0.2516	0.0305	1	1.75647		0.868474	2.30455	1.64317	0.0591465
R.KVPSFT#FTPTVTYQR.G	T942	sp|Q9Y6N7|ROBO1_HUMAN	Q9Y6N7	3	2.863	0.5152	0.18501	0.99747	1.62764		1.48758	1.77814	1.63112	0.00263499
K.RRYS#DPPTYCLPPASGQTNG.-	S2141	sp|Q13459|MYO9B_HUMAN	Q13459	3	2.143	0.2912	0.215068	0.49995			1.88105	1.37427	1.62766	0.0983174
K.TANS#PGSGARPDPVR.S	S7	sp|Q13206|DDX10_HUMAN	Q13206	2,3	1.544	0.2876	0.309396	1	1.37614		1.92881	1.55728	1.62074	0.00992378
R.AEEEHLSS#SGGLAK.N	S356	sp|Q52LW3|RHG29_HUMAN	Q52LW3	2,3	2.942	0.5602	0.149453	0.49936		1.80363	1.64051	1.39224	1.61213	0.00545923
R.TLS#M*IEEEIR.A	S720	sp|Q9Y2D5|AKAP2_HUMAN	Q9Y2D5	2	2.155	0.3268	0.026097	0.99999	1.6396		1.29378	1.89912	1.61084	0.0116418
K.SLGSAS#PGPGQPPLSS#PTR.G	S684:S694	sp|Q9C0B5|ZDHC5_HUMAN	Q9C0B5	2,3	2.891	0.4966	0.105774	0.49425			1.67187	1.5293	1.60058	0.0283341
R.ALS#RQLS#SGVSEIR.H	S78:S82	sp|P04792|HSPB1_HUMAN	P04792	2,3	1.973	0.3229	0.397331	0.99546	1.83437	1.43653	1.1738	1.94076	1.59636	0.00291621
R.GM*GPGT#PAGYGR.G	T687	sp|P23246|SFPQ_HUMAN	P23246	2	1.982	0.5908	0.029042	1	0.992049	1.57436	2.54955	1.25044	1.5916	0.0185391
K.AEDGAT#PSPSNET#PKK.K	T143:T150	sp|P29966|MARCS_HUMAN	P29966	2,3	2.369	0.563	0.093986	1			1.68846	1.47752	1.58299	0.0423533
R.SEPSLEPES#FRSPTFGK.S	S406	sp|Q9C0B5|ZDHC5_HUMAN	Q9C0B5	2,3	2.389	0.3899	0.243674	0.99428			1.71449	1.43088	1.57268	0.0572487
K.TTKIPCDS#PQSDPVDT#PTSTK.Q	S1253:T1261	sp|P46013|KI67_HUMAN	P46013	3	2.846	0.3429	0.365247	0.99301	1.47253		1.66279		1.56766	0.0385856
K.LLSEHQVTSS#GDKDRPR.R	S969	sp|P42684|ABL2_HUMAN	P42684	3	2.516	0.5501	1.23052	0.99727			1.63841	1.4759	1.55716	0.0331905
K.KLENSPLGEALRS#GQAR.R	S116	sp|Q9NX40|OCAD1_HUMAN	Q9NX40	3	3.074	0.4282	0.228033	1			1.66232	1.44986	1.55609	0.0433934
K.SSM*FRAEEEHLSS#SGGLAK.N	S356	sp|Q52LW3|RHG29_HUMAN	Q52LW3	3	3.482	0.5342	0.215083	0.49869		1.52304		1.58649	1.55477	0.0129879
R.ESSPLYS#PTFS#DSTSAVK.E	S1797:S1801	sp|P46821|MAP1B_HUMAN	P46821	2,3	2.856	0.2885	0.000184	0.99992			1.46185	1.63988	1.55087	0.0365005
K.NKLEELQTLCKT#PPR.S	T1185	sp|O94986|CE152_HUMAN	O94986	3	3.727	0.4545	1.08103	1			1.62652	1.47253	1.54953	0.0316085
R.VHGS#PLELK.Q	S601	sp|Q9UPQ0|LIMC1_HUMAN	Q9UPQ0	2	2.326	0.4811	0.398877	1	0.744932		2.42035	1.47578	1.54702	0.0858105
R.TSS#TNEDEDLNPEQKIER.E	S559	sp|Q99081|HTF4_HUMAN	Q99081	2,3	3.479	0.6363	0.100946	0.99498		1.31897		1.77476	1.54686	0.093122
R.KVPS#FTFTPTVTYQR.G	S940	sp|Q9Y6N7|ROBO1_HUMAN	Q9Y6N7	2,3	2.49	0.5817	0.215313	0.99999	1.62764		1.45962		1.54363	0.0346124
R.AEEEHLSSS#GGLAK.N	S357	sp|Q52LW3|RHG29_HUMAN	Q52LW3	2,3	3.315	0.6029	0.051263	0.99757	1.50072	1.62428	1.67036	1.36644	1.54045	0.000189757
K.DGDM*HSSS#LTVECSK.T	S484	sp|Q12888|TP53B_HUMAN	Q12888	2,3	3.113	0.6306	0.063541	0.9966			1.77691	1.30199	1.53945	0.0974288
K.SPPLLES#PDATRESM*VK.L	S421	sp|Q15036|SNX17_HUMAN	Q15036	3	2.459	0.3388	0.512257	1	1.39119	1.19901	1.98913		1.52644	0.0234395
K.AEQM*HQS#FVAETSQR.I	S876	sp|P49454|CENPF_HUMAN	P49454	2,3	3.063	0.6216	0.087137	1	0.757931		2.50019	1.31891	1.52568	0.0970554
R.SNS#EVEDVGPTSHNR.K	S831	sp|Q13206|DDX10_HUMAN	Q13206	2,3	4.139	0.6983	0.158712	0.99865	1.0013	1.53498	1.23301	2.31701	1.52158	0.0130699
R.GIVVY#TGDR.T	Y260	sp|P05023|AT1A1_HUMAN	P05023	2	2.086	0.536	0.120262	0.9986	1.5461		1.48317		1.51463	0.013222
R.KPVTVSPTT#PTS#PTEGEAS.-	T513:S516	sp|Q9Y6G9|DC1L1_HUMAN	Q9Y6G9	2,3	3.891	0.2079	0.107231	0.49728	1.02008		2.25379	1.24673	1.50686	0.0578693
R.RGS#LPDTQPSQGPSTPKGER.A	S674	sp|Q86Y91|KI18B_HUMAN	Q86Y91	3,4	4.946	0.6557	0.004772	1	1.9346	1.06903	1.51668		1.50677	0.0264252
K.AQSLVIS#PPAPSPR.K	S579	sp|P46013|KI67_HUMAN	P46013	2,3	2.979	0.5623	0.086427	1	2.27229	1.05006	1.19645		1.50627	0.0596493
R.KSS#IFSYR.D	S661	sp|Q8IYD8|FANCM_HUMAN	Q8IYD8	2	1.838	0.3406	0.168234	0.99802	1.34322		1.58033	1.5638	1.49578	0.00260076
R.ASVLDTS#M*SAGSGS#PSKTVTPK.A	S516:S523	sp|Q9UPQ0|LIMC1_HUMAN	Q9UPQ0	2,3	3.114	0.2065	2.11972	0.24999	1.43212		1.54479		1.48845	0.0240836
K.LLGSENDTGS#PDFYTPR.T	S727	sp|Q9P2Q2|FRM4A_HUMAN	Q9P2Q2	2,3	3.595	0.6818	0.20848	1			1.29144	1.68105	1.48624	0.0829696
R.S#VSQDLIKKEEERK.K	S377	sp|Q9UPQ0|LIMC1_HUMAN	Q9UPQ0	3,4	3.358	0.4983	0.277115	0.99999			1.35767	1.60561	1.48164	0.0531418
R.SDDS#DEDEPCAISGK.W	S526	sp|Q96QB1|RHG07_HUMAN	Q96QB1	2,3	3.182	0.5978	0.182812	1			1.40306	1.54345	1.47326	0.0303094
K.VKPPPS#PTTEGPSLQPDLAPEEAAGTQRPK.N	S778	sp|Q9Y2D5|AKAP2_HUMAN	Q9Y2D5	4	4.224	0.5993	0.134426	0.99116	1.41389		1.01243	1.90046	1.44226	0.0302591
K.IEIM*S#PR.K	S412	sp|Q8IZC4|RTKN2_HUMAN	Q8IZC4	2	1.493	0.356	0.021421	1			1.56166	1.30542	1.43354	0.0567451
R.VFELNS#DSGK.S	S372	sp|Q9NW68|BSDC1_HUMAN	Q9NW68	2	1.539	0.5166	0.442042	0.99999			1.3525	1.50918	1.43084	0.0348212
R.LVPTGPTHREPS#PVRYDNLSR.H	S529	sp|Q9C0B5|ZDHC5_HUMAN	Q9C0B5	3,4	2.078	0.3484	0.381439	0.99987			1.62618	1.23548	1.43083	0.0863836
K.TS#PGRPLGTTK.A	S121	sp|Q7Z6I8|CE024_HUMAN	Q7Z6I8	2,3	1.522	0.2963	0.43394	0.5			1.60345	1.25423	1.42884	0.0774126
K.SLGS#ASPGPGQPPLSS#PTR.G	S682:S694	sp|Q9C0B5|ZDHC5_HUMAN	Q9C0B5	2,3	2.538	0.5091	0.42164	0.24941			1.31546	1.5293	1.42238	0.0477653
K.AQSLVISPPAPS#PR.K	S584	sp|P46013|KI67_HUMAN	P46013	2,3	3.191	0.5692	0.033369	1	2.27229	1.05006	0.938168		1.42017	0.0798309
R.ESGAPS#PITFTSLR.E	S1733	sp|Q8NEV8|EXPH5_HUMAN	Q8NEV8	2	2.323	0.5872	0.531722	1			1.61015	1.22714	1.41864	0.085421
R.RVTQGAAS#PGHGIQEK.L	S380	sp|Q9HB58|SP110_HUMAN	Q9HB58	2,3	3.189	0.5146	0.059048	1		1.28694	1.27916	1.68981	1.41864	0.0090139
K.TVDSQGPT#PVCT#PTFLER.R	T234:T238	sp|Q9BYG3|MK67I_HUMAN	Q9BYG3	2,3	3.111	0.5165	0.158912	1			1.363	1.46172	1.41236	0.0222409
R.GRYS#DRFSSR.R	S86	sp|Q13243|SRSF5_HUMAN	Q13243	3	1.556	0.2333	0.336882	0.5	0.806391	1.09686	2.32429		1.40918	0.0938754
R.KVGRQES#VDDLDRDK.L	S1526	sp|O15021|MAST4_HUMAN	O15021	3,4	3.061	0.4953	0.327106	1	1.24981			1.56655	1.40818	0.071296
K.NNCPFS#ADENYRPLAK.T	S960	sp|Q15154|PCM1_HUMAN	Q15154	2,3	2.944	0.6038	0.049341	1	1.65798		1.31275	1.22473	1.39848	0.00881949
R.KQDS#DPHLDRNTLPK.K	S1502	sp|Q8IVL1|NAV2_HUMAN	Q8IVL1	3,4	2.686	0.4415	0.116252	1			1.49457	1.29755	1.39606	0.0448476
R.NHLLQFALES#PAKSPASSSSK.N	S99	sp|Q9NS91|RAD18_HUMAN	Q9NS91	3,4	4.59	0.6442	0.187187	1	1.58886		1.87392	0.724778	1.39585	0.0561491
R.GGLHDFRS#PPPGM*GLNQNR.G	S33	sp|P23246|SFPQ_HUMAN	P23246	3,4	3.79	0.491	0.075668	1			1.56027	1.22599	1.39313	0.0760145
K.ELVSS#KVSGAQEM*VSSAK.D	S127	sp|O60664|PLIN3_HUMAN	O60664	3	3.303	0.5668	0.294839	0.49999		1.45923	0.922582	1.79617	1.39266	0.0317796
R.APSQVSIS#ASPR.Q	S1975	sp|Q8IVL1|NAV2_HUMAN	Q8IVL1	2	2.196	0.4709	0.785988	0.99696			1.45716	1.32577	1.39147	0.0300334
R.LFDT#PHT#PK.S	T187:T190	sp|P30291|WEE1_HUMAN	P30291	2,3	1.766	0.4933	0.009301	1	0.967824	1.15948	2.2184	1.21457	1.39007	0.0158693
K.LTTASQTNIKKS#PGKVK.E	S133	sp|Q9UMY1|NOL7_HUMAN	Q9UMY1	3,4	2.764	0.6103	0.00229	1	1.26048	1.16788	1.74013		1.3895	0.015902
-.SETAPAAPAAPAPAEKT#PVKKK.A	T18	sp|P10412|H14_HUMAN	P10412	2,3,4	4.014	0.695	0.002368	1	1.10985	1.3298	1.71039		1.38335	0.015702
K.AGM*SSNQSIS#SPVLDAVPRT#PSRER.S	S1403:T1413	sp|Q9UQ35|SRRM2_HUMAN	Q9UQ35	3,4	3.64	0.3399	0.681846	0.33331	1.45277		1.13245	1.56463	1.38329	0.00865189
K.SKSEVIEDS#DVETVSEKK.T	S244	sp|Q56NI9|ESCO2_HUMAN	Q56NI9	3	3.709	0.5596	0.247674	1	1.75355		1.4429	0.945656	1.3807	0.0278322
R.KKDFQHLISS#PLKK.S	S65	sp|Q15361|TTF1_HUMAN	Q15361	2,3,4	4.115	0.6262	0.04064	0.99802	1.22075		1.53998		1.38036	0.0732891
K.SVGQS#PLRS#PLKR.Q	S1301:S1305	sp|Q2LD37|K1109_HUMAN	Q2LD37	3	1.35	0.3538	0.780948	1	1.38663		1.36544		1.37604	0.00490161
R.ARRS#QVEQQQLITVEK.A	S1302	sp|Q6PL18|ATAD2_HUMAN	Q6PL18	2,3	4.656	0.5825	0.015151	1	1.36807		1.1923	1.55641	1.37226	0.00581817
K.IGEGT#YGVVYK.G	T14,T14,T14	sp|P06493|CDK1_HUMAN,sp|P24941|CDK2_HUMAN,sp|Q00526|CDK3_HUMAN	P06493	2	1.883	0.3753	0.107083	0.9974	2.44726	0.405487	1.00401	1.63173	1.37212	0.0517121
R.SAS#S#PRLSSSLDNKEK.E	S472:S473	sp|O14974|MYPT1_HUMAN	O14974	2,3	3.049	0.3919	0.016947	0.99614	1.28466	1.227	1.57255		1.3614	0.00610664
K.EVDPNDLYIVEPLKFS#PEKK.K	S1103	sp|Q9UBS9|SUCO_HUMAN	Q9UBS9	3,4	3.293	0.5184	0.427968	1			1.51092	1.20906	1.35999	0.0703641
K.EVDPNDLYIVEPLKFS#PEK.K	S1103	sp|Q9UBS9|SUCO_HUMAN	Q9UBS9	3	3.231	0.5386	0.3426	1			1.29894	1.4131	1.35602	0.0267813
R.GFTDS#PHYSDHLNDSR.L	S79	sp|Q99081|HTF4_HUMAN	Q99081	2,3,4	3.289	0.6351	0.015365	0.99999	0.977245		1.90815	1.17777	1.35439	0.0409587
R.SLS#SPTVTLSAPLEGAKDS#PVRR.A	S448:S464	sp|Q96PU5|NED4L_HUMAN	Q96PU5	3,4	3.28	0.4335	0.107822	0.99995	0.881247		1.91281	1.26441	1.35282	0.0461225
R.KLEST#ES#RSSFSQHAR.T	T424:S426	sp|P02545|LMNA_HUMAN	P02545	3	2.332	0.2466	0.007665	0.49832	1.1753	1.4589		1.42411	1.35277	0.00432959
K.SAS#LSNLHSLDR.S	S20	sp|Q9Y3M2|CBY1_HUMAN	Q9Y3M2	2,3	2.875	0.4917	0.061161	0.99803	1.14258		1.26435	1.62383	1.34358	0.0113642
-.SETAPAAPAAPAPAEKT#PVKK.K	T18	sp|P10412|H14_HUMAN	P10412	2,3,4	3.8	0.6701	0.04622	1	1.10273		1.41967	1.50131	1.34123	0.00811435
K.TLS#KEEETKK.-	S189	sp|P84098|RL19_HUMAN	P84098	2,3	1.631	0.3651	0.014946	0.99999			1.25707	1.41912	1.3381	0.0385037
K.ELVSSKVS#GAQEM*VSSAK.D	S130	sp|O60664|PLIN3_HUMAN	O60664	2,3	3.847	0.672	0.059693	1	1.05429		1.20636	1.752	1.33755	0.0241744
K.AVTDFVIPECQKKS#PISK.S	S690	sp|Q6P0N0|M18BP_HUMAN	Q6P0N0	2,3,4	3.137	0.5059	0.016447	0.99999	1.22674		1.85948	0.909107	1.33178	0.0412868
K.VQSLEGEKLS#PKSDISPLT#PR.E	S1779:T1788	sp|P46821|MAP1B_HUMAN	P46821	3	2.841	0.4542	0.005018	0.99502	1.39163	1.42528	0.872751	1.61379	1.32586	0.00359875
R.RDSST#STVSSAYTVSR.R	T810	sp|P10070|GLI2_HUMAN	P10070	3	2.891	0.5386	0.107849	0.33269	1.46197	0.723027		1.78889	1.32463	0.0522433
R.SPS#KPTLAYPESNSR.A	S55	sp|Q86XR8|CEP57_HUMAN	Q86XR8	3	2.256	0.5075	0.223844	0.49888			1.36322	1.26602	1.31462	0.0235242
R.KRSS#S#EDAESLAPR.S	S299:S300	sp|Q4G0J3|LARP7_HUMAN	Q4G0J3	2,3	2.826	0.5467	0.139198	0.49888	1.7443	0.935635	1.26091		1.31362	0.030526
K.ETVNS#PAIYK.F	S241	sp|Q9Y3A2|UTP11_HUMAN	Q9Y3A2	2	1.881	0.4843	0.013542	1	0.8967	1.31666	2.1677	0.871504	1.31314	0.0225814
R.M*GPGIGAILERS#IDM*DR.G	S498	sp|Q9P2K5|MYEF2_HUMAN	Q9P2K5	2,3	2.444	0.4967	0.150095	1	1.94151		0.994846	0.992963	1.30977	0.0535326
R.RGNDPLTS#S#PGR.S	S26:S27	sp|P49736|MCM2_HUMAN	P49736	2	1.77	0.4198	0.022322	0.99348			1.10437	1.51445	1.30941	0.0988838
R.SSGDPEQIKEDS#LSEESADAR.S	S380	sp|Q9BVS4|RIOK2_HUMAN	Q9BVS4	2,3	3.648	0.6297	0.025588	1	1.1199		1.13236	1.65353	1.30193	0.0177566
R.AATLGGGGGGLRES#R.R	S78	sp|Q9NR82|KCNQ5_HUMAN	Q9NR82	2	1.869	0.2579	0.163584	1			1.1149	1.48863	1.30177	0.0907646
R.KLES#T#ESRSSFSQHAR.T	S423:T424	sp|P02545|LMNA_HUMAN	P02545	3	2.193	0.2718	0.440023	0.33329	1.1753			1.42411	1.2997	0.0607508
K.KAGLSEEDDS#LVDVYYR.E	S1498	sp|Q14690|RRP5_HUMAN	Q14690	2,3	4.616	0.7045	0.015372	1	0.892675		1.78333	1.21814	1.29805	0.0379108
K.SINHQIES#PSER.R	S973	sp|Q9UPQ0|LIMC1_HUMAN	Q9UPQ0	2,3	2.314	0.5398	0.052565	1	1.15268	1.32893	1.297	1.39661	1.2938	0.000137672
K.APGT#PHS#HTKPYVR.S	T158:S161	sp|Q07020|RL18_HUMAN	Q07020	3,4	2.229	0.4738	0.033014	1		1.01298	1.87901	0.972301	1.2881	0.0488653
R.TLDT#FLRSEEEKQHR.V	T244	sp|Q96SK2|TM209_HUMAN	Q96SK2	3,4	1.791	0.335	0.535634	0.99653	1.07572		1.48682		1.28127	0.101267
R.NVGM*PVAHM*ES#PER.Y	S489	sp|Q9UPS8|ANR26_HUMAN	Q9UPS8	2,3	2.515	0.6107	0.006976	1	0.877479		1.92222	1.04212	1.28061	0.0585566
K.TQS#PEFEAQSSK.F	S160	sp|Q9H5H4|ZN768_HUMAN	Q9H5H4	2	2.609	0.5929	0.531769	1			1.28502	1.27581	1.28041	0.00228893
R.RRPS#ALEADSPM*APK.R	S645	sp|Q86Y91|KI18B_HUMAN	Q86Y91	2,3	3.831	0.6121	0.279238	1			1.39631	1.16177	1.27904	0.0582062
-.SETAPAAPAAPAPAEKT#PVK.K	T18	sp|P10412|H14_HUMAN	P10412	2,3	3.423	0.6615	0.06419	1	1.09342	1.55083	1.0925	1.35542	1.27304	0.00143645
K.DQEPKPS#PEPAAVSR.G	S252	sp|Q9H7S9|ZN703_HUMAN	Q9H7S9	2,3	2.736	0.5548	0.435938	1	1.30413		1.0723	1.43589	1.27077	0.00692175
K.AGLS#PANCQSDR.V	S552	sp|Q14692|BMS1_HUMAN	Q14692	2	2.277	0.4901	0.065629	1	0.834246		2.08352	0.887885	1.26855	0.0896533
K.YSPPAIS#PLVSEK.Q	S370	sp|Q14694|UBP10_HUMAN	Q14694	2	2.126	0.3979	0.394124	1	0.73361		2.00864	1.05712	1.26646	0.0804352
R.RLAS#TSDIEEKENRDSSSLR.T	S507	sp|O14974|MYPT1_HUMAN	O14974	3,4	2.649	0.4701	0.151953	0.99433	1.22681	1.3057			1.26626	0.0198252
R.NRHS#LVGPQQLGGRPAPVRR.S	S144	sp|Q8TBC3|SHKB1_HUMAN	Q8TBC3	4	3.85	0.5571	0.153999	1	0.78721		1.76906	1.22457	1.26028	0.0472132
K.SSGESS#PSEHSSSGVSTPCLK.E	S334	sp|Q9Y3M8|STA13_HUMAN	Q9Y3M8	3	4.022	0.554	0.591881	0.5			1.11409	1.39371	1.2539	0.0706908
K.IISTTAS#KTET#PIVSK.S	S146:T150	sp|O95292|VAPB_HUMAN	O95292	2,3	2.001	0.3104	0.16557	0.33277			1.42045	1.0465	1.23347	0.0957738
K.DVRQS#LS#PM*SQRPVLK.V	S1091:S1093	sp|Q9NSV4|DIAP3_HUMAN	Q9NSV4	2,3,4	2.479	0.4756	0.18425	1	0.168961	2.3584	1.61847	0.776131	1.23049	0.0826645
K.SLT#PALCR.T	T409	sp|Q14680|MELK_HUMAN	Q14680	2	1.476	0.4585	0.199134	0.99755			1.36067	1.09885	1.22976	0.0675136
R.KPVTVSPTTPTSPT#EGEAS.-	T518	sp|Q9Y6G9|DC1L1_HUMAN	Q9Y6G9	3	2.015	0.4367	0.051183	0.49784	0.785156	1.13375	1.76547		1.22812	0.0504761
R.KRS#SS#EDAESLAPR.S	S298:S300	sp|Q4G0J3|LARP7_HUMAN	Q4G0J3	2,3	3.047	0.6052	0.078815	0.99697	1.7443	0.935635	1.65222	0.577854	1.2275	0.0224117
R.RLAST#SDIEEKENRDSSSLR.T	T508	sp|O14974|MYPT1_HUMAN	O14974	4	3.854	0.4917	0.909784	0.49884	1.14717	1.3057			1.22644	0.0410876
-.SETAPAETATPAPVEKS#PAKK.K	S18	sp|P16401|H15_HUMAN	P16401	2,3,4	3.503	0.6442	0.150507	1	0.83784		1.45385	1.38689	1.2262	0.0244025
R.GGNFGFGDS#R.G	S212	sp|P22626|ROA2_HUMAN	P22626	2	1.607	0.3891	0.458231	1	1.32004	1.28864	1.5326	0.739107	1.2201	0.00550156
K.TKDSGS#ISLQETR.R	S779	sp|Q9H2G2|SLK_HUMAN	Q9H2G2	2,3	2.658	0.5226	0.219371	0.99999	0.45328		1.41432	1.77671	1.21477	0.0914004
K.DLHQPSLSPAS#PHSQGFER.G	S68	sp|Q9BZF1|OSBL8_HUMAN	Q9BZF1	2,3,4	3.32	0.644	0.028615	1	0.597027		1.23872	1.80731	1.21435	0.073817
R.GRTSST#NEDEDLNPEQKIER.E	T560	sp|Q99081|HTF4_HUMAN	Q99081	3	4.178	0.647	0.458608	0.49931	1.28246		1.13761		1.21004	0.0380579
R.HSSSPLS#PGGPTHLTKPTTTSSSER.E	S1786	sp|Q9Y618|NCOR2_HUMAN	Q9Y618	3,4	5.244	0.6353	0.058786	0.99723			1.28406	1.13483	1.20944	0.0392273
R.QSLS#PM*SQRPVLK.V	S1093	sp|Q9NSV4|DIAP3_HUMAN	Q9NSV4	2,3	2.144	0.3157	0.063583	0.99998	1.03966		1.48419	1.09199	1.20528	0.0132752
K.LGSAYLPSYHHS#PYK.H	S866	sp|Q9UPQ7|PZRN3_HUMAN	Q9UPQ7	2,3	2.812	0.431	0.665096	0.9961			1.3715	1.03869	1.2051	0.0873542
R.RINS#LLEYSR.Q	S847	sp|Q6P4F7|RHGBA_HUMAN	Q6P4F7	2	2.188	0.5023	0.444429	1	1.43298		1.06104	1.08966	1.19456	0.00985874
R.GRTSS#TNEDEDLNPEQK.I	S559	sp|Q99081|HTF4_HUMAN	Q99081	2,3	3.967	0.5379	0.276721	0.99474			1.25779	1.12833	1.19306	0.0345049
K.ILCKS#PQSDPADTPTNTK.Q	S1861	sp|P46013|KI67_HUMAN	P46013	2,3	3.582	0.6978	0.00566	1	1.28124		1.07906	1.21219	1.19083	0.00247336
K.HQFS#PHILR.S	S89	sp|Q8N9Z2|CC71L_HUMAN	Q8N9Z2	2,3	2.23	0.4335	0.014309	1	0.506378	1.40267	1.81646	1.03406	1.18989	0.0234912
R.YRDS#FDGRGPPGPESQSR.A	S151	sp|Q9HCD5|NCOA5_HUMAN	Q9HCD5	2,3,4	3.621	0.6504	0.051286	1	1.03214	0.947709	1.69691	1.08173	1.18962	0.00612811
R.NHLLQFALES#PAKS#PASSSSK.N	S99:S103	sp|Q9NS91|RAD18_HUMAN	Q9NS91	2,3,4	4.589	0.4867	0.057913	1	0.977872		1.86306	0.727906	1.18961	0.074549
K.FAGGLHFS#GPKVEGGVK.G	S5620	sp|Q09666|AHNK_HUMAN	Q09666	3	2.483	0.5598	0.131034	1			1.27295	1.09943	1.18619	0.0464787
K.VQSLEGEKLS#PKSDIS#PLTPR.E	S1779:S1785	sp|P46821|MAP1B_HUMAN	P46821	3	2.758	0.4336	0.339501	0.49999	1.01131			1.35972	1.18552	0.0928816
K.KTDKS#ILVS#PTGPSR.V	S702:S706	sp|Q14684|RRP1B_HUMAN	Q14684	3	2.562	0.396	0.627939	1		0.727765	1.40908	1.40606	1.18097	0.0349014
K.AQAVSEEEEEEEGKSSS#PK.K	S94	sp|Q9GZR7|DDX24_HUMAN	Q9GZR7	3	3.928	0.5967	0.326492	0.99633	1.14691		1.21318		1.18005	0.0178728
K.KTES#PIKLSPAT#PSR.K	S725:T733	sp|Q9Y6X9|MORC2_HUMAN	Q9Y6X9	3	2.455	0.3699	0.134948	0.99696	0.996		1.36238		1.17919	0.0981167
R.LREQDCGEPAS#PAASISR.L	S620	sp|O60353|FZD6_HUMAN	O60353	2,3	3.002	0.5529	0.273799	1	1.63764		1.35538	0.523746	1.17226	0.0725968
R.SESTDSLGGLS#PSEVTAIQCK.N	S430	sp|O60318|MCM3A_HUMAN	O60318	2,3	3.969	0.6662	0.210568	1			1.25988	1.08419	1.17203	0.0476248
K.KTES#PIKLS#PATPSR.K	S725:S730	sp|Q9Y6X9|MORC2_HUMAN	Q9Y6X9	2,3	2.683	0.3989	0.020791	0.99999		1.13152	1.21132		1.17142	0.0216748
K.SPQLSLS#PRPAS#PK.A	S1012:S1017	sp|O95785|WIZ_HUMAN	O95785	2,3	2.642	0.5852	0.093367	1			0.998037	1.34402	1.17103	0.0933699
R.GGNFGFGDS#RGGGGNFGPGPGSNFR.G	S212	sp|P22626|ROA2_HUMAN	P22626	2,3	4.421	0.6168	0.088842	1	1.43865	1.427	0.958081	0.822397	1.16153	0.00530436
K.DFQHLIS#SPLKK.S	S64	sp|Q15361|TTF1_HUMAN	Q15361	3	2.018	0.4182	0.320536	0.5	1.01061		1.35901	1.11299	1.16087	0.00783813
K.AVTIANS#PSKPSEK.D	S203	sp|Q8NEF9|SRFB1_HUMAN	Q8NEF9	2,3	3.061	0.5178	0.494909	1			1.16224	1.15492	1.15858	0.0020106
K.AQAVSEEEEEEEGKS#SSPKKK.I	S92	sp|Q9GZR7|DDX24_HUMAN	Q9GZR7	4	2.029	0.5071	0.027038	0.33333		1.32216	0.993952		1.15806	0.089616
R.VHGSLGDT#PRSEETLPK.A	T44	sp|Q96KQ7|EHMT2_HUMAN	Q96KQ7	3	2.752	0.5309	0.204392	0.99998			1.00804	1.30749	1.15776	0.0818742
R.RALVEFESNPEETREPGS#PPSVQR.A	S47	sp|Q9H6F5|CCD86_HUMAN	Q9H6F5	3,4	3.867	0.5935	0.107261	1	1.27809	1.19735	1.39526	0.746231	1.15423	0.00388814
K.TVSLPLSS#PNIK.L	S1670	sp|Q8IWZ3|ANKH1_HUMAN	Q8IWZ3	2	1.843	0.5262	0.104651	0.99723	0.770437		1.84292	0.845283	1.15288	0.0793572
K.AVTIANS#PSKPSEKDSVVSLESQK.T	S203	sp|Q8NEF9|SRFB1_HUMAN	Q8NEF9	2,3,4	4.685	0.7072	0.080842	0.99998	1.09775		1.20546		1.15161	0.0297484
K.SDADSGFLGLRPT#SVDPALRR.R	T28	sp|Q9NZM5|GSCR2_HUMAN	Q9NZM5	3	2.965	0.5622	0.017255	0.5			1.30197	0.996606	1.14929	0.084083
R.TSPSS#PAPLPHQEATPR.A	S173	sp|P04920|B3A2_HUMAN	P04920	2,3	3.138	0.6021	0.02786	0.5	0.833707	1.02931	1.10997	1.61696	1.14749	0.00630106
R.RDS#STSTVSSAYTVSR.R	S808	sp|P10070|GLI2_HUMAN	P10070	2,3	2.926	0.6312	0.152698	0.99999		0.723027	0.929894	1.78889	1.14727	0.0722438
R.RGS#LPDTQPSQGPSTPK.G	S674	sp|Q86Y91|KI18B_HUMAN	Q86Y91	2,3	3.313	0.6386	0.167837	1	1.36178	0.885342	1.02143	1.31769	1.14656	0.00216299
R.KYNS#PPTQLSLKPNSQSLR.S	S539	sp|P78524|ST5_HUMAN	P78524	3,4	4.5	0.6234	0.065957	1	1.8246		1.18359	0.43039	1.14619	0.104544
K.KLHQVVETS#HEDLPASQER.S	S307	sp|O43683|BUB1_HUMAN	O43683	2,3,4	3.781	0.603	0.024257	0.99744	0.668977		1.70375	1.06063	1.14445	0.0629755
R.DKQEQPSRNS#S#LLEPQK.S	S134:S135	sp|Q6P0N0|M18BP_HUMAN	Q6P0N0	2,3	2.853	0.4735	0.314114	0.99993	1.60672		1.11957	0.681546	1.13595	0.0511238
K.NNS#LNELM*K.L	S162	sp|A3KN83|SBNO1_HUMAN	A3KN83	2	1.95	0.2905	0.222563	1			1.25786	1.0102	1.13403	0.0692402
K.NKSNES#VDIQDQEEKVVK.Q	S1579	sp|Q5UIP0|RIF1_HUMAN	Q5UIP0	3	3.028	0.4524	0.145177	0.99491	1.16446		1.09986		1.13216	0.0181592
R.ANSTSDS#VFTETPSPVLK.N	S93	sp|Q9UKI2|BORG2_HUMAN	Q9UKI2	2,3	3.5	0.5305	0.002856	0.99064	1.23718	1.29705	0.351992	1.59882	1.12126	0.0249726
-.M*IPLEKPGS#GGSSPGATSGSGR.A	S9	sp|Q9UEE5|ST17A_HUMAN	Q9UEE5	2,3	2.808	0.5281	0.246915	0.99172		1.10593	1.44292	0.813404	1.12075	0.0253382
R.RRS#VSQDLIKK.E	S377	sp|Q9UPQ0|LIMC1_HUMAN	Q9UPQ0	3,4	3.127	0.3432	0.049536	1	0.98974	1.13088	0.83643	1.51346	1.11763	0.00453874
K.DFQHLISS#PLKK.S	S65	sp|Q15361|TTF1_HUMAN	Q15361	2,3	2.929	0.5893	0.110274	0.99835	1.01061		1.29909	1.0346	1.11477	0.00680349
R.KPVTVSPTT#PT#SPTEGEAS.-	T513:T515	sp|Q9Y6G9|DC1L1_HUMAN	Q9Y6G9	2,3	3.719	0.2055	0.117006	0.99053	1.02008			1.20927	1.11467	0.0538981
K.TVIRLPSGS#GAASPTGSAVDIR.A	S212	sp|Q09666|AHNK_HUMAN	Q09666	3	4.036	0.6475	0.425445	0.5	1.40552		0.450049	1.47782	1.11113	0.0785253
K.IRELENS#LHEAK.E	S2389	sp|Q02224|CENPE_HUMAN	Q02224	2,3,4	2.512	0.3412	0.181148	1	0.789508		1.60747	0.932469	1.10982	0.0479656
R.M*S#SHTETSSFLQTLTGR.L	S963	sp|Q96N67|DOCK7_HUMAN	Q96N67	3	1.731	0.3229	0.225063	0.24965	1.27105			0.948244	1.10965	0.0919547
K.S#FQGDDSDLLLK.T	S875	sp|Q9UPQ0|LIMC1_HUMAN	Q9UPQ0	2	2.584	0.4745	0.040249	1	0.951919		0.984667	1.39039	1.10899	0.0157868
R.NIS#GHRKS#ETEKESGLKPTLR.Q	S761:S766	sp|Q9H2Y7|ZN106_HUMAN	Q9H2Y7	4	2.607	0.2804	0.175538	0.33333	0.96423		1.24955		1.10689	0.0815996
R.ITPPAAKPGS#PQAK.S	S678	sp|P35658|NU214_HUMAN	P35658	2,3	2.3	0.4983	0.031794	1	1.56627		0.920625	0.831509	1.10614	0.0411194
R.GRTSST#NEDEDLNPEQK.I	T560	sp|Q99081|HTF4_HUMAN	Q99081	3	3.048	0.4944	0.233724	0.49936	1.0834			1.12833	1.10586	0.0129322
R.NYS#REQHGVAASCLEDLR.S	S28	sp|O00273|DFFA_HUMAN	O00273	3	2.438	0.5263	0.09416	0.99999	1.21961		0.766071	1.31661	1.10076	0.0229449
R.GS#PTGGAQLLKR.K	S513	sp|Q14684|RRP1B_HUMAN	Q14684	2,3	2.92	0.5399	0.01077	1	0.647078	1.05751	1.56741		1.09067	0.0547244
K.TVIRLPS#GSGAASPTGSAVDIR.A	S210	sp|Q09666|AHNK_HUMAN	Q09666	2,3	3.427	0.5935	0.04639	0.99999	1.41448		0.36601	1.47782	1.0861	0.0947743
R.DEGKKTS#ASDVTNIYPGDAGK.A	S537	sp|Q15042|RB3GP_HUMAN	Q15042	3	4.033	0.5711	0.214165	0.33333		0.936527	1.23184		1.08418	0.0861722
K.KLHQVVET#SHEDLPASQER.S	T306	sp|O43683|BUB1_HUMAN	O43683	2,3,4	3.582	0.6358	0.136726	0.5	0.541068		1.81361	0.887803	1.08083	0.104492
K.QPSS#PSGEGDGGELSPQGVSK.T	S239	sp|Q14699|RFTN1_HUMAN	Q14699	2,3	3.706	0.681	0.06735	0.99635	0.680611		1.34538	1.19929	1.0751	0.0334425
R.ASRVPS#SDEEVVEEPQSR.R	S1620	sp|Q9C0C2|TB182_HUMAN	Q9C0C2	2,3	3.045	0.5232	0.017598	0.99607		1.22932	1.61135	0.384291	1.07499	0.0973989
K.AGQGHDVLRADS#HEGEVAEGK.L	S269	sp|Q99704|DOK1_HUMAN	Q99704	2,3,4	4.336	0.6007	0.031945	1	1.14031		0.447911	1.63243	1.07355	0.088963
[truncated: 46 more rows]
